# Supplementary material for: The atomistic origin of the extraordinary oxygen reduction activity of Pt3Ni7 fuel cell catalysts
Source: Chem Sci. 2015 Apr 29;6(7):3915–25. doi: 10.1039/c5sc00840a (PMC5707479; doi:10.1039/c5sc00840a)
Supplement: Supplementary file 2 [file SC-006-C5SC00840A-s002.xyz]

       32603

          Pt              -28.17870      -36.08640      -103.6910    
          Pt              -30.03210      -33.95140      -103.5660    
          Pt              -27.24780      -33.44550      -104.1850    
          Pt              -16.47740      -31.97040      -102.7570    
          Pt              -2.022050      -21.66440      -102.7230    
          Pt             -0.8102190      -19.00630      -102.8810    
          Pt              -44.50440      -40.58340      -96.06790    
          Pt              -32.49470      -34.69300      -102.3410    
          Pt              -33.32810      -33.08540      -100.2320    
          Pt              -34.63230      -35.59410      -100.7490    
          Pt              -32.58960      -37.44050      -101.4980    
          Pt              -31.97300      -35.49010      -99.67280    
          Pt              -30.53950      -33.37760      -100.8750    
          Pt              -30.24590      -36.06620      -101.7790    
          Pt              -28.12970      -37.55130      -98.13450    
          Pt              -30.41480      -37.84780      -99.75830    
          Pt              -27.89220      -37.10430      -100.9730    
          Pt              -29.24100      -35.30010      -99.30030    
          Pt              -27.99980      -34.31220      -101.5800    
          Pt              -30.78210      -36.57560      -97.35980    
          Pt              -28.45910      -35.27430      -96.60730    
          Pt              -26.52830      -36.99580      -96.06510    
          Pt              -18.94610      -33.09850      -98.20570    
          Pt              -16.16600      -32.70260      -98.00760    
          Pt              -17.12700      -35.24240      -98.28190    
          Pt              -15.03250      -34.63550      -96.31660    
          Pt              -17.27120      -33.35200      -100.4280    
          Pt              -41.79840      -28.22280      -96.93620    
          Pt              -28.71280      -31.74640      -102.3740    
          Pt              -19.06460      -31.54210      -101.6340    
          Pt              -15.28530      -31.34380      -100.2550    
          Pt              -17.78580      -30.78740      -99.26180    
          Pt              -16.99640      -29.47680      -101.5940    
          Pt              -15.54940      -30.06480      -97.68310    
          Pt              -17.90920      -31.06250      -96.52550    
          Pt              -36.02740      -19.60540      -97.01220    
          Pt              -21.14030      -19.33390      -97.39430    
          Pt              -4.752500      -23.43580      -99.11460    
          Pt             -0.4493760      -23.15550      -100.9060    
          Pt              -2.964910      -24.13580      -101.4460    
          Pt              -2.051790      -24.16420      -98.72120    
          Pt              -2.342190      -19.54450      -98.62530    
          Pt              -4.934800      -20.43270      -98.99730    
          Pt              -2.807260      -21.85790      -100.0080    
          Pt             -0.5307860      -21.93070      -98.26540    
          Pt              -3.088450      -21.89240      -97.32450    
          Pt             -0.6683810      -20.43610      -100.6110    
          Pt              -1.172610      -20.18050      -96.19300    
          Pt              -3.190880      -19.47240      -101.2420    
          Pt              -3.972120      -19.46140      -96.34160    
          Pt              -40.82950      -15.68840      -100.6720    
          Pt              -40.31490      -14.40650      -96.38010    
          Pt              -40.61590      -16.56740      -98.15140    
          Pt              -39.52490      -14.01810      -99.04350    
          Pt              -38.49620      -18.41030      -97.78250    
          Pt              -38.39130      -16.51400      -99.95080    
          Pt              -33.82400      -18.98690      -98.59710    
          Pt              -37.89600      -13.06100      -96.95830    
          Pt              -38.17520      -15.69410      -97.38990    
          Pt              -35.64360      -14.85300      -96.48860    
          Pt              -36.02470      -17.08460      -98.46350    
          Pt              -36.64980      -14.36960      -99.16720    
          Pt              -34.24870      -17.42620      -96.33660    
          Pt              -20.57590      -18.33060      -100.1350    
          Pt              -20.90220      -16.64570      -97.98830    
          Pt              -19.77400      -13.92830      -98.47890    
          Pt              -18.66940      -18.54630      -98.20520    
          Pt              -15.64740      -12.94180      -100.5110    
          Pt              -18.44810      -13.56920      -100.8510    
          Pt              -18.74260      -16.18550      -99.80320    
          Pt              -16.59920      -15.49960      -101.3960    
          Pt              -14.15630      -13.38430      -98.08430    
          Pt              -16.32260      -17.20270      -98.64690    
          Pt              -16.83530      -14.45920      -98.68690    
          Pt              -18.24080      -13.55420      -96.31210    
          Pt              -18.38160      -16.02930      -97.19950    
          Pt              -14.36750      -15.44590      -99.76990    
          Pt              -15.79510      -15.32170      -96.28710    
          Pt              -13.12240      -15.70550      -97.21420    
          Pt              -16.92700      -17.98820      -96.05890    
          Pt              -11.81020      -14.25460      -99.35690    
          Pt              -11.59180      -13.26150      -96.85690    
          Pt              -1.017320      -17.73280      -100.3400    
          Pt              -40.32660      -11.61200      -96.65660    
          Pt              -17.67550      -11.96550      -98.65570    
          Pt              -15.95790      -12.42930      -96.50380    
          Pt              -17.83630      -9.691670      -97.19420    
          Pt              -15.22440      -10.87190      -98.60270    
          Pt              -15.86670      -8.222860      -98.59990    
          Pt              -14.27850      -6.903330      -96.73160    
          Pt              -13.22880      -9.122370      -98.01400    
          Pt              -13.43420      -11.33400      -96.39370    
          Pt              -16.97700      -7.291110      -96.09310    
          Pt              -15.33680      -9.476490      -96.03150    
          Pt              -12.27180      -11.54320      -99.04680    
          Pt              -10.98890      -10.36990      -96.88730    
          Pt              -38.79430      -1.377070      -100.5240    
          Pt              -32.53960      -4.421420      -100.9460    
          Pt              -33.25730      -4.903250      -98.30980    
          Pt              -38.07680      -4.038000      -99.56300    
          Pt              -37.93080      -1.815790      -97.84090    
          Pt              -36.24690      -2.110340      -100.0550    
          Pt              -33.49560      -2.491700      -99.25670    
          Pt              -35.16050     -0.9723700      -97.80380    
          Pt              -35.82790      -3.671400      -97.80360    
          Pt              -35.30680      -4.683920      -100.3670    
          Pt              -34.34690      -2.166380      -102.0090    
          Pt              -33.56190      -2.859000      -96.46850    
          Pt              -36.51340     -0.1472330      -101.9440    
          Pt              -34.27330     -7.2174698E-02  -100.2400    
          Pt              -1.321980      -1.613820      -102.2870    
          Pt             -0.3377510      -1.199320      -99.63950    
          Pt              -44.36650      -40.64890      -93.24920    
          Pt              -42.21160      -41.62150      -94.78970    
          Pt              -44.63570      -43.06410      -94.68530    
          Pt              -43.01570      -42.84790      -92.55570    
          Pt              -42.81310      -39.01970      -94.68930    
          Pt              -29.04250      -37.80070      -95.45480    
          Pt              -20.06060      -32.56450      -95.59130    
          Pt              -17.60290      -33.80770      -95.92350    
          Pt              -16.03340      -34.16230      -93.66000    
          Pt              -14.12550      -34.05170      -91.62610    
          Pt              -13.44920      -33.46810      -94.29230    
          Pt              -11.67720      -34.49990      -92.56790    
          Pt              -42.53490      -30.38400      -95.60170    
          Pt              -43.96570      -28.16710      -95.42160    
          Pt              -41.57290      -28.29130      -94.30210    
          Pt              -15.51160      -31.94400      -95.47570    
          Pt              -17.75370      -31.97050      -93.86460    
          Pt              -14.28200      -31.70720      -90.10030    
          Pt              -15.13490      -31.67810      -92.76510    
          Pt              -13.68150      -29.49670      -91.75860    
          Pt              -12.39210      -31.95660      -92.19110    
          Pt              -12.05270      -27.68190      -90.30200    
          Pt              -11.78630      -30.46840      -89.90480    
          Pt              -33.44700      -19.99780      -95.88530    
          Pt              -38.22760      -19.54450      -95.13620    
          Pt              -18.87030      -20.24800      -95.98880    
          Pt              -39.62450      -17.10580      -95.46780    
          Pt              -40.23600      -17.54770      -92.69140    
          Pt              -41.14590      -15.44400      -91.08780    
          Pt              -43.07550      -13.95710      -92.35840    
          Pt              -40.67270      -15.09850      -93.80230    
          Pt              -39.62950      -13.51680      -89.89950    
          Pt              -38.52330      -15.11800      -92.05830    
          Pt              -40.57880      -12.86070      -92.29120    
          Pt              -41.97620      -12.81550      -94.71080    
          Pt              -36.87170      -17.32370      -95.86040    
          Pt              -35.54100      -19.04390      -94.27600    
          Pt              -37.87960      -15.08340      -94.72660    
          Pt              -37.60810      -17.45850      -93.28450    
          Pt              -35.65390      -14.06210      -92.33470    
          Pt              -36.98990      -14.39690      -89.88210    
          Pt              -35.81430      -16.55240      -91.35300    
          Pt              -33.23490      -15.49520      -92.37970    
          Pt              -35.23790      -16.11910      -94.08540    
          Pt              -33.07640      -17.97030      -93.81240    
          Pt              -34.24650      -14.64320      -89.89940    
          Pt              -32.56790      -15.64040      -95.16480    
          Pt              -33.93190      -13.49130      -94.34760    
          Pt              -20.50070      -14.99670      -95.84030    
          Pt              -19.88590      -17.72470      -95.58640    
          Pt              -20.51180      -15.89650      -93.22120    
          Pt              -19.14100      -13.37570      -93.55860    
          Pt              -13.82030      -13.77870      -95.21760    
          Pt              -18.06260      -15.88300      -94.54400    
          Pt              -16.37080      -13.72350      -94.13300    
          Pt              -47.78630      -8.355370      -92.11620    
          Pt              -45.84530      -10.49590      -91.72490    
          Pt              -45.92250      -8.207290      -90.05970    
          Pt              -48.01050      -10.19450      -90.04200    
          Pt              -39.15440      -12.76340      -94.47030    
          Pt              -44.39080      -12.43410      -90.32360    
          Pt              -43.07940      -11.21780      -92.61650    
          Pt              -41.78390      -11.71200      -90.24630    
          Pt              -40.60450      -10.54320      -93.85260    
          Pt              -41.55070      -8.984930      -91.80970    
          Pt              -39.48350      -10.59510      -91.06070    
          Pt              -43.66190      -9.742820      -90.31650    
          Pt              -36.49590      -12.76490      -94.65290    
          Pt              -33.12870      -12.75440      -91.75310    
          Pt              -37.75330      -12.49690      -91.94370    
          Pt              -37.83080      -10.40510      -93.63580    
          Pt              -36.77530      -9.909090      -91.07700    
          Pt              -35.36880      -12.19630      -90.34060    
          Pt              -33.91290      -9.964900      -90.78010    
          Pt              -35.19480      -11.27640      -92.89260    
          Pt              -20.35080      -9.563130      -90.45960    
          Pt              -19.35220      -10.59750      -92.78900    
          Pt              -19.21490      -12.13720      -90.44950    
          Pt              -20.75200      -6.739290      -90.14180    
          Pt              -19.05690      -7.925440      -92.05200    
          Pt              -18.98280      -8.554910      -94.71170    
          Pt              -14.87680      -11.37970      -93.95370    
          Pt              -17.48930      -9.869950      -90.64270    
          Pt              -16.94590      -12.04290      -92.13150    
          Pt              -16.85560      -9.380590      -93.25820    
          Pt              -16.28190      -7.406090      -91.34350    
          Pt              -17.73440      -11.26630      -94.89800    
          Pt              -15.03430      -7.556440      -94.05820    
          Pt              -12.82600      -8.748020      -95.29970    
          Pt              -36.19620      -2.006230      -95.55810    
          Pt              -17.46480      -6.347740      -93.57900    
          Pt              -15.63820      -4.982320      -95.07620    
          Pt              -14.95320      -5.285540      -92.45970    
          Pt              -18.35040      -5.496030      -90.97980    
          Pt              -12.96420      -5.823590      -94.51340    
          Pt              -15.28740      -46.52890      -85.07710    
          Pt              -17.75410      -45.24160      -84.01150    
          Pt              -13.23230      -45.69770      -83.41770    
          Pt              -12.69940      -47.62280      -85.39150    
          Pt              -12.20320      -50.13490      -84.11420    
          Pt              -15.24740      -43.96660      -83.86250    
          Pt              -17.62120      -42.28990      -83.58360    
          Pt              -34.39560      -34.74160      -84.47560    
          Pt              -35.25970      -37.64910      -83.76820    
          Pt              -32.37550      -37.04440      -83.84970    
          Pt              -32.89030      -32.34190      -84.22260    
          Pt              -14.11830      -29.13370      -89.03890    
          Pt              -18.47880      -28.13210      -86.55090    
          Pt              -14.01880      -28.70100      -86.26500    
          Pt              -13.89000      -27.72690      -83.68860    
          Pt              -16.36200      -28.15570      -84.90540    
          Pt              -16.09360      -27.50970      -87.70940    
          Pt              -14.72270      -26.04660      -85.79210    
          Pt              -13.43290      -26.59650      -88.11200    
          Pt              -17.45140      -25.77700      -85.86560    
          Pt              -15.98470      -25.82960      -83.39610    
          Pt              -12.04520      -26.78800      -85.64540    
          Pt              -11.65790      -28.70270      -87.70480    
          Pt              -13.23000      -25.05480      -83.65180    
          Pt              -35.74670      -12.93390      -87.73790    
          Pt              -21.64050      -12.86130      -86.06500    
          Pt              -19.31600      -12.89000      -87.63310    
          Pt              -17.47770      -14.95340      -84.17880    
          Pt              -14.85120      -14.67540      -85.24840    
          Pt              -17.04600      -13.85560      -86.71700    
          Pt              -48.58020      -7.588300      -89.41200    
          Pt              -50.47670      -9.628230      -88.82210    
          Pt              -45.69370      -10.60350      -88.65530    
          Pt              -48.24400      -10.56840      -87.31990    
          Pt              -46.70240      -8.283210      -87.43350    
          Pt              -49.41710      -8.036690      -86.73020    
          Pt              -41.26900      -9.159290      -89.03960    
          Pt              -43.93810      -8.450720      -87.95150    
          Pt              -43.03440      -11.10720      -87.93200    
          Pt              -39.83690      -9.109220      -86.52760    
          Pt              -40.13740      -11.42430      -88.06740    
          Pt              -38.43120      -9.215120      -88.88170    
          Pt              -37.73710      -11.79270      -89.26700    
          Pt              -37.70280      -10.98460      -86.68570    
          Pt              -37.05390      -8.273010      -86.65710    
          Pt              -35.71110      -10.10680      -88.48040    
          Pt              -21.42950      -11.40880      -88.61200    
          Pt              -20.13260      -10.65360      -86.22190    
          Pt              -20.92500      -8.651400      -87.94290    
          Pt              -21.16820      -8.373830      -85.19070    
          Pt              -21.40690      -10.97650      -83.90050    
          Pt              -19.06730      -12.75770      -84.80940    
          Pt              -13.65590      -12.50010      -84.04500    
          Pt              -16.32240      -12.44150      -84.18200    
          Pt              -14.84250      -12.15570      -86.56320    
          Pt              -18.45730      -7.710920      -89.23700    
          Pt              -18.83120      -10.24360      -88.37990    
          Pt              -16.86050      -12.04420      -88.91230    
          Pt              -18.53750      -8.368070      -86.40930    
          Pt              -17.37340      -11.08130      -86.31100    
          Pt              -1.520760      -6.797880      -85.01770    
          Pt              -3.656850      -7.779400      -83.27240    
          Pt              -19.93410      -6.141170      -87.26450    
          Pt              -3.962160      -5.141520      -84.36310    
          Pt              -3.505530      -2.249730      -84.80570    
          Pt              -1.401370      -4.050640      -84.52050    
          Pt              -5.680010     -0.5036030      -84.19450    
          Pt              -1.207940      -1.452330      -83.20640    
          Pt              -55.39630      -55.37720      -80.24840    
          Pt              -39.85970      -51.31300      -78.25290    
          Pt              -42.47330      -51.49450      -79.12950    
          Pt              -42.71910      -51.52610      -82.01540    
          Pt              -33.63080      -56.01390      -77.03410    
          Pt              -35.41270      -54.66500      -79.02630    
          Pt              -35.24460      -51.91440      -78.76630    
          Pt              -37.45360      -52.95290      -77.72960    
          Pt              -32.79510      -53.29160      -78.44970    
          Pt              -30.68660      -51.91090      -76.93440    
          Pt              -45.08420      -50.85250      -80.37380    
          Pt              -46.14820      -46.72520      -82.58180    
          Pt              -47.55630      -46.53670      -80.15620    
          Pt              -46.99440      -49.27950      -78.72620    
          Pt              -45.25440      -48.06200      -80.42370    
          Pt              -45.59060      -46.88950      -77.94460    
          Pt              -45.09880      -45.28190      -80.38740    
          Pt              -41.74540      -48.96320      -83.01070    
          Pt              -40.44750      -50.38350      -80.97860    
          Pt              -44.52670      -49.31800      -82.80110    
          Pt              -41.41690      -49.03200      -78.44470    
          Pt              -38.94950      -48.86590      -79.24960    
          Pt              -44.19400      -49.35660      -78.11450    
          Pt              -43.28830      -46.85380      -82.01830    
          Pt              -40.80720      -47.44820      -80.73500    
          Pt              -42.88290      -49.22020      -80.59120    
          Pt              -43.02630      -46.85880      -79.06670    
          Pt              -40.24340      -46.68270      -77.88670    
          Pt              -38.44580      -48.36860      -81.88480    
          Pt              -37.86940      -51.17650      -80.21770    
          Pt              -32.83520      -50.49010      -79.21760    
          Pt              -37.33610      -50.10030      -77.62530    
          Pt              -38.19950      -45.43510      -82.39880    
          Pt              -36.41590      -48.74850      -79.82660    
          Pt              -34.75330      -49.20830      -77.83180    
          Pt              -35.79590      -46.60530      -81.44230    
          Pt              -38.19060      -46.41360      -79.84970    
          Pt              -37.75450      -47.52990      -77.21770    
          Pt              -35.68680      -46.32660      -78.62110    
          Pt              -33.88980      -44.80880      -80.52490    
          Pt              -33.67370      -47.79370      -79.97660    
          Pt              -14.17270      -48.39550      -83.19560    
          Pt              -18.58310      -46.62460      -78.56700    
          Pt              -15.79790      -46.39940      -82.41800    
          Pt              -18.42720      -46.16170      -81.25040    
          Pt              -15.95490      -46.22890      -79.70430    
          Pt              -13.63380      -46.76050      -78.11010    
          Pt              -13.38940      -46.90430      -80.94020    
          Pt              -16.28500      -47.59360      -77.26400    
          Pt              -11.43010      -47.72010      -82.95000    
          Pt              -12.56770      -49.58690      -81.23670    
          Pt              -10.79260      -46.50970      -77.73420    
          Pt              -10.85470      -47.56080      -80.22470    
          Pt              -8.291020      -50.08610      -77.07940    
          Pt              -8.536850      -47.85880      -78.63630    
          Pt              -8.232560      -45.57680      -77.15770    
          Pt              -9.326460      -45.27830      -79.72320    
          Pt              -11.05980      -45.25650      -81.84020    
          Pt              -6.088080      -46.44250      -78.66410    
          Pt              -6.053940      -49.24660      -78.61370    
          Pt              -4.071780      -47.88670      -77.13050    
          Pt              -40.76380      -41.57030      -78.88390    
          Pt              -39.92020      -39.62580      -77.12750    
          Pt              -40.20980      -43.82470      -77.31220    
          Pt              -35.55750      -44.05480      -82.74290    
          Pt              -36.75850      -44.06620      -80.22030    
          Pt              -37.98650      -41.90880      -78.31820    
          Pt              -35.42810      -41.68150      -79.89080    
          Pt              -32.85490      -41.60060      -78.61380    
          Pt              -35.11910      -43.91140      -78.08000    
          Pt              -35.48580      -41.27110      -77.39730    
          Pt              -34.65750      -39.30200      -79.01950    
          Pt              -37.26270      -39.21800      -78.55280    
          Pt              -33.54640      -38.74650      -81.73330    
          Pt              -37.87670      -44.77160      -77.85290    
          Pt              -31.93480      -39.06280      -78.96820    
          Pt              -19.69360      -44.61760      -76.98960    
          Pt              -20.19610      -44.39470      -79.77090    
          Pt              -19.66550      -43.95000      -82.52710    
          Pt              -19.29770      -42.11950      -78.01130    
          Pt              -14.36910      -44.37770      -81.20370    
          Pt              -17.64260      -44.15780      -79.05560    
          Pt              -16.94280      -44.00280      -81.68750    
          Pt              -18.70520      -42.13520      -80.65970    
          Pt              -17.37470      -40.18720      -78.89360    
          Pt              -14.71940      -44.12640      -78.37330    
          Pt              -17.14850      -40.20770      -81.76880    
          Pt              -15.99390      -42.20920      -79.94240    
          Pt              -14.92800      -41.76220      -82.39930    
          Pt              -14.65450      -40.83730      -77.86110    
          Pt              -14.83780      -39.78690      -80.38900    
          Pt              -13.32910      -42.16530      -80.12290    
          Pt              -16.62650      -42.42930      -77.23420    
          Pt              -12.47080      -43.01970      -82.61580    
          Pt              -12.42440      -40.33400      -81.89310    
          Pt              -12.20450      -44.75950      -79.46940    
          Pt              -12.34610      -39.73590      -79.07860    
          Pt              -12.27790      -42.19200      -77.77410    
          Pt              -10.64700      -42.71770      -80.33930    
          Pt              -10.07850      -43.67580      -77.64770    
          Pt              -36.61570      -35.15640      -82.50830    
          Pt              -33.96030      -35.98850      -82.00100    
          Pt              -35.93190      -37.64810      -81.00290    
          Pt              -33.67180      -36.85850      -79.56640    
          Pt              -35.43260      -34.70470      -79.98580    
          Pt              -35.96930      -36.90490      -78.21040    
          Pt              -32.53620      -34.47820      -80.12200    
          Pt              -34.04880      -34.96880      -77.61230    
          Pt              -34.31190      -33.28740      -82.05510    
          Pt              -33.48780      -37.61760      -77.11320    
          Pt              -33.91510      -32.36520      -79.21740    
          Pt              -31.39170      -36.37470      -78.31810    
          Pt              -31.86470      -34.53320      -82.87770    
          Pt              -31.37840      -36.82280      -81.26780    
          Pt              -31.75260      -33.64080      -77.55670    
          Pt              -31.81090      -32.16080      -81.46020    
          Pt              -15.25030      -27.51470      -81.28610    
          Pt              -15.50420      -26.05890      -78.87640    
          Pt              -13.49640      -28.07430      -79.17730    
          Pt              -12.53710      -26.72940      -81.47190    
          Pt              -51.81480      -23.37450      -77.80050    
          Pt              -53.69620      -21.45230      -78.69920    
          Pt              -51.89100      -22.77990      -80.41520    
          Pt              -50.95460      -25.24380      -79.56410    
          Pt              -51.03900      -20.72840      -79.04930    
          Pt              -49.24130      -24.86980      -77.14560    
          Pt              -49.23440      -23.03200      -79.46170    
          Pt              -47.00130      -22.86640      -77.42790    
          Pt              -48.47110      -20.33600      -78.82240    
          Pt              -49.53630      -22.07410      -76.87900    
          Pt              -45.65350      -20.50050      -78.04930    
          Pt              -14.55670      -24.81980      -81.21500    
          Pt              -12.82770      -25.30900      -79.06620    
          Pt              -11.88090      -23.96000      -81.41300    
          Pt              -49.76960      -18.98370      -76.83020    
          Pt              -47.10440      -18.18240      -77.33910    
          Pt              -33.09810      -14.98340      -79.41790    
          Pt              -32.97060      -17.79510      -79.02480    
          Pt              -32.23350      -13.66550      -77.14800    
          Pt              -33.63690      -16.09000      -76.91260    
          Pt              -31.75170      -19.07580      -81.25820    
          Pt              -31.06150      -16.05780      -77.97140    
          Pt              -30.47640      -13.88010      -79.50630    
          Pt              -31.13410      -16.39660      -80.72030    
          Pt              -30.20480      -18.49810      -78.95060    
          Pt              -28.70680      -16.13710      -79.44550    
          Pt              -29.06970      -18.14930      -81.49860    
          Pt              -15.18570      -14.45020      -82.49780    
          Pt             -0.7870850      -8.261740      -82.69290    
          Pt              -2.771120      -7.423310      -80.55030    
          Pt              -38.85010     -0.4094060      -80.15130    
          Pt              -37.07250     -0.9431550      -78.05530    
          Pt              -34.60870      -2.459770      -77.76500    
          Pt              -21.26360     -0.6625560      -77.03440    
          Pt              -7.006030      -3.904250      -80.88820    
          Pt              -6.351100     -0.9555030      -81.38390    
          Pt              -5.557080      -3.132020      -83.07330    
          Pt             -8.2555696E-02  -6.317950      -80.63470    
          Pt              -4.647800      -5.465860      -81.59790    
          Pt              -2.047260      -5.841870      -82.53450    
          Pt             -0.4716250      -3.826310      -81.72450    
          Pt              -3.827590      -1.053620      -82.33150    
          Pt              -2.966330      -3.470850      -82.37720    
          Pt              -2.449510      -4.694310      -79.97490    
          Pt              -4.553110      -2.808320      -80.29080    
          Pt              -1.894770      -1.790870      -80.49930    
          Pt              -41.07800      -52.53500      -74.82560    
          Pt              -40.66920      -55.04680      -73.58540    
          Pt              -39.24320      -54.26850      -75.90160    
          Pt              -38.92880      -53.07390      -73.27700    
          Pt              -38.52430      -51.53610      -75.71430    
          Pt              -34.81690      -53.57430      -76.65990    
          Pt              -33.27980      -51.20190      -76.44660    
          Pt              -36.62850      -55.70230      -76.54420    
          Pt              -37.97690      -55.76370      -73.89480    
          Pt              -35.76440      -51.23300      -75.91280    
          Pt              -36.87080      -51.25170      -73.35250    
          Pt              -34.81080      -55.28770      -74.48750    
          Pt              -34.45410      -52.60480      -74.02680    
          Pt              -36.81810      -53.52310      -74.93600    
          Pt              -36.42410      -53.81160      -72.32550    
          Pt              -32.39220      -53.79620      -75.63050    
          Pt              -7.583080      -52.19870      -75.27400    
          Pt              -7.303740      -51.58870      -72.60970    
          Pt              -6.859950      -54.19500      -73.26090    
          Pt              -5.054510      -52.65640      -71.49320    
          Pt              -5.053810      -52.39950      -74.33810    
          Pt              -2.764590      -51.79690      -72.90890    
          Pt              -42.47290      -47.68430      -76.48280    
          Pt              -42.17570      -50.65210      -76.45460    
          Pt              -39.74330      -49.16950      -76.37960    
          Pt              -39.54620      -50.22210      -73.76580    
          Pt              -43.73500      -44.89380      -73.04790    
          Pt              -34.89090      -47.75430      -75.63110    
          Pt              -34.37040      -49.90110      -73.90110    
          Pt              -37.11100      -48.97020      -74.90310    
          Pt              -36.00150      -45.28760      -75.96080    
          Pt              -31.90310      -51.16110      -74.24270    
          Pt              -19.90920      -45.15410      -71.50110    
          Pt              -20.66390      -47.75340      -70.54530    
          Pt              -18.96040      -47.24080      -75.97060    
          Pt              -19.05160      -47.53850      -72.94840    
          Pt              -16.73380      -46.86900      -74.49260    
          Pt              -14.64250      -45.82140      -75.72270    
          Pt              -14.23800      -48.24400      -73.93560    
          Pt              -16.40950      -48.07460      -72.09620    
          Pt              -14.74100      -45.84920      -72.78440    
          Pt              -13.89720      -48.23860      -71.11380    
          Pt              -17.10310      -45.04100      -76.57970    
          Pt              -17.26630      -45.45080      -72.26960    
          Pt              -18.93700      -45.07150      -74.29690    
          Pt              -18.49280      -49.55870      -70.96240    
          Pt              -12.18640      -46.68820      -72.59120    
          Pt              -12.24820      -47.17450      -75.42980    
          Pt              -9.020990      -49.59660      -71.95490    
          Pt              -9.478380      -47.87330      -75.80310    
          Pt              -11.34000      -49.08950      -73.59720    
          Pt              -9.581910      -47.05890      -73.10930    
          Pt              -10.30100      -45.31290      -75.28310    
          Pt              -7.652070      -45.84320      -74.59380    
          Pt              -7.879910      -49.56210      -74.43720    
          Pt              -6.887030      -47.67780      -72.81900    
          Pt              -8.483820      -47.29170      -70.68900    
          Pt              -10.42080      -45.50920      -70.79640    
          Pt              -6.798430      -47.80400      -76.35010    
          Pt              -11.05360      -48.33370      -70.73740    
          Pt              -6.516030      -49.29510      -70.63760    
          Pt              -7.893020      -44.98390      -72.05860    
          Pt             -0.5761170      -50.42720      -74.13790    
          Pt              -5.715540      -50.20390      -76.03280    
          Pt              -3.946900      -50.25050      -70.96400    
          Pt              -5.269940      -49.96400      -73.28080    
          Pt              -3.177030      -50.30880      -75.29720    
          Pt              -5.224190      -45.43550      -73.12350    
          Pt              -4.477120      -47.74890      -71.71840    
          Pt              -4.534080      -47.72130      -74.55160    
          Pt              -2.453270      -46.33800      -72.83980    
          Pt              -2.626260      -49.08370      -72.99890    
          Pt              -1.691380      -47.98430      -75.24010    
          Pt             -0.9444410      -50.42370      -71.28350    
          Pt              -5.513900      -45.40380      -76.11240    
          Pt              -2.037600      -47.94800      -70.55020    
          Pt              -2.953090      -45.53880      -75.37450    
          Pt              -6.034360      -46.14160      -70.45380    
          Pt             -0.1349310      -48.03660      -72.51440    
          Pt              -57.50750      -39.31530      -72.78790    
          Pt              -45.15110      -42.38020      -73.05510    
          Pt              -45.82290      -39.74390      -72.64360    
          Pt              -45.76070      -44.39230      -71.37270    
          Pt              -45.39790      -41.42370      -70.53310    
          Pt              -43.01460      -40.43350      -72.14320    
          Pt              -44.07680      -43.48470      -75.45880    
          Pt              -44.08640      -40.66370      -74.85260    
          Pt              -41.99890      -42.02570      -76.44850    
          Pt              -41.65290      -39.94200      -74.81570    
          Pt              -42.10830      -42.56720      -73.60730    
          Pt              -39.52910      -41.89180      -75.12340    
          Pt              -40.18490      -40.50740      -72.76900    
          Pt              -39.02570      -43.10900      -72.53130    
          Pt              -41.21910      -44.73370      -71.54340    
          Pt              -38.78840      -44.61250      -74.94460    
          Pt              -39.09670      -38.93380      -74.49340    
          Pt              -43.36290      -43.04650      -71.21710    
          Pt              -38.67440      -41.07390      -70.56780    
          Pt              -41.06540      -42.06750      -70.86320    
          Pt              -38.64340      -38.46930      -71.66690    
          Pt              -33.16620      -40.22570      -76.33060    
          Pt              -34.26880      -43.24260      -75.51050    
          Pt              -37.50480      -40.96310      -73.30270    
          Pt              -36.96280      -42.79020      -75.92780    
          Pt              -35.19590      -40.74340      -74.51980    
          Pt              -37.53480      -40.25190      -76.07270    
          Pt              -36.55120      -43.78480      -73.49240    
          Pt              -35.49490      -38.81200      -76.34200    
          Pt              -30.93680      -38.40640      -76.27740    
          Pt              -18.46200      -42.62880      -75.29580    
          Pt              -15.95690      -41.16290      -74.90040    
          Pt              -18.22340      -42.95140      -72.49000    
          Pt              -14.25690      -42.98810      -75.93610    
          Pt              -16.21610      -43.93430      -74.23940    
          Pt              -13.77630      -42.26370      -73.33140    
          Pt              -15.56590      -43.40800      -71.49480    
          Pt              -13.19850      -40.48280      -75.58240    
          Pt              -12.90460      -44.24520      -71.41330    
          Pt              -12.79540      -44.62120      -74.12060    
          Pt              -12.42880      -44.67920      -76.79160    
          Pt              -10.37680      -43.95770      -73.00120    
          Pt              -8.581670      -43.30150      -75.24720    
          Pt              -11.38170      -42.60420      -75.21100    
          Pt              -58.95150      -37.70830      -74.43850    
          Pt              -59.63040      -35.25990      -73.32320    
          Pt              -59.59050      -37.64920      -71.66160    
          Pt              -57.46240      -35.38460      -75.09370    
          Pt              -57.17360      -36.50580      -72.53330    
          Pt              -56.25660      -37.90740      -74.89770    
          Pt              -43.63310      -38.14780      -73.69900    
          Pt              -40.94900      -37.31360      -75.70960    
          Pt              -41.04590      -38.02580      -73.01160    
          Pt              -38.90550      -36.33980      -73.75590    
          Pt              -38.06440      -37.44620      -76.43350    
          Pt              -36.53630      -38.26880      -73.89290    
          Pt              -35.28520      -36.17770      -75.56160    
          Pt              -33.59160      -38.07580      -74.42480    
          Pt              -32.07970      -35.82080      -75.65370    
          Pt              -54.04320      -23.30450      -76.39760    
          Pt              -52.04010      -20.98090      -76.49620    
          Pt              -54.79930      -20.21740      -75.99820    
          Pt              -55.95250      -22.58990      -74.62620    
          Pt              -55.19060      -20.39960      -73.25170    
          Pt              -53.22300      -21.90900      -74.17160    
          Pt              -52.77090      -20.69240      -71.56230    
          Pt              -54.53360      -22.77900      -71.96770    
          Pt              -57.35990      -19.42170      -74.79530    
          Pt              -52.50140      -19.25470      -74.15770    
          Pt              -55.31480      -20.21550      -70.41280    
          Pt              -51.58060      -23.05150      -72.06930    
          Pt              -51.02230      -23.33030      -75.02970    
          Pt              -49.94930      -20.56050      -74.63330    
          Pt              -49.84080      -20.60560      -71.82280    
          Pt              -47.38460      -20.53590      -76.00570    
          Pt              -47.60070      -20.61280      -73.15020    
          Pt              -45.30840      -19.23030      -72.42480    
          Pt              -42.66520      -19.20550      -71.54390    
          Pt              -1.162190      -20.50060      -73.71030    
          Pt              -1.716150      -22.54820      -75.40200    
          Pt             -0.2613590      -23.02970      -72.97700    
          Pt              -57.25970      -15.32140      -71.12720    
          Pt              -56.78500      -18.32650      -72.25580    
          Pt              -54.95210      -17.79710      -74.91040    
          Pt              -55.22430      -15.88330      -72.69410    
          Pt              -52.66140      -16.55330      -73.61020    
          Pt              -52.80800      -14.02210      -72.49960    
          Pt              -54.09660      -18.33280      -72.22640    
          Pt              -53.09370      -16.28330      -71.06840    
          Pt              -51.22900      -18.21230      -71.78430    
          Pt              -54.85620      -14.18750      -70.52620    
          Pt              -48.89850      -16.35190      -76.78990    
          Pt              -45.23650      -18.98980      -75.43100    
          Pt              -50.32730      -17.60310      -74.43660    
          Pt              -50.46390      -15.46760      -72.44600    
          Pt              -48.32300      -15.57520      -74.18380    
          Pt              -47.80700      -18.19910      -74.88160    
          Pt              -46.15360      -16.79100      -73.23450    
          Pt              -48.00460      -14.80110      -71.53810    
          Pt              -48.68880      -17.84920      -72.25060    
          Pt              -45.98890      -14.02360      -73.93490    
          Pt              -45.41630      -14.71860      -71.29510    
          Pt              -46.04380      -16.04810      -75.85610    
          Pt              -46.53350      -17.10950      -70.63460    
          Pt              -48.73220      -12.96080      -73.62490    
          Pt              -43.27160      -17.63250      -74.09270    
          Pt              -43.35590      -14.99560      -73.13890    
          Pt              -41.45470      -16.78150      -71.97610    
          Pt              -43.98920      -16.96730      -71.51040    
          Pt              -31.79370      -18.30770      -76.55120    
          Pt              -31.53820      -15.68600      -75.18520    
          Pt              -55.15380      -12.27190      -72.34650    
          Pt              -54.31600      -10.01420      -74.69720    
          Pt              -52.58140      -11.35260      -73.04480    
          Pt              -52.36070      -8.585050      -73.29620    
          Pt              -51.48280      -10.23560      -70.99230    
          Pt              -54.31800      -9.880100      -71.58540    
          Pt              -52.57550      -7.733870      -75.77690    
          Pt              -53.16280      -12.12430      -70.54980    
          Pt              -51.42740      -10.15940      -75.37020    
          Pt              -50.53030      -12.76770      -71.58950    
          Pt              -46.72720      -12.32680      -71.81100    
          Pt              -49.96740      -8.037200      -74.19010    
          Pt              -49.81220      -8.133460      -71.28940    
          Pt              -49.79150      -10.58790      -73.07330    
          Pt              -46.61970      -11.32970      -74.52120    
          Pt              -47.30560      -9.354610      -72.37030    
          Pt              -48.93360      -10.75470      -70.54080    
          Pt              -47.39000      -6.736050      -71.51910    
          Pt              -16.45600      -10.55450      -71.88370    
          Pt              -14.60740      -8.305280      -71.64230    
          Pt              -38.78080      -3.449300      -74.64990    
          Pt              -35.38440     -0.8161780      -75.70540    
          Pt              -36.88400      -3.042560      -76.41360    
          Pt              -36.57750      -2.331230      -73.67950    
          Pt              -36.63970      -5.089340      -74.43310    
          Pt              -34.41440      -3.364930      -75.07040    
          Pt              -22.45060     -0.4329500      -71.63610    
          Pt              -20.39860      -2.043610      -72.71120    
          Pt              -23.05550      -2.836690      -73.11550    
          Pt              -21.14550      -2.949400      -75.27690    
          Pt              -22.10860     -0.5262930      -74.37290    
          Pt              -19.36070     -0.7842590      -74.98120    
          Pt              -60.08620      -65.44500      -64.94390    
          Pt              -24.54270      -64.07290      -64.03800    
          Pt              -64.22640      -59.13960      -65.24360    
          Pt              -59.60590      -59.42480      -68.49330    
          Pt              -62.07670      -59.59140      -67.07550    
          Pt              -59.81450      -60.42670      -65.57970    
          Pt              -60.04100      -57.82320      -66.40930    
          Pt              -62.42500      -61.26860      -64.89100    
          Pt              -61.63610      -58.66250      -64.49130    
          Pt              -60.25190      -62.86530      -64.22680    
          Pt              -48.52050      -58.71420      -66.11050    
          Pt              -50.36280      -60.36960      -65.07980    
          Pt              -47.66010      -60.44810      -64.26790    
          Pt              -27.26510      -60.62620      -65.54960    
          Pt              -27.62450      -58.08590      -64.24840    
          Pt              -26.19580      -63.22590      -66.22090    
          Pt              -25.14640      -58.78800      -65.35040    
          Pt              -25.10590      -60.88220      -67.40120    
          Pt              -24.72950      -61.45210      -64.79040    
          Pt              -23.33930      -63.04940      -66.40410    
          Pt              -61.50070      -57.29320      -68.76090    
          Pt              -60.47560      -54.74390      -69.53910    
          Pt              -58.71420      -56.59440      -68.46010    
          Pt              -63.05290      -54.83840      -68.22870    
          Pt              -58.57760      -53.80550      -67.56560    
          Pt              -60.69190      -55.33610      -66.95410    
          Pt              -62.76800      -57.00420      -66.35660    
          Pt              -58.32530      -55.91270      -65.65750    
          Pt              -59.88160      -53.60350      -65.02220    
          Pt              -61.22910      -52.77240      -67.49630    
          Pt              -62.68910      -54.31190      -65.41170    
          Pt              -61.81260      -51.56800      -65.05770    
          Pt              -60.89840      -56.08320      -64.36990    
          Pt              -59.23120      -51.25700      -66.40190    
          Pt              -7.210740      -51.77240      -69.82080    
          Pt              -2.442580      -52.53660      -70.19450    
          Pt              -4.629160      -51.64150      -68.74600    
          Pt              -2.302090      -52.17050      -67.21990    
          Pt             -5.3603601E-02  -51.65400      -68.88900    
          Pt              -43.47350      -45.71970      -70.26480    
          Pt              -19.85810      -45.71250      -68.67840    
          Pt              -18.15160      -46.92180      -70.37580    
          Pt              -18.94970      -48.45090      -68.29070    
          Pt              -15.45650      -46.02450      -70.17420    
          Pt              -16.25000      -48.58850      -69.35360    
          Pt              -17.14400      -46.24980      -67.93330    
          Pt              -12.66430      -46.35920      -69.57090    
          Pt              -8.895910      -49.58560      -69.16670    
          Pt              -8.610160      -48.71450      -66.43760    
          Pt              -10.04460      -47.11510      -68.43700    
          Pt              -7.190760      -47.46410      -68.37210    
          Pt              -6.447710      -49.97830      -67.77660    
          Pt              -8.186260      -45.01290      -69.15610    
          Pt              -1.820900      -50.98400      -64.61710    
          Pt              -3.318900      -45.74730      -70.08610    
          Pt              -3.697040      -49.74000      -66.68230    
          Pt              -5.695150      -47.90870      -66.18390    
          Pt              -2.321430      -47.44320      -67.72400    
          Pt              -4.548970      -48.26110      -68.98560    
          Pt              -5.137140      -45.70400      -67.91250    
          Pt              -3.631050      -46.12180      -65.58200    
          Pt              -1.909310      -48.22980      -65.10840    
          Pt             -0.4960260      -46.00540      -69.02490    
          Pt              -2.342170      -50.06280      -68.98800    
          Pt             -0.8359440      -49.83320      -66.93370    
          Pt              -1.005250      -45.50580      -65.83950    
          Pt              -44.13530      -38.71340      -70.35740    
          Pt              -44.72290      -43.51980      -68.87610    
          Pt              -43.07250      -41.10760      -69.22260    
          Pt              -41.87250      -43.71540      -68.78810    
          Pt              -40.29390      -41.22060      -68.22360    
          Pt              -39.03230      -43.78640      -69.70690    
          Pt              -41.08250      -39.40110      -70.33820    
          Pt              -17.69430      -44.26190      -69.87220    
          Pt              -2.642210      -44.53820      -67.70450    
          Pt              -27.57120      -32.47800      -65.34510    
          Pt              -30.05680      -32.59730      -66.61430    
          Pt              -32.36540      -27.67920      -64.72070    
          Pt              -27.64350      -31.89170      -68.12350    
          Pt              -31.71290      -30.26580      -65.84700    
          Pt              -29.85490      -28.66950      -64.52730    
          Pt              -27.26220      -29.82080      -64.71870    
          Pt              -29.06280      -30.00810      -66.74540    
          Pt              -27.92590      -27.42280      -65.96600    
          Pt              -26.46940      -29.29020      -67.42240    
          Pt              -26.92710      -26.68980      -68.49550    
          Pt              -30.04060      -25.90170      -64.74970    
          Pt              -29.72020      -31.30690      -64.16370    
          Pt              -25.25050      -31.73620      -66.63170    
          Pt              -25.21560      -26.95410      -66.46490    
          Pt              -24.51370      -29.39470      -65.40670    
          Pt              -22.67780      -27.90130      -67.11160    
          Pt              -20.59540      -26.82050      -65.30860    
          Pt              -21.67000      -29.41130      -64.72310    
          Pt              -23.25560      -27.17540      -64.62510    
          Pt              -24.20440      -26.02930      -68.81720    
          Pt              -47.42040      -19.69260      -70.16990    
          Pt              -50.48030      -19.62100      -69.32570    
          Pt              -42.25420      -19.99860      -68.55040    
          Pt              -28.56710      -24.94420      -67.05010    
          Pt              -27.30160      -25.13480      -64.66380    
          Pt              -25.70150      -24.39580      -66.95720    
          Pt              -22.97920      -25.18130      -66.39770    
          Pt              -24.69790      -24.86340      -64.23370    
          Pt              -55.43420      -17.28160      -70.12580    
          Pt              -53.08080      -18.70060      -69.72570    
          Pt              -52.06990      -14.41620      -69.75510    
          Pt              -53.88100      -15.81270      -68.33930    
          Pt              -51.40500      -16.98280      -68.81400    
          Pt              -51.37900      -14.84200      -67.01330    
          Pt              -49.65610      -14.85670      -69.38060    
          Pt              -48.95240      -17.49150      -69.68690    
          Pt              -47.11200      -15.32290      -68.47370    
          Pt              -49.12030      -16.55680      -67.16170    
          Pt              -49.07100      -13.60010      -67.11120    
          Pt              -46.69210      -17.95320      -67.88230    
          Pt              -44.80190      -15.05880      -66.68840    
          Pt              -47.68840      -12.96280      -69.41590    
          Pt              -44.94470      -13.39170      -68.99920    
          Pt              -46.57190      -12.82660      -67.02010    
          Pt              -42.60480      -14.86120      -70.12760    
          Pt              -44.60250      -19.00030      -69.48240    
          Pt              -40.21450      -18.82560      -70.18480    
          Pt              -40.02490      -16.01300      -69.77290    
          Pt              -44.64340      -16.35890      -68.94120    
          Pt              -42.22660      -17.44810      -69.41200    
          Pt              -42.03200      -15.51510      -67.44450    
          Pt              -43.76020      -18.01140      -66.95520    
          Pt              -40.45160      -17.92590      -67.51130    
          Pt              -52.49930      -7.979360      -70.03640    
          Pt              -53.42350      -12.73660      -67.91510    
          Pt              -55.48950      -11.46710      -69.54140    
          Pt              -52.97970      -10.07540      -68.55070    
          Pt              -51.89420      -8.234520      -66.82190    
          Pt              -50.69940      -10.83310      -66.15990    
          Pt              -46.13610      -10.70450      -69.64900    
          Pt              -50.38630      -9.566990      -68.63590    
          Pt              -50.64340      -12.26360      -68.91810    
          Pt              -48.94710      -8.585380      -66.57590    
          Pt              -48.18330      -10.85360      -67.79920    
          Pt              -45.94760      -9.187500      -67.41490    
          Pt              -47.77410      -8.452390      -69.30070    
          Pt              -50.04850      -6.836830      -68.72190    
          Pt              -45.35100      -8.081470      -70.24890    
          Pt              -13.98050      -12.75930      -68.35060    
          Pt              -18.80070      -10.32490      -70.14090    
          Pt              -17.98600      -7.953760      -65.24860    
          Pt              -16.42690      -8.985070      -69.63960    
          Pt              -15.21780      -7.189580      -64.57250    
          Pt              -16.00600      -7.788990      -67.15820    
          Pt              -17.82800      -9.942740      -67.41650    
          Pt              -16.59710      -11.85600      -69.39420    
          Pt              -14.16190      -10.67500      -70.22550    
          Pt              -16.01420      -9.895860      -65.15170    
          Pt              -13.65120      -11.59340      -65.73170    
          Pt              -13.67510      -8.842920      -66.11930    
          Pt              -15.14190      -10.40050      -67.68410    
          Pt              -13.87040      -8.244930      -68.85680    
          Pt              -7.881990      -10.81500      -69.63380    
          Pt              -11.33580      -9.990490      -65.39250    
          Pt              -12.32290      -10.44150      -67.99020    
          Pt              -9.346340      -9.554530      -67.50570    
          Pt              -9.826240      -7.825970      -65.41150    
          Pt              -11.54640      -7.789410      -67.43550    
          Pt              -7.248520      -8.206960      -66.12740    
          Pt              -9.012260      -6.719610      -67.84700    
          Pt              -8.596420      -10.19940      -64.79370    
          Pt              -12.28320      -7.170000      -64.56000    
          Pt              -6.730760      -10.62520      -67.09080    
          Pt              -7.010470      -8.275740      -68.84120    
          Pt              -5.048960      -10.21060      -69.29050    
          Pt              -4.758920      -8.327410      -67.12460    
          Pt              -5.508440      -6.467460      -64.74120    
          Pt              -13.67230      -6.139240      -66.77500    
          Pt              -12.73760      -3.594130      -67.75020    
          Pt              -12.53320      -5.919120      -69.29910    
          Pt              -12.41530     -0.6275130      -67.23860    
          Pt              -10.44640      -2.551210      -66.77390    
          Pt              -10.84750      -5.300450      -66.24130    
          Pt              -8.168650      -5.893160      -65.30270    
          Pt              -10.32240      -4.415110      -68.95790    
          Pt              -7.591890      -4.974450      -69.62720    
          Pt              -8.392960      -4.153880      -67.17210    
          Pt              -9.106290      -3.463660      -64.53300    
          Pt              -7.715440      -1.643120      -66.25650    
          Pt              -8.465860      -2.285940      -69.01170    
          Pt              -11.16770      -1.785790      -69.40000    
          Pt              -9.662270     -0.1675890      -67.63460    
          Pt              -6.473500      -3.950600      -65.39340    
          Pt              -9.134620     -1.9743601E-02  -70.37760    
          Pt              -6.258760      -5.924370      -67.38860    
          Pt              -5.970050      -3.086510      -67.96810    
          Pt              -4.027540      -4.519510      -66.31300    
          Pt              -4.878540      -1.837740      -65.58520    
          Pt              -61.15260      -65.01170      -62.54540    
          Pt              -58.34590      -64.73300      -62.98660    
          Pt              -46.84550      -64.59360      -61.03830    
          Pt              -45.11300      -64.64580      -58.55800    
          Pt              -40.04610      -64.21720      -58.81450    
          Pt              -42.36880      -65.62730      -57.61150    
          Pt              -59.02500      -58.18390      -63.81430    
          Pt              -59.67740      -62.82190      -61.50790    
          Pt              -62.29940      -62.44330      -62.33680    
          Pt              -63.35290      -59.72010      -62.68700    
          Pt              -60.54180      -60.46300      -62.84650    
          Pt              -47.26550      -62.73700      -59.11910    
          Pt              -49.37710      -63.10300      -60.89560    
          Pt              -49.31940      -58.19810      -63.61250    
          Pt              -47.12910      -61.86540      -61.85430    
          Pt              -47.34170      -59.07200      -61.87730    
          Pt              -49.66880      -60.65820      -62.36140    
          Pt              -45.87880      -60.32010      -59.91280    
          Pt              -45.08810      -61.94910      -57.88960    
          Pt              -47.29270      -58.09850      -59.22560    
          Pt              -48.64790      -60.54010      -59.85950    
          Pt              -49.66850      -58.79630      -57.97380    
          Pt              -49.73280      -58.20430      -60.79180    
          Pt              -44.78540      -62.73920      -60.56890    
          Pt              -44.64010      -59.14930      -57.64940    
          Pt              -42.73860      -63.20000      -58.76960    
          Pt              -43.16240      -60.56070      -59.53780    
          Pt              -40.68430      -61.44700      -58.68000    
          Pt              -38.74340      -59.74860      -57.80170    
          Pt              -41.62970      -58.96980      -57.64330    
          Pt              -26.96720      -62.63400      -63.58980    
          Pt              -28.84380      -60.37810      -63.16380    
          Pt              -26.17080      -60.05780      -63.05560    
          Pt              -27.52920      -58.48580      -61.35280    
          Pt              -29.89660      -57.73560      -62.66400    
          Pt              -22.35710      -62.24020      -63.67990    
          Pt              -24.58810      -62.04210      -62.06170    
          Pt              -23.46350      -59.61660      -63.25950    
          Pt              -22.30200      -60.73740      -61.06560    
          Pt              -24.86870      -59.52900      -60.75250    
          Pt              -22.74140      -57.82360      -61.28810    
          Pt              -63.52090      -56.84890      -63.65650    
          Pt              -58.69900      -55.38310      -62.95440    
          Pt              -51.82400      -57.39970      -59.10480    
          Pt              -51.63140      -54.68100      -58.43810    
          Pt              -49.30140      -56.16950      -58.91100    
          Pt              -39.57210      -57.12200      -58.11670    
          Pt              -27.61550      -55.93100      -62.47950    
          Pt              -27.17290      -51.66500      -58.18160    
          Pt              -25.24850      -57.51060      -62.74050    
          Pt              -26.36150      -48.01010      -59.38490    
          Pt              -28.43980      -49.41870      -58.30640    
          Pt              -26.93380      -45.12330      -58.26540    
          Pt              -25.24950      -50.74990      -59.78030    
          Pt              -23.58080      -48.74010      -58.97140    
          Pt              -24.50070      -46.02200      -59.65740    
          Pt              -19.76520      -45.44220      -57.97590    
          Pt              -20.52380      -48.61830      -57.72210    
          Pt              -22.38600      -46.48780      -57.84500    
          Pt              -17.85770      -47.72790      -58.61240    
          Pt              -2.132180      -46.18980      -63.16800    
          Pt              -1.136090      -48.88520      -62.64830    
          Pt              -56.69800      -39.15770      -60.87160    
          Pt              -54.40800      -40.52630      -59.86350    
          Pt              -56.41840      -39.94330      -57.96070    
          Pt              -52.27090      -38.64840      -59.29860    
          Pt              -65.37520      -32.41090      -62.16220    
          Pt              -64.65640      -32.06710      -59.46080    
          Pt              -59.85150      -36.02340      -57.94260    
          Pt              -57.77760      -34.59650      -59.35420    
          Pt              -57.64830      -37.25400      -59.00810    
          Pt              -53.83210      -38.33860      -61.71420    
          Pt              -55.03750      -37.95360      -59.19950    
          Pt              -56.01240      -36.35510      -61.14880    
          Pt              -53.34320      -36.05740      -60.20410    
          Pt              -55.31000      -35.25170      -58.50100    
          Pt              -52.75510      -34.18770      -58.31340    
          Pt              -51.29230      -34.37520      -60.77060    
          Pt              -51.18930      -37.12410      -61.43910    
          Pt              -50.85790      -36.29730      -58.85660    
          Pt              -50.07640      -33.72170      -58.26990    
          Pt              -49.30430      -32.41810      -60.53340    
          Pt              -23.39950      -33.02780      -59.73490    
          Pt              -20.74730      -32.02960      -60.20390    
          Pt              -22.75530      -32.01400      -62.39310    
          Pt              -66.65050      -30.45200      -60.57510    
          Pt              -64.15880      -29.34580      -59.90810    
          Pt              -68.92520      -29.79310      -59.07110    
          Pt              -66.43280      -28.69590      -58.40720    
          Pt              -64.87650      -29.63940      -62.62570    
          Pt              -66.92980      -31.41770      -57.95800    
          Pt              -62.84300      -31.28480      -61.48020    
          Pt              -51.93310      -31.95160      -59.64140    
          Pt              -52.11940      -29.41480      -58.25200    
          Pt              -49.69270      -31.13670      -58.07200    
          Pt              -50.27880      -29.66370      -60.43170    
          Pt              -49.51150      -28.18980      -58.06960    
          Pt              -25.83350      -27.43960      -63.94660    
          Pt              -27.60520      -31.82220      -62.49170    
          Pt              -31.82550      -29.89900      -63.05030    
          Pt              -26.12860      -28.35290      -57.89570    
          Pt              -27.31700      -30.20910      -59.86040    
          Pt              -30.93520      -27.36050      -62.33090    
          Pt              -27.36500      -27.47310      -60.42050    
          Pt              -28.27470      -27.14460      -63.00700    
          Pt              -29.16290      -29.52750      -61.96830    
          Pt              -26.43600      -29.31800      -62.28000    
          Pt              -25.19430      -31.47880      -63.80660    
          Pt              -24.96510      -30.95000      -58.40080    
          Pt              -25.16730      -31.44740      -61.12280    
          Pt              -24.85100      -26.11430      -59.58380    
          Pt              -24.91040      -28.73510      -60.23110    
          Pt              -23.68190      -29.35530      -62.71630    
          Pt              -23.32060      -28.82010      -57.89110    
          Pt              -22.88500      -30.42740      -60.13640    
          Pt              -20.54530      -29.54560      -58.98730    
          Pt              -21.01920      -29.91510      -61.95210    
          Pt              -19.80930      -27.62730      -60.84040    
          Pt              -21.50710      -27.42520      -62.76340    
          Pt              -22.39660      -27.74950      -60.20340    
          Pt              -23.98710      -26.64090      -62.09960    
          Pt              -22.23150      -31.46570      -57.70800    
          Pt              -19.35290      -25.74840      -62.92510    
          Pt              -19.15990      -28.56660      -63.47980    
          Pt              -18.46950      -30.03630      -60.89900    
          Pt              -17.13400      -30.59990      -58.42120    
          Pt              -17.32700      -27.34220      -61.83860    
          Pt              -14.55020      -27.06670      -61.90640    
          Pt              -15.97320      -29.09800      -60.32110    
          Pt              -13.34910      -29.65220      -61.27100    
          Pt              -13.87820      -27.78780      -59.32740    
          Pt              -16.12890      -26.38260      -59.53180    
          Pt              -18.14480      -28.02570      -58.82640    
          Pt              -14.17600      -30.34600      -58.55400    
          Pt              -9.741590      -25.94420      -62.25950    
          Pt              -11.93250      -27.21590      -61.08820    
          Pt              -9.710940      -28.78730      -61.63670    
          Pt              -9.495810      -27.03040      -59.53880    
          Pt              -7.371310      -26.84690      -61.37200    
          Pt              -11.50560      -29.16320      -59.17690    
          Pt              -11.83050      -26.51560      -58.33090    
          Pt              -26.34500      -25.37820      -62.00110    
          Pt              -21.37990      -25.32760      -61.02660    
          Pt              -22.02090      -24.93080      -63.68540    
          Pt              -23.86200      -23.99100      -61.63450    
          Pt              -18.54560      -25.29030      -60.24610    
          Pt              -16.13630      -24.75480      -61.73650    
          Pt              -13.77100      -25.14000      -60.07140    
          Pt              -12.47420      -24.96510      -62.55080    
          Pt              -12.37790      -23.71730      -57.94850    
          Pt              -7.470840      -24.17540      -62.55190    
          Pt              -8.411430      -24.58050      -60.06990    
          Pt              -11.11900      -24.83290      -60.19200    
          Pt              -10.02810      -23.17630      -62.06060    
          Pt              -10.20470      -22.53000      -59.30540    
          Pt              -11.98250      -20.83540      -58.06500    
          Pt              -7.847730      -21.94480      -60.64570    
          Pt              -9.079460      -20.39090      -58.21430    
          Pt              -7.802050      -22.89910      -57.96730    
          Pt              -9.824150      -24.85190      -57.66090    
          Pt              -22.46750      -8.327700      -58.52090    
          Pt              -20.27460      -8.422740      -60.16990    
          Pt              -10.37770      -8.675660      -62.92370    
          Pt              -7.767670      -7.797900      -63.44500    
          Pt              -8.867790      -6.800010      -61.14530    
          Pt              -64.35610     -0.4550510      -57.67530    
          Pt              -20.61320      -6.217430      -58.71550    
          Pt              -10.07280      -5.878950      -63.43280    
          Pt              -7.286270      -4.996490      -62.90740    
          Pt              -6.832780      -2.134710      -63.47460    
          Pt              -4.600780      -3.973660      -63.52130    
          Pt              -72.33130      -72.44970      -54.34440    
          Pt              -72.29220      -72.05240      -51.52470    
          Pt              -69.89320      -72.75900      -52.91290    
          Pt              -70.25620      -70.52110      -54.66020    
          Pt              -72.63880      -69.81790      -53.27350    
          Pt              -70.20670      -70.14070      -51.83560    
          Pt              -38.80660      -64.89860      -56.26520    
          Pt              -21.10490      -66.52090      -51.54510    
          Pt              -1.827870      -67.46520      -54.85890    
          Pt             -0.3365620      -69.62870      -54.36090    
          Pt             -0.3035510      -67.38080      -52.66180    
          Pt              -70.52490      -57.87550      -55.80610    
          Pt              -69.54750      -59.19050      -51.59250    
          Pt              -68.57250      -58.70130      -54.17640    
          Pt              -47.26780      -60.29730      -57.48380    
          Pt              -43.82020      -63.69110      -56.15010    
          Pt              -41.12120      -63.39120      -56.49920    
          Pt              -42.19670      -62.08250      -54.28640    
          Pt              -40.39360      -60.80780      -55.97460    
          Pt              -39.35250      -62.83340      -54.42080    
          Pt              -42.37830      -59.28020      -54.91110    
          Pt              -42.85480      -61.19520      -56.83350    
          Pt              -38.49340      -62.39350      -57.24050    
          Pt              -40.15600      -60.30200      -53.38200    
          Pt              -39.66020      -58.20990      -55.55710    
          Pt              -37.11930      -57.99290      -56.33770    
          Pt              -36.68990      -63.15340      -55.26210    
          Pt              -37.87440      -60.52550      -55.14110    
          Pt              -70.80830      -57.29650      -53.21040    
          Pt              -68.90980      -55.97390      -54.82120    
          Pt              -68.20600      -56.74100      -52.20150    
          Pt              -53.96540      -53.70440      -57.57360    
          Pt              -53.54040      -56.31330      -57.16840    
          Pt              -52.16780      -54.33730      -55.68800    
          Pt              -50.81290      -56.63770      -56.59370    
          Pt              -38.69870      -55.66290      -55.57820    
          Pt              -37.62960      -54.61380      -53.29070    
          Pt              -3.549360      -56.45450      -51.86990    
          Pt              -3.921000      -54.16380      -53.20240    
          Pt              -1.833130      -52.28490      -52.73510    
          Pt              -4.267750      -52.12270      -51.31820    
          Pt              -27.76830      -47.28040      -56.61810    
          Pt              -25.82600      -49.47140      -56.99980    
          Pt              -26.11540      -45.15810      -55.57370    
          Pt              -25.07480      -46.90970      -57.23320    
          Pt              -23.03980      -48.56070      -56.09780    
          Pt              -22.50330      -47.51830      -53.44480    
          Pt              -23.65100      -45.94780      -55.28020    
          Pt              -20.94790      -46.53750      -55.53800    
          Pt              -20.23620      -49.19070      -54.95330    
          Pt              -19.54620      -46.67010      -53.44660    
          Pt              -18.59420      -47.20340      -56.16530    
          Pt              -16.92090      -46.08670      -54.51780    
          Pt              -17.62380      -48.75660      -54.16440    
          Pt              -16.85950      -47.10740      -51.97210    
          Pt              -18.08340      -49.89590      -56.63330    
          Pt              -15.91310      -47.81490      -56.41340    
          Pt              -14.65030      -47.48090      -53.67900    
          Pt              -16.78720      -45.39740      -57.04250    
          Pt              -14.82900      -45.11440      -52.46580    
          Pt              -14.38000      -45.48860      -55.48980    
          Pt              -53.84650      -39.45500      -57.15930    
          Pt              -56.94790      -39.52400      -55.08020    
          Pt              -21.57250      -44.58710      -53.62950    
          Pt              -24.24790      -44.16930      -57.46320    
          Pt              -21.65070      -44.06620      -56.44890    
          Pt              -22.37660      -41.40580      -56.78360    
          Pt              -20.83650      -42.13990      -54.51640    
          Pt              -23.79380      -43.18810      -54.90500    
          Pt              -19.83390      -42.45970      -57.40270    
          Pt              -18.89350      -44.31580      -55.51260    
          Pt              -18.03580      -41.59330      -54.82270    
          Pt              -16.22740      -43.49390      -54.71870    
          Pt              -17.13660      -42.66590      -57.04680    
          Pt              -59.35190      -38.15450      -53.93120    
          Pt              -58.57920      -37.99930      -56.54730    
          Pt              -59.80160      -35.78730      -55.21190    
          Pt              -56.11210      -38.30030      -52.55000    
          Pt              -57.40340      -35.13900      -56.72650    
          Pt              -53.16900      -36.75890      -57.43680    
          Pt              -54.57940      -38.11620      -54.72390    
          Pt              -53.32730      -37.85270      -52.20290    
          Pt              -56.02730      -37.49670      -56.82000    
          Pt              -57.13190      -36.65800      -54.46980    
          Pt              -56.30700      -33.82520      -54.42750    
          Pt              -54.75180      -35.46480      -55.77940    
          Pt              -54.95320      -35.82980      -53.09040    
          Pt              -52.90750      -33.81600      -54.84150    
          Pt              -52.44410      -35.28670      -52.09740    
          Pt              -51.76120      -32.71680      -51.83210    
          Pt              -52.40760      -36.64410      -54.57030    
          Pt              -54.36260      -33.25540      -52.44780    
          Pt              -54.92320      -33.01200      -56.79510    
          Pt              -51.08000      -38.07080      -56.65110    
          Pt              -50.94480      -35.20400      -56.30260    
          Pt              -47.66440      -32.84410      -57.20390    
          Pt              -48.42160      -35.94050      -57.28640    
          Pt              -50.52700      -34.63260      -53.79240    
          Pt              -50.58450      -37.27000      -52.39660    
          Pt              -48.14480      -35.54960      -52.64750    
          Pt              -48.18810      -34.40240      -55.03230    
          Pt              -49.25080      -36.95120      -55.00720    
          Pt              -45.56270      -33.88530      -55.96530    
          Pt              -50.01550      -32.58980      -55.66520    
          Pt              -46.09240      -33.91620      -53.15370    
          Pt              -49.18080      -32.73220      -52.84130    
          Pt              -64.43740      -30.31430      -57.29350    
          Pt              -69.22920      -30.77420      -56.43750    
          Pt              -68.71870      -28.00160      -56.89660    
          Pt              -66.71430      -29.66040      -55.79170    
          Pt              -52.37260      -31.85160      -56.80150    
          Pt              -54.57930      -31.59360      -54.59370    
          Pt              -53.23920      -29.33190      -55.55240    
          Pt              -53.55390      -30.48060      -52.03450    
          Pt              -51.80430      -31.21540      -54.00270    
          Pt              -51.52030      -27.22740      -56.53870    
          Pt              -51.28350      -28.44790      -53.77160    
          Pt              -47.23170      -31.90470      -54.59840    
          Pt              -50.69600      -29.75730      -56.11410    
          Pt              -48.94020      -28.06620      -52.22690    
          Pt              -49.30620      -30.29400      -53.98290    
          Pt              -46.68280      -29.04570      -53.74110    
          Pt              -48.87620      -27.83020      -55.19230    
          Pt              -47.80710      -30.00410      -56.40060    
          Pt              -50.79220      -29.99880      -51.77760    
          Pt              -47.78180      -30.66630      -51.63070    
          Pt              -15.78750      -28.28300      -57.41610    
          Pt              -13.01720      -28.35680      -56.77270    
          Pt              -14.65440      -27.06490      -54.97230    
          Pt              -14.39200      -25.83320      -57.42740    
          Pt              -12.14250      -25.66710      -55.79920    
          Pt              -10.20340      -22.38800      -56.52720    
          Pt              -66.52630      -18.74440      -52.38580    
          Pt              -69.12070      -17.69570      -53.20330    
          Pt              -66.87820      -16.06220      -53.40200    
          Pt              -65.30580      -16.58610      -51.30020    
          Pt              -67.16990      -13.28690      -53.54600    
          Pt              -69.12440      -14.94690      -52.32680    
          Pt              -64.50370      -14.50840      -52.85660    
          Pt              -64.34400      -17.23420      -53.74740    
          Pt              -63.85370      -18.87970      -51.49630    
          Pt              -62.61810      -16.32590      -51.64820    
          Pt              -61.68650      -13.80910      -51.34790    
          Pt              -18.09600      -15.00820      -54.90080    
          Pt              -6.115380      -13.28830      -52.55040    
          Pt              -70.01640      -12.66950      -53.63200    
          Pt              -68.59390      -12.35860      -51.25450    
          Pt              -43.11230      -11.28200      -51.87990    
          Pt              -41.43130      -8.825130      -51.57700    
          Pt              -19.86990      -8.771030      -57.53310    
          Pt              -21.59490      -6.881360      -56.25810    
          Pt              -8.660360      -12.28930      -51.59640    
          Pt              -6.737510      -10.48860      -52.71650    
          Pt              -4.136920      -11.33560      -51.98980    
          Pt              -66.22570      -2.270710      -56.96650    
          Pt              -65.25110     -0.6649340      -55.09430    
          Pt              -55.36000     -0.4605720      -55.12000    
          Pt              -33.59970      -2.813810      -55.16040    
          Pt              -32.00670      -1.699630      -53.22640    
          Pt              -34.69040      -1.989570      -52.56570    
          Pt              -34.01450     -0.1828000      -54.33480    
          Pt              -31.66160     -0.9366510      -55.82440    
          Pt              -26.86260      -1.718990      -53.99150    
          Pt              -29.45270     -0.6978970      -54.15880    
          Pt              -30.45590     -4.0150799E-02  -51.57640    
          Pt              -25.28890     -0.6675770      -55.97890    
          Pt              -24.09190      -2.429780      -54.06270    
          Pt              -23.19250      -4.766610      -55.20130    
          Pt              -20.36310      -5.182560      -54.35870    
          Pt              -23.08680      -2.276470      -56.82950    
          Pt              -21.04840      -4.157810      -56.86250    
          Pt              -22.68370     -7.2661400E-02  -55.02910    
          Pt              -21.39790      -2.557640      -54.62880    
          Pt              -18.98570      -6.233020      -56.48030    
          Pt              -55.29770      -71.20820      -49.74720    
          Pt              -53.53780      -71.58640      -47.36960    
          Pt              -51.68880      -70.86680      -45.25960    
          Pt              -52.64860      -70.40680      -49.75840    
          Pt              -50.59870      -71.25370      -47.85980    
          Pt              -34.01520      -73.09460      -47.89270    
          Pt              -32.18180      -72.50310      -45.98730    
          Pt              -33.54480      -74.85170      -45.63410    
          Pt              -31.71780      -76.78650      -46.01490    
          Pt              -31.66240      -74.68270      -47.67210    
          Pt              -31.55500      -72.06070      -48.76330    
          Pt              -29.55190      -73.05300      -46.97140    
          Pt              -28.97170      -70.97970      -48.98160    
          Pt              -27.91650      -70.95340      -46.31280    
          Pt              -30.55610      -70.55220      -46.78020    
          Pt              -30.64350      -74.58830      -44.96520    
          Pt              -25.50110      -71.43230      -45.03480    
          Pt              -14.69940      -73.12640      -46.58310    
          Pt              -17.24930      -72.86400      -45.24760    
          Pt              -16.49600      -71.13790      -47.23310    
          Pt              -57.48540      -66.07890      -47.93930    
          Pt              -53.15300      -65.46570      -51.17070    
          Pt              -54.64650      -68.77330      -50.97220    
          Pt              -55.20580      -66.43730      -49.43600    
          Pt              -56.96810      -68.68440      -49.10470    
          Pt              -56.82060      -65.79070      -45.22810    
          Pt              -54.60960      -69.12550      -48.14170    
          Pt              -56.45060      -68.18760      -46.42400    
          Pt              -52.77800      -67.65070      -49.47290    
          Pt              -54.05200      -66.93260      -46.78090    
          Pt              -55.25480      -64.48010      -47.42330    
          Pt              -52.14030      -65.10760      -45.62230    
          Pt              -52.18290      -69.20530      -47.30430    
          Pt              -54.56340      -64.50370      -44.83280    
          Pt              -52.85540      -65.19950      -48.51290    
          Pt              -54.16270      -69.57080      -45.45230    
          Pt              -52.01740      -67.84410      -44.89100    
          Pt              -51.12630      -66.84440      -47.37980    
          Pt              -50.13630      -68.80660      -49.23750    
          Pt              -49.69720      -68.93930      -46.30270    
          Pt              -48.47310      -66.88550      -47.91000    
          Pt              -50.39760      -64.33070      -47.55300    
          Pt              -50.57530      -65.94050      -49.86840    
          Pt              -49.59140      -66.11970      -45.24610    
          Pt              -33.21900      -70.29800      -47.27290    
          Pt              -32.64720      -66.21840      -48.28490    
          Pt              -28.68700      -68.62830      -47.46720    
          Pt              -31.05580      -68.98330      -48.99600    
          Pt              -29.94590      -66.30890      -48.10710    
          Pt              -31.57690      -68.05980      -46.47120    
          Pt              -31.59420      -65.37580      -45.84560    
          Pt              -27.23230      -66.25750      -47.33100    
          Pt              -28.84820      -64.28750      -46.28300    
          Pt              -29.36890      -66.84580      -45.54000    
          Pt              -25.80610      -69.27650      -47.24880    
          Pt              -27.13140      -68.46300      -45.10650    
          Pt              -25.68250      -64.30490      -46.00920    
          Pt              -28.37430      -64.12680      -48.94150    
          Pt              -25.60020      -64.13830      -48.76130    
          Pt              -20.41480      -69.25540      -50.72160    
          Pt              -24.98940      -67.05010      -48.71200    
          Pt              -23.42470      -65.12530      -47.56260    
          Pt              -22.34120      -67.50920      -49.39350    
          Pt              -23.18950      -68.48900      -46.97140    
          Pt              -21.25440      -66.57470      -47.08130    
          Pt              -20.71430      -69.30720      -47.91160    
          Pt              -19.52840      -67.13460      -49.31050    
          Pt              -20.95090      -68.72250      -45.21460    
          Pt              -25.02170      -66.81940      -45.91170    
          Pt              -23.60840      -65.37930      -50.44650    
          Pt              -21.10580      -64.83680      -49.23900    
          Pt              -23.08730      -64.08790      -44.99330    
          Pt              -14.28630      -70.39840      -45.78290    
          Pt              -18.75100      -70.32070      -45.94670    
          Pt              -18.88150      -67.66820      -46.64490    
          Pt              -15.04900      -69.07080      -48.43880    
          Pt              -18.00060      -69.30080      -48.63680    
          Pt              -16.81670      -66.77830      -48.28110    
          Pt              -16.40970      -68.57860      -46.12210    
          Pt              -17.09990      -65.90300      -45.58030    
          Pt              -19.00890      -65.18280      -47.55540    
          Pt             -0.4336260      -66.86290      -45.64260    
          Pt              -72.25310      -58.60470      -51.14360    
          Pt              -74.41190      -60.79070      -46.67560    
          Pt              -71.74810      -60.77600      -46.93670    
          Pt              -73.35660      -59.68470      -48.87210    
          Pt              -73.28600      -58.38120      -46.39190    
          Pt              -70.56460      -58.43510      -46.15000    
          Pt              -70.50630      -59.10770      -48.92650    
          Pt              -67.97910      -57.93160      -49.68380    
          Pt              -58.07790      -61.19270      -48.56690    
          Pt              -57.73710      -60.74480      -45.81050    
          Pt              -59.54560      -59.13370      -47.41880    
          Pt              -58.21890      -58.47200      -49.94240    
          Pt              -58.03420      -58.06710      -45.29400    
          Pt              -57.52060      -63.38180      -46.67630    
          Pt              -54.35850      -63.32880      -49.85630    
          Pt              -57.11280      -63.78110      -49.41640    
          Pt              -56.82220      -58.94010      -47.63530    
          Pt              -55.45450      -61.54480      -47.91330    
          Pt              -53.25970      -60.45780      -46.34950    
          Pt              -53.09890      -62.95890      -47.25070    
          Pt              -52.96220      -61.01720      -48.99340    
          Pt              -55.58990      -59.75160      -49.94900    
          Pt              -55.25340      -61.89980      -45.33020    
          Pt              -55.37700      -59.13340      -45.43180    
          Pt              -54.07390      -58.49490      -47.99830    
          Pt              -52.83790      -57.90390      -45.46390    
          Pt              -51.43080      -63.13670      -49.67010    
          Pt              -51.38670      -58.97300      -47.58100    
          Pt              -50.81840      -61.59710      -47.13410    
          Pt              -50.26330      -60.54760      -49.76830    
          Pt              -51.05540      -60.17320      -44.80690    
          Pt              -50.02870      -63.41010      -45.00180    
          Pt              -30.99590      -63.71010      -47.93230    
          Pt              -26.99200      -62.27610      -47.03250    
          Pt              -30.86330      -62.86330      -45.10080    
          Pt              -23.06830      -62.91540      -49.39870    
          Pt              -24.02690      -62.39350      -47.00970    
          Pt              -21.58330      -61.14020      -47.84260    
          Pt              -21.16940      -63.62930      -46.68920    
          Pt              -19.85410      -61.24380      -45.71500    
          Pt              -22.43690      -61.39730      -45.03970    
          Pt              -19.20670      -62.58280      -48.16790    
          Pt              -16.63840      -63.89830      -47.55440    
          Pt              -18.84940      -59.82370      -47.95720    
          Pt              -18.60590      -63.65400      -45.48120    
          Pt              -17.32300      -61.50620      -46.42140    
          Pt              -16.75570      -61.42070      -49.05650    
          Pt              -14.72420      -61.85020      -47.07200    
          Pt              -16.05420      -59.30280      -47.26640    
          Pt              -18.00870      -59.17480      -45.25900    
          Pt              -15.90310      -63.27300      -44.90660    
          Pt              -72.32680      -57.10540      -48.65480    
          Pt              -71.06570      -54.57960      -48.83620    
          Pt              -71.75870      -55.88120      -46.28710    
          Pt              -70.37970      -56.73360      -50.52360    
          Pt              -69.56910      -56.62940      -47.87240    
          Pt              -68.32280      -55.08470      -49.83850    
          Pt              -58.25920      -56.62890      -47.75580    
          Pt              -55.94390      -57.02410      -49.33800    
          Pt              -55.86120      -56.59820      -46.47030    
          Pt              -36.68780      -53.76210      -51.06760    
          Pt              -2.458340      -54.25220      -50.81440    
          Pt              -5.224700      -54.69190      -50.75300    
          Pt              -3.976640      -53.15330      -48.70790    
          Pt              -1.859920      -51.64290      -49.93330    
          Pt              -25.81210      -45.14030      -44.97160    
          Pt              -27.97330      -47.03020      -44.80390    
          Pt              -77.63180      -41.10300      -47.58520    
          Pt              -75.93270      -43.14280      -47.90690    
          Pt              -76.44360      -38.83410      -48.73430    
          Pt              -74.84480      -40.74630      -47.43500    
          Pt              -76.05040      -41.36590      -49.91130    
          Pt              -76.55900      -39.09030      -45.92460    
          Pt              -28.59980      -44.31860      -45.05420    
          Pt              -8.215950      -42.41900      -47.34160    
          Pt              -10.85660      -42.37720      -46.34130    
          Pt              -9.932410      -40.23830      -47.98760    
          Pt              -11.54010      -39.71050      -45.63290    
          Pt              -8.953280      -40.61990      -45.43370    
          Pt              -7.239610      -39.78290      -47.31120    
          Pt              -6.464960      -41.61790      -45.17940    
          Pt              -74.39140      -38.12370      -47.17320    
          Pt              -54.25150      -35.25810      -50.19640    
          Pt              -51.77650      -33.77960      -49.14280    
          Pt              -51.91540      -36.89300      -49.89440    
          Pt              -54.06430      -32.49150      -49.96750    
          Pt              -50.05460      -34.79350      -50.89900    
          Pt              -47.37370      -33.64680      -50.82400    
          Pt              -48.90530      -34.03530      -48.45870    
          Pt              -49.60890      -32.14620      -50.26470    
          Pt              -9.312410      -38.06000      -46.28710    
          Pt              -1.558190      -33.44090      -46.03920    
          Pt              -66.43260      -28.23760      -45.58080    
          Pt              -66.81300      -26.00290      -47.26150    
          Pt              -68.30310      -26.21990      -44.81540    
          Pt              -64.10570      -27.34930      -46.67590    
          Pt              -64.09460      -29.96980      -45.59700    
          Pt              -61.86300      -25.85990      -47.04850    
          Pt              -61.78780      -28.13790      -45.11920    
          Pt              -51.97050      -31.07910      -49.29430    
          Pt              -50.05000      -31.75110      -47.44310    
          Pt              -47.41830      -31.51890      -48.58590    
          Pt              -49.47240      -29.49980      -49.46890    
          Pt              -24.00670      -27.19090      -49.17590    
          Pt              -21.73110      -26.22580      -48.14730    
          Pt              -20.17630      -28.43750      -47.36640    
          Pt              -21.78250      -28.59030      -49.66180    
          Pt              -22.96750      -28.51960      -47.10180    
          Pt              -21.58060      -30.63940      -47.95760    
          Pt              -19.24280      -25.93660      -47.21240    
          Pt              -19.47670      -26.97050      -49.67520    
          Pt             -0.9641540      -31.87860      -48.31400    
          Pt             -0.1585650      -29.47810      -47.45960    
          Pt              -2.115510      -30.65300      -46.04670    
          Pt              -78.92720      -23.54110      -46.99190    
          Pt              -65.34220      -25.47610      -44.98990    
          Pt              -67.90830      -20.78980      -49.13750    
          Pt              -65.61530      -20.51010      -47.68880    
          Pt              -66.47610      -23.07140      -48.24530    
          Pt              -65.36760      -21.14180      -50.38890    
          Pt              -69.24380      -22.98590      -47.86250    
          Pt              -65.16170      -22.49400      -45.87510    
          Pt              -67.76750      -21.19530      -46.30390    
          Pt              -67.55270      -23.83380      -45.70400    
          Pt              -65.49270      -19.96340      -44.91480    
          Pt              -64.40740      -24.73540      -47.44770    
          Pt              -63.70210      -22.31410      -48.39910    
          Pt              -63.41000      -19.65310      -48.98470    
          Pt              -60.76520      -19.90720      -47.84990    
          Pt              -62.62700      -23.25170      -45.96690    
          Pt              -63.10460      -20.36190      -46.50000    
          Pt              -60.49330      -21.61430      -45.58130    
          Pt              -60.10540      -24.45140      -45.51520    
          Pt              -33.17970      -24.17810      -45.90590    
          Pt              -37.30460      -21.08690      -45.78360    
          Pt              -34.57650      -21.49450      -46.85010    
          Pt              -71.12310      -13.51190      -51.05160    
          Pt              -74.58260      -13.67050      -45.13420    
          Pt              -71.83620      -13.00600      -45.20670    
          Pt              -66.69560      -14.33280      -51.07320    
          Pt              -67.93990      -16.92140      -50.78710    
          Pt              -68.91720      -14.64510      -49.52880    
          Pt              -66.03160      -18.59830      -49.59720    
          Pt              -66.28050      -15.92090      -48.75930    
          Pt              -64.95980      -18.03570      -47.01490    
          Pt              -64.10470      -14.42020      -50.04790    
          Pt              -59.85440      -16.02300      -50.96960    
          Pt              -61.00510      -19.04820      -45.02760    
          Pt              -61.41400      -18.16090      -50.02060    
          Pt              -59.59930      -17.22900      -48.23800    
          Pt              -63.80030      -17.02460      -49.22170    
          Pt              -61.64830      -15.45680      -49.02500    
          Pt              -62.18410      -17.69830      -47.20980    
          Pt              -39.52180      -19.08850      -45.66870    
          Pt              -41.82480      -13.83710      -50.98290    
          Pt              -40.21340      -15.68370      -49.21320    
          Pt              -42.91900      -15.16810      -48.65410    
          Pt              -41.54870      -17.54120      -47.47860    
          Pt              -43.47440      -15.99260      -45.97720    
          Pt              -41.04570      -14.99820      -46.62490    
          Pt              -38.95210      -16.66240      -46.84920    
          Pt              -43.12850      -13.23590      -46.59580    
          Pt              -40.99820      -13.16800      -48.46640    
          Pt              -38.61940      -13.99210      -47.43430    
          Pt              -36.80490      -18.27920      -46.06670    
          Pt              -36.76140      -15.32930      -45.69240    
          Pt              -7.207240      -14.27870      -50.12600    
          Pt              -3.585330      -15.66310      -47.94160    
          Pt              -1.125510      -14.70010      -46.86040    
          Pt              -4.291240      -13.73180      -50.30890    
          Pt              -2.897830      -13.07310      -47.98140    
          Pt              -3.360070      -13.77390      -45.39750    
          Pt              -1.593240      -14.74790      -49.67540    
          Pt              -1.098110      -17.13930      -47.88410    
          Pt              -2.694750      -16.48500      -45.44970    
          Pt             -7.6860702E-03  -16.72850      -45.21700    
          Pt              -43.49400      -12.37690      -49.31510    
          Pt              -40.55510      -12.36590      -45.79370    
          Pt              -40.97170      -11.21940      -50.23120    
          Pt              -43.18670      -9.547580      -49.61170    
          Pt              -40.47180      -8.948670      -48.89020    
          Pt              -41.99530      -10.85360      -47.54900    
          Pt              -42.60710      -8.228310      -47.18270    
          Pt              -40.22860      -9.327410      -46.08970    
          Pt              -39.16070      -11.21710      -47.89820    
          Pt              -44.27320      -6.874760      -45.37730    
          Pt              -42.13650      -6.878930      -49.56800    
          Pt              -40.23000      -6.722480      -47.36240    
          Pt              -41.51660      -7.063980      -44.93290    
          Pt              -37.74840      -12.26410      -45.53770    
          Pt              -8.130220      -9.710130      -50.35400    
          Pt              -8.488300      -12.01490      -48.75380    
          Pt              -6.346840      -10.06650      -48.11900    
          Pt              -6.342430      -11.74700      -50.36100    
          Pt              -5.338630      -9.123250      -50.61980    
          Pt              -1.012680      -8.300090      -48.53520    
          Pt              -1.412370      -11.88320      -45.83400    
          Pt              -1.905440      -9.201270      -46.21000    
          Pt              -3.814890      -8.682480      -48.20810    
          Pt              -4.020340      -10.94620      -46.46900    
          Pt              -4.128620      -11.14050      -49.26080    
          Pt              -1.896940      -12.15550      -50.54710    
          Pt              -2.449000      -9.363660      -50.63660    
          Pt              -1.776910      -10.74340      -48.28380    
          Pt             -0.2425890      -7.521810      -50.92660    
          Pt              -4.263090      -8.166220      -45.40570    
          Pt              -2.444020      -6.656800      -46.94610    
          Pt              -2.658360      -6.532370      -49.73910    
          Pt              -76.81780      -2.415760      -47.31030    
          Pt              -78.02580      -1.117130      -45.30690    
          Pt              -75.27790     -0.8280210      -45.80460    
          Pt              -56.29300      -1.833750      -50.59590    
          Pt              -53.90430     -0.6441230      -50.33330    
          Pt              -47.08050      -5.930110      -45.19250    
          Pt              -45.02230      -4.180860      -46.04450    
          Pt              -42.69010      -5.443240      -47.16790    
          Pt              -20.68670      -2.235340      -44.97340    
          Pt              -18.46560      -1.040640      -46.40880    
          Pt              -2.355660      -4.121330      -48.02590    
          Pt             -0.8078710      -4.945710      -45.67290    
          Pt             -0.1367220      -5.786050      -48.46070    
          Pt              -3.583100      -5.343580      -44.80840    
          Pt              -26.29030      -84.20620      -39.08800    
          Pt              -70.47590      -76.93640      -39.35950    
          Pt              -73.39310      -72.41330      -40.10970    
          Pt              -71.69090      -74.46840      -38.95210    
          Pt              -70.33800      -72.46850      -40.17670    
          Pt              -67.41780      -72.09410      -41.10890    
          Pt              -68.12060      -71.78340      -38.53810    
          Pt              -68.66850      -74.38790      -39.17900    
          Pt              -65.77990      -72.92930      -39.08010    
          Pt              -27.79590      -73.28040      -44.73700    
          Pt              -28.66030      -72.37580      -41.85890    
          Pt              -30.07150      -71.87480      -44.37930    
          Pt              -26.02180      -72.83840      -42.61580    
          Pt              -27.64350      -70.68720      -43.60720    
          Pt              -26.49570      -71.48080      -40.09800    
          Pt              -29.35390      -70.92150      -39.59980    
          Pt              -15.54880      -74.90530      -44.75040    
          Pt              -14.78230      -72.48080      -43.91710    
          Pt              -16.61050      -70.43440      -44.19070    
          Pt             -0.5446160      -71.68480      -44.58100    
          Pt              -77.13790      -69.63460      -38.75960    
          Pt              -71.84570      -70.17330      -40.65980    
          Pt              -74.66200      -69.82480      -40.32840    
          Pt              -72.78620      -67.73260      -40.62720    
          Pt              -75.32900      -67.13020      -39.43240    
          Pt              -70.56930      -67.91040      -39.03560    
          Pt              -70.09670      -67.86720      -41.77850    
          Pt              -66.41250      -69.95030      -39.62860    
          Pt              -67.21960      -69.05660      -42.23250    
          Pt              -69.01050      -69.96330      -40.39000    
          Pt              -67.87550      -67.57470      -40.01980    
          Pt              -54.45280      -67.10620      -44.04700    
          Pt              -55.75200      -65.14550      -42.38080    
          Pt              -52.78330      -64.79940      -42.73520    
          Pt              -32.25030      -70.05630      -44.53290    
          Pt              -32.41220      -64.63440      -43.20860    
          Pt              -29.65510      -69.25110      -44.72010    
          Pt              -30.27300      -70.00530      -42.29000    
          Pt              -29.93450      -68.24120      -40.19430    
          Pt              -31.45060      -67.33890      -43.74350    
          Pt              -27.75360      -69.50440      -41.32480    
          Pt              -27.50520      -67.02160      -40.40550    
          Pt              -28.85660      -67.46580      -42.81130    
          Pt              -27.23000      -65.86060      -44.54500    
          Pt              -27.39890      -65.05120      -42.10260    
          Pt              -29.79160      -65.50370      -40.85430    
          Pt              -29.71880      -64.95150      -43.62120    
          Pt              -26.15250      -67.64170      -42.70270    
          Pt              -27.60860      -69.06940      -38.58220    
          Pt              -27.27160      -64.45510      -39.45440    
          Pt              -20.09970      -65.86420      -44.75310    
          Pt              -25.21010      -70.23020      -42.29510    
          Pt              -22.68470      -66.75720      -44.67500    
          Pt              -25.29420      -68.61430      -40.13970    
          Pt              -25.04070      -65.79780      -40.71920    
          Pt              -24.35810      -69.01800      -44.54000    
          Pt              -23.50330      -67.71630      -42.17410    
          Pt              -24.84400      -65.22350      -43.38170    
          Pt              -22.13320      -65.21200      -42.55140    
          Pt              -20.74090      -67.66070      -42.68200    
          Pt              -18.33860      -68.15660      -44.06720    
          Pt             -0.1396850      -68.97230      -43.60290    
          Pt             -0.1075110      -64.24370      -44.72710    
          Pt              -52.66770      -62.51500      -44.60190    
          Pt              -54.34630      -63.44760      -40.33790    
          Pt              -57.09600      -63.40430      -43.96780    
          Pt              -57.43630      -59.93160      -40.55380    
          Pt              -56.82320      -62.62270      -41.17860    
          Pt              -53.63700      -60.21600      -43.60390    
          Pt              -54.73290      -62.71770      -42.88550    
          Pt              -56.57770      -60.63510      -43.24590    
          Pt              -54.75330      -60.69870      -41.08240    
          Pt              -52.17500      -62.01360      -41.92780    
          Pt              -55.98970      -61.72070      -38.67200    
          Pt              -27.56600      -63.16520      -44.14030    
          Pt              -25.67220      -63.09820      -41.72750    
          Pt              -25.06900      -62.17410      -44.41680    
          Pt              -23.11610      -62.68980      -42.59130    
          Pt              -20.69000      -63.23210      -43.81960    
          Pt              -15.53580      -60.45140      -44.67860    
          Pt              -17.98160      -61.60520      -43.70280    
          Pt              -17.06840      -59.27850      -42.78900    
          Pt              -79.73100      -51.96490      -40.70010    
          Pt              -78.98800      -49.79890      -39.31650    
          Pt              -79.07880      -47.06590      -40.11840    
          Pt              -81.17130      -48.20390      -38.61500    
          Pt              -81.53120      -50.95900      -38.99950    
          Pt              -52.30520      -45.34740      -38.50980    
          Pt              -28.18730      -47.89750      -42.12850    
          Pt              -29.98710      -45.96490      -43.10020    
          Pt              -27.96270      -48.12230      -39.24620    
          Pt              -26.16350      -46.68500      -40.72110    
          Pt              -28.81870      -45.73050      -40.45660    
          Pt              -27.37090      -45.25400      -42.74210    
          Pt              -25.64000      -47.39860      -43.32910    
          Pt              -24.37330      -45.16930      -39.33860    
          Pt              -24.66140      -44.94490      -42.26420    
          Pt              -60.95060      -40.22280      -38.44870    
          Pt              -61.26930      -43.07390      -38.42330    
          Pt              -56.17510      -41.51720      -38.85080    
          Pt              -54.81730      -42.80870      -40.97740    
          Pt              -53.48260      -40.39360      -40.39410    
          Pt              -55.42790      -38.93520      -38.74670    
          Pt              -52.78650      -38.50680      -38.64110    
          Pt              -52.12150      -42.94870      -39.58010    
          Pt              -51.23120      -38.48890      -40.90250    
          Pt              -54.52920      -43.76440      -38.41070    
          Pt              -50.95920      -40.57830      -39.06310    
          Pt              -49.37230      -42.93680      -38.66080    
          Pt              -26.60900      -43.91500      -40.45910    
          Pt              -8.732480      -43.22070      -44.66390    
          Pt              -12.57460      -39.27040      -40.05480    
          Pt              -10.35320      -40.33420      -41.26100    
          Pt              -11.06420      -41.14710      -38.82980    
          Pt              -10.80620      -41.56620      -43.65720    
          Pt              -8.148810      -41.05980      -42.85770    
          Pt              -12.44500      -39.38300      -42.92420    
          Pt              -9.948380      -38.70360      -39.06630    
          Pt              -9.816850      -38.85310      -43.60810    
          Pt              -8.187110      -38.60550      -41.31360    
          Pt              -81.86350      -34.51360      -38.49860    
          Pt              -79.39830      -33.58460      -38.94700    
          Pt              -81.15260      -34.20750      -41.06900    
          Pt              -81.69110      -32.00120      -39.39260    
          Pt              -54.00770      -37.47260      -40.64700    
          Pt              -51.56550      -36.15730      -39.39560    
          Pt              -37.88230      -33.50470      -39.95950    
          Pt              -35.14430      -33.24320      -41.02010    
          Pt              -33.50790      -32.07930      -38.91240    
          Pt              -35.59610      -34.08420      -38.40680    
          Pt              -10.84850      -37.54510      -41.41660    
          Pt              -79.34720      -30.92490      -38.69320    
          Pt              -79.52200      -31.88190      -41.19510    
          Pt              -70.71180      -30.60420      -38.73120    
          Pt              -70.84920      -25.71310      -39.86650    
          Pt              -70.18720      -28.47030      -40.58400    
          Pt              -68.73660      -31.07050      -40.69260    
          Pt              -66.06910      -30.55600      -39.63260    
          Pt              -68.91270      -26.34040      -41.98480    
          Pt              -67.43380      -28.63510      -41.07880    
          Pt              -66.57410      -27.22260      -43.08390    
          Pt              -64.67610      -28.35870      -41.25290    
          Pt              -68.47770      -26.60000      -39.23420    
          Pt              -65.82670      -29.87150      -43.24960    
          Pt              -68.32860      -29.29720      -38.71500    
          Pt              -65.90480      -27.90270      -38.69600    
          Pt              -66.35210      -26.02360      -40.62080    
          Pt              -64.41430      -25.77350      -42.36920    
          Pt              -64.17670      -27.78530      -44.01600    
          Pt              -62.90680      -29.88570      -42.98090    
          Pt              -62.14050      -27.27100      -42.17870    
          Pt              -63.74600      -26.22340      -39.74210    
          Pt              -41.09450      -27.04020      -39.95690    
          Pt              -38.86700      -30.87130      -39.17570    
          Pt              -38.56550      -25.80850      -39.69270    
          Pt              -36.20590      -31.52520      -39.19910    
          Pt              -32.52090      -28.51370      -42.12470    
          Pt              -35.17960      -28.35600      -42.77800    
          Pt              -36.87190      -29.12230      -40.21780    
          Pt              -36.47900      -26.51660      -41.29200    
          Pt              -34.33950      -27.97380      -40.13180    
          Pt              -33.82930      -25.99290      -41.73070    
          Pt              -34.42840      -30.49140      -41.04220    
          Pt              -36.36550      -27.05550      -38.61100    
          Pt              -35.02750      -25.80480      -44.20370    
          Pt              -32.15960      -26.25360      -43.94780    
          Pt              -32.22110      -29.66340      -39.50920    
          Pt              -33.96340      -25.60850      -38.84740    
          Pt              -31.83810      -26.84070      -40.01810    
          Pt              -30.06720      -27.21260      -42.12550    
          Pt              -29.94580      -28.23700      -38.73030    
          Pt              -29.34970      -25.68390      -39.85210    
          Pt              -66.77000      -24.52320      -42.87110    
          Pt              -68.40700      -24.07080      -40.56820    
          Pt              -69.28060      -23.85380      -43.39970    
          Pt              -64.93610      -23.55110      -40.82910    
          Pt              -66.98200      -21.99250      -43.75310    
          Pt              -65.00660      -20.91310      -42.20330    
          Pt              -64.22340      -23.32340      -43.47130    
          Pt              -62.56930      -25.52550      -44.37560    
          Pt              -60.07120      -25.39670      -42.87040    
          Pt              -62.29460      -24.56850      -41.40160    
          Pt              -62.60660      -21.84980      -41.40620    
          Pt              -61.46560      -23.16560      -43.53000    
          Pt              -60.01700      -23.02820      -41.18860    
          Pt              -62.97940      -20.99010      -44.04020    
          Pt              -60.41950      -20.73230      -42.84920    
          Pt              -58.74510      -22.90070      -43.68220    
          Pt              -40.80720      -24.16770      -39.69890    
          Pt              -38.39510      -23.13200      -40.72220    
          Pt              -38.38150      -20.15970      -41.04540    
          Pt              -32.78280      -21.63110      -44.68980    
          Pt              -35.42010      -22.92670      -44.71920    
          Pt              -35.13730      -20.00660      -44.51340    
          Pt              -33.33650      -23.87270      -43.26500    
          Pt              -36.24670      -24.31920      -39.50040    
          Pt              -37.12780      -21.76740      -42.91160    
          Pt              -35.91650      -24.02430      -42.19590    
          Pt              -34.42000      -21.58520      -42.47610    
          Pt              -36.06350      -21.75850      -40.29580    
          Pt              -33.77820      -23.47660      -40.64600    
          Pt              -33.54840      -20.72560      -40.00920    
          Pt              -35.72940      -19.36720      -41.69360    
          Pt              -37.64360      -19.35420      -43.65450    
          Pt              -31.75650      -22.02650      -41.86070    
          Pt              -28.72250      -24.78700      -42.55280    
          Pt              -31.32100      -24.78250      -41.72670    
          Pt              -30.80350      -23.65070      -44.19490    
          Pt              -31.64940      -24.16300      -39.17110    
          Pt              -29.50850      -22.97680      -40.55660    
          Pt              -31.20730      -21.58790      -38.79130    
          Pt              -8.562850      -22.78100      -38.43130    
          Pt              -3.458630      -24.03070      -38.82270    
          Pt              -76.84250      -13.96900      -41.15820    
          Pt              -77.06910      -13.19010      -43.85730    
          Pt              -72.80240      -14.73790      -43.19390    
          Pt              -74.20920      -14.89980      -40.72170    
          Pt              -75.51880      -15.42750      -43.15730    
          Pt              -71.46100      -14.25740      -40.76220    
          Pt              -75.54560      -13.42740      -38.71620    
          Pt              -74.67760      -12.84000      -42.50520    
          Pt              -65.36420      -18.18230      -42.64690    
          Pt              -63.46490      -18.15380      -44.68830    
          Pt              -62.68520      -19.10430      -42.17970    
          Pt              -41.06740      -16.92940      -44.78340    
          Pt              -39.24580      -14.49760      -44.68990    
          Pt              -41.98010      -14.33590      -44.15060    
          Pt              -40.12600      -18.69040      -42.84690    
          Pt              -40.16870      -15.91150      -42.34870    
          Pt              -40.11560      -17.91170      -40.19340    
          Pt              -38.41740      -16.93530      -44.21370    
          Pt              -35.74890      -17.31200      -43.66950    
          Pt              -37.79530      -17.45910      -41.62310    
          Pt             -0.6317030      -14.10350      -44.30190    
          Pt              -78.39970      -11.71750      -41.85760    
          Pt              -78.15950      -12.49120      -39.17000    
          Pt              -78.08430      -9.761940      -39.83090    
          Pt              -76.24160      -10.59200      -43.24230    
          Pt              -75.98360      -11.39810      -40.54620    
          Pt              -75.89120      -8.636140      -41.19120    
          Pt              -73.73920      -11.06050      -44.49140    
          Pt              -73.89500      -10.34550      -41.87230    
          Pt              -73.12540      -7.843790      -41.20650    
          Pt              -73.35760      -12.30870      -40.05730    
          Pt              -74.45760      -8.406460      -43.67860    
          Pt              -71.94950      -12.12230      -42.53430    
          Pt              -71.78920      -9.361000      -43.25090    
          Pt              -71.57030      -10.14280      -40.50100    
          Pt              -74.11140      -9.690780      -39.23890    
          Pt              -59.79100      -7.050050      -38.94410    
          Pt              -47.68790      -7.143470      -40.16850    
          Pt              -43.15970      -6.797340      -42.65320    
          Pt              -2.827260      -10.19260      -43.92390    
          Pt              -1.741740      -7.382720      -44.24470    
          Pt             -1.6585700E-02  -9.748160      -44.39410    
          Pt              -45.15130      -5.955240      -40.85340    
          Pt              -47.06230      -3.267830      -44.13730    
          Pt              -49.74750      -5.120570      -40.59500    
          Pt              -47.21330      -4.441940      -39.62820    
          Pt              -47.58030      -5.393960      -42.34980    
          Pt              -48.42890      -2.794520      -41.62360    
          Pt              -45.78930      -3.412780      -41.69570    
          Pt              -46.43990     -0.9200290      -42.51520    
          Pt              -46.50690      -1.697850      -39.75250    
          Pt              -45.11670      -5.163880      -43.50250    
          Pt              -44.48930      -3.702300      -39.35560    
          Pt              -42.67110      -4.594770      -44.55770    
          Pt              -44.39160      -2.451130      -43.86500    
          Pt              -43.98900      -1.472030      -41.21770    
          Pt              -43.10880      -4.026090      -41.88460    
          Pt              -40.80950      -5.464870      -42.66810    
          Pt              -40.07560      -4.424560      -40.30190    
          Pt              -42.01780      -2.675200      -39.65630    
          Pt              -42.45830      -5.741260      -39.99340    
          Pt              -44.07160      -1.034030      -38.51240    
          Pt              -26.71950      -1.021540      -42.77090    
          Pt              -26.16180      -1.929770      -39.73980    
          Pt              -25.76860      -3.662090      -42.33640    
          Pt              -24.35520      -1.802890      -44.10230    
          Pt              -21.42170      -5.219490      -40.89100    
          Pt              -22.79270      -3.668820      -42.75610    
          Pt              -20.21740      -3.485580      -42.56360    
          Pt              -23.97770      -3.917910      -40.04150    
          Pt              -21.76180      -2.463000      -40.57870    
          Pt              -24.20460      -1.183880      -41.38900    
          Pt              -21.83200      -1.006880      -42.91890    
          Pt              -19.61250      -1.097910      -41.16690    
          Pt              -19.42980      -3.728730      -39.78600    
          Pt              -20.50580      -1.458690      -38.53140    
          Pt              -23.46880      -1.631540      -38.40240    
          Pt              -17.51720      -3.291420      -41.61950    
          Pt              -18.49040      -1.449970      -43.47640    
          Pt              -16.27710     -0.8983610      -41.54200    
          Pt              -17.79820      -1.321780      -39.06280    
          Pt              -50.87120      -84.39160      -33.08080    
          Pt              -48.60160      -85.64380      -32.13780    
          Pt              -48.31170      -83.23380      -33.55500    
          Pt              -52.87200      -82.31230      -33.70160    
          Pt              -51.63600      -77.46390      -32.79340    
          Pt              -51.48600      -79.90520      -34.32590    
          Pt              -47.66210      -80.31030      -38.20350    
          Pt              -49.80670      -80.03390      -36.62930    
          Pt              -50.46770      -81.77920      -32.57880    
          Pt              -47.13700      -78.82090      -32.99940    
          Pt              -48.79600      -80.59610      -34.20420    
          Pt              -50.50090      -82.47620      -35.24730    
          Pt              -47.15100      -79.22530      -35.81420    
          Pt              -47.83170      -82.08420      -36.20910    
          Pt              -46.19020      -81.30660      -34.03400    
          Pt              -49.46440      -78.00800      -34.61030    
          Pt              -49.81230      -79.25200      -32.07820    
          Pt              -32.85890      -81.15600      -32.02380    
          Pt              -19.12230      -80.37430      -34.85750    
          Pt              -18.48190      -78.84370      -36.96210    
          Pt              -18.78130      -77.50420      -34.65290    
          Pt              -16.81890      -81.64430      -33.58110    
          Pt              -18.00880      -79.30790      -32.57140    
          Pt              -16.37750      -77.12260      -33.46110    
          Pt              -15.19310      -79.48210      -32.62710    
          Pt              -16.61580      -79.27400      -35.12190    
          Pt              -72.58700      -76.65290      -37.60540    
          Pt              -70.53900      -70.45320      -38.11230    
          Pt              -74.32280      -74.16470      -38.03490    
          Pt              -71.37180      -71.82780      -34.86290    
          Pt              -72.14610      -74.50290      -36.01240    
          Pt              -74.32810      -72.74770      -35.65170    
          Pt              -74.24490      -71.29140      -33.25390    
          Pt              -72.63310      -72.10610      -37.55430    
          Pt              -75.07830      -71.15150      -37.95190    
          Pt              -76.08220      -70.68940      -35.43800    
          Pt              -66.16930      -70.89380      -36.81770    
          Pt              -70.23060      -73.03280      -37.27540    
          Pt              -69.80290      -75.71180      -36.87080    
          Pt              -69.44820      -73.72330      -34.74990    
          Pt              -67.59150      -73.77230      -36.72180    
          Pt              -68.75550      -71.20980      -35.87000    
          Pt              -47.07900      -76.57040      -34.63760    
          Pt              -48.76770      -76.69550      -32.26950    
          Pt              -17.86530      -74.81770      -33.77330    
          Pt              -14.93510      -74.71410      -33.48440    
          Pt              -13.88950      -72.18550      -32.72440    
          Pt              -16.57790      -72.80970      -32.12430    
          Pt              -11.27600      -71.26080      -32.84820    
          Pt              -73.36440      -70.23990      -35.81640    
          Pt              -72.61360      -66.35510      -38.27040    
          Pt              -72.99730      -69.09150      -38.23300    
          Pt              -75.22200      -68.43790      -36.86400    
          Pt              -72.84270      -67.29160      -35.43640    
          Pt              -74.82390      -68.64290      -33.91900    
          Pt              -72.30350      -69.29230      -33.69060    
          Pt              -70.62460      -69.13140      -35.80490    
          Pt              -72.94840      -66.96720      -32.50140    
          Pt              -69.59820      -70.22040      -33.45730    
          Pt              -70.21550      -67.29390      -33.92560    
          Pt              -68.35620      -69.09750      -37.63620    
          Pt              -70.37190      -66.38450      -36.66970    
          Pt              -67.94670      -68.64650      -35.01530    
          Pt              -68.13250      -68.30760      -32.03660    
          Pt              -28.93710      -66.51760      -38.23080    
          Pt              -26.04120      -66.68140      -38.13690    
          Pt              -13.18130      -69.97460      -34.41170    
          Pt              -10.05180      -68.22630      -37.42570    
          Pt              -8.052470      -66.55290      -36.95350    
          Pt              -10.52970      -69.97120      -35.25200    
          Pt              -12.08820      -67.66570      -35.59630    
          Pt              -11.27220      -68.45530      -32.97690    
          Pt              -9.384260      -67.43810      -34.80000    
          Pt              -10.53540      -65.57870      -36.59170    
          Pt              -79.23510      -52.32770      -38.09060    
          Pt              -70.97670      -56.26320      -33.29350    
          Pt              -67.77450      -55.11920      -36.68810    
          Pt              -65.84400      -56.63900      -35.29000    
          Pt              -69.70530      -54.20500      -34.79090    
          Pt              -66.44320      -56.46360      -32.53400    
          Pt              -66.96280      -54.27040      -34.18390    
          Pt              -68.47340      -56.65680      -34.44290    
          Pt              -64.31520      -54.96070      -33.67550    
          Pt              -65.13740      -54.13270      -36.27970    
          Pt              -68.78810      -54.91940      -32.21420    
          Pt              -62.71400      -53.56730      -35.30150    
          Pt              -63.15930      -56.12440      -35.97400    
          Pt              -39.33500      -57.45220      -36.21010    
          Pt              -41.10230      -55.95470      -37.89770    
          Pt              -41.84080      -56.57410      -35.23920    
          Pt              -38.80480      -53.66800      -33.34070    
          Pt              -41.60600      -54.34880      -33.69830    
          Pt              -39.57680      -56.40490      -33.58700    
          Pt              -40.58340      -52.12490      -34.89360    
          Pt              -42.34170      -53.93860      -36.32670    
          Pt              -39.74130      -54.69130      -35.76870    
          Pt              -42.13360      -56.72640      -32.32530    
          Pt              -15.38070      -52.67450      -32.72130    
          Pt              -12.74950      -52.29190      -32.98020    
          Pt              -9.723710      -52.24350      -32.56740    
          Pt              -1.392230      -54.55680      -34.70530    
          Pt              -85.80480      -45.47430      -33.86730    
          Pt              -83.43400      -46.73760      -34.81480    
          Pt              -80.14120      -50.01780      -36.74670    
          Pt              -82.98340      -46.35010      -37.55670    
          Pt              -78.61980      -47.77250      -37.42890    
          Pt              -80.96530      -47.44640      -35.93510    
          Pt              -80.30930      -45.61500      -37.99410    
          Pt              -62.01680      -47.42750      -35.73300    
          Pt              -63.26360      -45.47290      -33.82600    
          Pt              -59.78630      -45.88970      -37.11160    
          Pt              -57.74930      -45.25890      -35.33330    
          Pt              -60.50760      -45.61180      -34.37800    
          Pt              -59.08830      -47.75090      -35.03210    
          Pt              -61.47920      -47.53370      -32.98340    
          Pt              -57.11520      -45.94160      -32.62420    
          Pt              -54.61860      -45.55920      -33.96540    
          Pt              -53.06110      -46.87920      -36.35380    
          Pt              -55.35970      -45.60870      -36.59100    
          Pt              -51.89060      -45.81880      -34.01550    
          Pt              -50.45190      -44.88570      -36.60970    
          Pt              -27.01440      -45.61590      -38.29170    
          Pt              -25.22520      -47.76180      -38.33550    
          Pt              -85.10760      -41.93250      -36.72410    
          Pt              -84.39440      -44.43030      -36.07450    
          Pt              -83.27770      -44.29570      -33.46280    
          Pt              -85.43840      -42.66630      -34.17550    
          Pt              -83.39550      -41.72340      -32.73100    
          Pt              -81.63960      -44.73570      -35.68800    
          Pt              -82.86370      -42.22290      -35.30100    
          Pt              -62.27310      -44.49260      -36.22050    
          Pt              -61.73240      -41.35720      -36.11630    
          Pt              -59.78770      -43.48380      -36.01960    
          Pt              -59.38670      -39.92930      -36.33530    
          Pt              -57.86650      -41.94100      -35.28060    
          Pt              -57.79340      -41.46030      -32.66460    
          Pt              -60.10870      -40.90020      -33.87920    
          Pt              -58.96110      -43.67610      -33.38490    
          Pt              -61.78700      -43.09260      -33.82270    
          Pt              -57.81620      -39.18490      -34.24350    
          Pt              -58.82670      -41.83410      -38.14460    
          Pt              -57.29690      -43.96150      -37.55490    
          Pt              -53.67160      -41.04230      -37.74750    
          Pt              -56.23940      -43.47360      -33.69940    
          Pt              -55.29460      -42.65750      -36.11100    
          Pt              -55.52080      -40.76350      -34.14780    
          Pt              -53.53010      -43.09030      -33.22430    
          Pt              -53.61540      -40.08430      -32.31620    
          Pt              -53.05560      -41.26140      -35.05870    
          Pt              -52.18870      -38.68410      -34.23570    
          Pt              -53.10150      -44.16230      -35.99930    
          Pt              -56.46730      -40.09720      -36.57340    
          Pt              -51.33790      -41.70140      -32.32270    
          Pt              -51.54220      -39.58110      -36.71240    
          Pt              -54.07470      -38.76440      -36.25540    
          Pt              -51.27170      -42.23230      -36.89150    
          Pt              -50.89640      -43.52110      -34.36730    
          Pt              -47.74770      -40.17620      -34.31640    
          Pt              -48.77120      -42.29180      -33.06380    
          Pt              -48.59650      -42.82260      -35.93710    
          Pt              -50.35800      -40.81080      -34.69970    
          Pt              -48.94960      -40.27900      -36.96090    
          Pt              -49.66900      -39.48250      -32.37050    
          Pt              -36.18450      -43.46940      -32.60110    
          Pt              -54.97910      -38.06160      -33.78800    
          Pt              -54.30810      -36.39780      -37.97510    
          Pt              -53.87030      -36.02970      -35.30500    
          Pt              -56.31730      -37.30010      -36.26810    
          Pt              -51.65450      -36.88690      -36.57370    
          Pt              -51.40860      -35.97910      -33.95010    
          Pt              -49.97030      -38.12730      -38.36480    
          Pt              -49.72490      -38.14480      -35.08440    
          Pt              -49.20980      -36.85840      -32.68600    
          Pt              -37.76900      -32.61810      -37.24120    
          Pt              -18.45950      -32.85490      -34.75550    
          Pt              -15.98350      -32.73000      -35.66600    
          Pt              -84.86620      -26.62450      -32.46830    
          Pt              -70.57370      -27.83750      -37.88490    
          Pt              -71.50780      -27.49210      -32.75560    
          Pt              -69.85810      -29.82290      -33.55890    
          Pt              -70.01320      -27.52070      -35.11220    
          Pt              -68.18360      -31.86810      -37.93370    
          Pt              -67.80060      -31.59070      -34.97190    
          Pt              -69.37730      -29.88760      -36.31120    
          Pt              -66.46330      -29.91940      -36.81300    
          Pt              -67.46360      -28.82510      -34.47450    
          Pt              -65.44980      -27.42800      -35.76030    
          Pt              -67.91710      -27.53820      -36.81750    
          Pt              -68.78930      -27.38210      -32.63390    
          Pt              -66.03560      -26.98400      -32.88100    
          Pt              -67.73100      -25.88090      -34.78350    
          Pt              -39.03080      -28.17270      -38.28810    
          Pt              -41.85390      -28.05940      -37.37580    
          Pt              -39.98350      -27.45180      -35.34400    
          Pt              -40.32090      -25.87940      -37.63330    
          Pt              -40.49570      -25.78330      -33.09380    
          Pt              -42.19290      -25.78620      -35.58610    
          Pt              -35.10180      -31.97510      -36.70180    
          Pt              -34.70300      -29.58020      -38.12850    
          Pt              -37.84350      -26.26890      -36.55620    
          Pt              -37.50450      -28.47500      -34.82050    
          Pt              -32.79220      -27.75800      -37.62240    
          Pt              -37.13120      -29.78470      -37.20940    
          Pt              -32.54380      -30.32850      -36.65000    
          Pt              -32.94160      -27.86090      -34.90820    
          Pt              -33.11500      -26.30580      -32.55650    
          Pt              -35.24930      -27.28690      -36.26540    
          Pt              -34.97820      -29.76430      -35.27330    
          Pt              -35.31230      -27.68430      -33.57040    
          Pt              -36.27540      -30.13840      -32.80700    
          Pt              -37.71850      -25.80840      -33.82280    
          Pt              -30.87600      -28.11680      -33.09780    
          Pt              -30.45700      -28.27820      -36.01490    
          Pt              -28.26730      -26.48700      -37.30080    
          Pt              -30.87530      -25.92820      -37.42900    
          Pt              -30.99140      -25.85200      -34.68550    
          Pt              -16.73010      -31.95810      -32.94390    
          Pt              -17.45400      -30.41490      -35.18840    
          Pt              -16.67870      -29.04430      -32.78340    
          Pt              -15.83240      -26.18330      -33.25600    
          Pt              -14.79710      -30.62820      -34.28200    
          Pt              -15.27790      -30.30860      -37.00170    
          Pt              -15.81980      -28.22110      -35.24030    
          Pt              -13.82530      -26.46630      -35.09570    
          Pt              -13.07000      -29.01500      -35.66980    
          Pt              -13.96360      -28.29580      -33.05130    
          Pt              -13.10410      -25.65270      -32.48190    
          Pt              -11.56520      -26.80760      -36.73070    
          Pt              -11.44900      -27.51250      -34.02940    
          Pt              -6.707980      -26.23940      -35.18100    
          Pt              -9.311110      -25.95670      -35.10720    
          Pt              -83.58040      -24.57410      -33.82500    
          Pt              -86.31470      -24.37950      -33.34990    
          Pt              -85.20050      -23.38650      -35.79410    
          Pt              -84.88350      -22.13330      -33.29930    
          Pt              -82.73410      -22.11640      -35.02710    
          Pt              -82.91650      -20.00720      -33.08350    
          Pt              -82.29060      -22.71580      -32.33290    
          Pt              -70.20030      -25.14820      -33.72920    
          Pt              -69.66840      -25.39130      -36.90210    
          Pt              -67.79320      -24.77150      -32.27560    
          Pt              -56.52930      -19.64260      -33.16450    
          Pt              -42.91040      -25.55490      -38.34630    
          Pt              -39.66420      -24.67190      -35.39950    
          Pt              -41.46850      -23.44000      -37.08150    
          Pt              -41.74150      -23.34220      -34.26260    
          Pt              -39.55700      -21.96630      -35.68700    
          Pt              -39.18910      -23.29370      -33.13840    
          Pt              -38.54560      -23.77580      -37.79880    
          Pt              -33.23960      -25.32890      -36.21530    
          Pt              -35.07420      -25.06370      -34.25550    
          Pt              -33.85350      -22.88810      -38.08680    
          Pt              -37.25510      -23.42570      -35.21100    
          Pt              -36.42170      -22.06220      -37.53530    
          Pt              -32.58770      -23.81770      -33.89820    
          Pt              -34.51080      -22.68750      -35.47550    
          Pt              -35.73980      -24.68890      -36.96720    
          Pt              -36.55270      -23.39020      -32.55190    
          Pt              -29.22740      -23.71410      -37.87100    
          Pt              -31.58120      -23.25180      -36.46850    
          Pt              -13.23080      -24.44380      -36.99310    
          Pt              -14.31170      -23.82620      -34.23300    
          Pt              -13.46020      -21.09900      -33.20590    
          Pt              -7.795670      -25.46680      -37.61640    
          Pt              -10.25930      -25.48580      -32.50130    
          Pt              -12.10270      -22.33520      -35.49280    
          Pt              -11.86940      -23.24240      -32.89430    
          Pt              -11.75190      -24.93800      -34.77680    
          Pt              -7.671960      -24.67380      -33.07310    
          Pt              -7.060240      -20.80400      -36.91000    
          Pt              -10.64170      -20.88560      -33.59410    
          Pt              -10.26990      -24.16950      -36.92520    
          Pt              -9.653590      -23.33780      -34.35560    
          Pt              -7.908420      -21.23500      -33.90670    
          Pt              -7.398090      -23.40580      -35.75100    
          Pt              -9.654550      -21.41410      -36.27700    
          Pt              -4.977750      -25.59100      -37.03830    
          Pt              -1.528300      -22.46090      -37.60400    
          Pt              -5.939870      -23.18200      -37.98600    
          Pt              -5.175900      -24.23530      -34.03500    
          Pt              -1.804080      -19.57760      -37.73790    
          Pt              -2.556350      -20.93150      -35.57870    
          Pt              -5.248770      -21.42010      -35.02660    
          Pt              -4.049620      -21.26540      -37.89310    
          Pt              -3.726220      -23.35850      -36.15720    
          Pt              -3.175800      -22.52780      -33.37820    
          Pt             -0.8859170      -21.00430      -33.48140    
          Pt              -1.147930      -23.38760      -35.01150    
          Pt              -1.873660      -25.32400      -37.02490    
          Pt              -78.40840      -17.36190      -32.27260    
          Pt              -23.04920      -15.01050      -32.90190    
          Pt              -20.96330      -13.22950      -32.35570    
          Pt              -20.55180      -16.02160      -32.15760    
          Pt              -18.47370      -14.34340      -33.01640    
          Pt             -0.1355600      -15.58230      -34.97860    
          Pt             -0.6963250      -18.61520      -35.07210    
          Pt              -2.321840      -16.76300      -33.85360    
          Pt              -1.701050      -16.83830      -36.94590    
          Pt              -76.30740      -10.81640      -37.87690    
          Pt              -33.52250      -9.813910      -32.91190    
          Pt              -36.12720      -9.598260      -32.35420    
          Pt              -84.86920      -1.015720      -32.46090    
          Pt              -69.57730      -1.544570      -32.12470    
          Pt              -66.70610      -1.175360      -32.04740    
          Pt              -68.21400     -0.3674560      -34.31200    
          Pt              -61.18840      -5.542330      -37.37430    
          Pt              -27.15630      -3.630330      -32.89220    
          Pt              -28.26280      -1.264100      -33.95700    
          Pt              -25.74380      -1.849070      -36.81650    
          Pt              -29.10980     -0.1269960      -36.44220    
          Pt              -30.93250     -0.2243250      -34.31410    
          Pt              -31.97430     -0.2987380      -36.76640    
          Pt              -25.40810      -1.273970      -33.92300    
          Pt              -21.80090      -3.901440      -38.24080    
          Pt              -21.65540      -2.067600      -36.10140    
          Pt              -22.95470      -1.504420      -33.29940    
          Pt              -19.59030     -0.4201770      -36.37630    
          Pt              -23.84040     -0.3053560      -35.92850    
          Pt              -15.28450     -5.7346899E-02  -38.21090    
          Pt              -18.84860      -3.066630      -37.07370    
          Pt              -14.75160     -0.3587120      -33.66820    
          Pt              -13.67000     -0.8685230      -36.13090    
          Pt              -16.91870      -1.063170      -36.09000    
          Pt              -11.73890     -0.1913130      -32.71290    
          Pt              -30.15930      -90.06120      -28.87490    
          Pt              -62.94240      -83.96810      -27.54780    
          Pt              -53.19110      -84.67160      -28.97900    
          Pt              -50.88670      -85.45500      -30.35280    
          Pt              -48.22480      -85.69260      -29.42300    
          Pt              -46.00630      -84.72090      -27.70540    
          Pt              -48.08050      -86.12880      -26.66770    
          Pt              -50.64390      -85.47680      -27.50280    
          Pt              -49.28900      -83.32970      -30.74000    
          Pt              -48.51820      -83.58390      -27.87160    
          Pt              -46.65930      -83.27130      -29.99610    
          Pt              -32.52580      -86.38340      -30.21990    
          Pt              -34.99860      -85.24210      -30.51050    
          Pt              -32.65670      -83.89040      -31.41860    
          Pt              -34.58100      -88.16680      -30.31460    
          Pt              -32.49940      -88.54770      -28.37220    
          Pt              -35.81690      -83.99880      -28.13220    
          Pt              -34.41520      -86.50300      -28.07670    
          Pt              -33.12110      -84.14680      -28.67870    
          Pt              -31.93070      -89.06350      -30.99790    
          Pt              -27.84260      -88.36360      -28.23240    
          Pt              -30.15040      -87.44040      -29.58970    
          Pt              -31.67310      -86.05370      -27.58920    
          Pt              -27.79770      -87.11600      -25.64930    
          Pt              -30.18440      -88.18890      -26.75880    
          Pt              -30.47590      -84.47770      -29.74730    
          Pt              -30.39450      -83.51430      -27.24980    
          Pt              -29.00730      -85.89230      -27.78470    
          Pt              -27.83240      -84.23460      -26.00860    
          Pt              -27.74390      -83.79970      -28.81440    
          Pt              -26.27580      -85.97040      -27.69920    
          Pt              -6.786730      -85.78870      -30.40430    
          Pt              -7.956000      -84.68490      -28.20030    
          Pt              -8.230980      -87.51520      -28.64020    
          Pt              -12.47870      -86.04920      -29.35770    
          Pt              -12.42680      -87.61960      -26.85180    
          Pt              -10.83990      -88.26360      -29.13190    
          Pt              -10.31830      -85.95020      -27.66200    
          Pt              -9.809720      -88.46670      -26.50320    
          Pt              -9.676330      -85.85180      -30.30410    
          Pt              -8.054860      -86.42820      -26.04600    
          Pt              -5.282940      -83.96240      -28.61530    
          Pt              -5.834760      -86.52400      -27.88440    
          Pt              -3.661630      -85.30750      -26.63100    
          Pt              -6.197750      -84.46910      -25.94430    
          Pt              -65.12070      -82.21690      -27.95720    
          Pt              -64.67020      -79.41120      -27.45840    
          Pt              -63.05580      -81.46080      -26.26370    
          Pt              -53.02540      -83.11660      -26.71500    
          Pt              -52.24340      -83.08150      -31.08190    
          Pt              -52.61400      -80.13880      -31.76310    
          Pt              -53.31030      -81.58310      -29.10410    
          Pt              -52.39530      -78.93200      -29.06170    
          Pt              -51.43960      -80.83510      -27.15880    
          Pt              -51.04660      -76.96290      -27.41770    
          Pt              -51.00920      -83.08590      -28.63430    
          Pt              -47.81410      -81.19570      -31.71410    
          Pt              -50.42330      -77.34580      -30.17500    
          Pt              -50.71710      -80.86930      -30.04940    
          Pt              -48.29390      -81.24800      -29.09090    
          Pt              -45.76560      -80.56520      -29.87830    
          Pt              -47.86530      -78.69840      -30.29200    
          Pt              -49.68830      -79.13890      -28.25960    
          Pt              -48.68930      -81.04960      -26.39100    
          Pt              -46.96980      -79.22480      -27.68030    
          Pt              -46.25100      -81.97750      -27.42470    
          Pt              -48.89620      -78.19160      -25.86290    
          Pt              -50.38730      -83.13850      -25.90080    
          Pt              -34.68360      -82.42750      -30.21230    
          Pt              -34.08100      -81.78600      -27.53370    
          Pt              -31.97400      -81.91320      -29.46980    
          Pt              -29.32510      -81.65200      -29.11880    
          Pt              -30.29920      -82.40000      -31.64780    
          Pt              -19.53970      -77.17590      -27.32240    
          Pt              -19.09580      -78.61770      -29.80780    
          Pt              -18.98780      -79.86800      -27.16570    
          Pt              -16.96870      -78.10470      -28.02050    
          Pt              -16.56600      -77.93800      -30.71490    
          Pt              -14.22270      -76.80730      -31.66120    
          Pt              -71.64980      -71.51190      -31.98990    
          Pt              -73.69800      -71.99750      -30.20370    
          Pt              -71.86980      -71.39900      -27.11690    
          Pt              -69.25280      -70.63430      -30.82140    
          Pt              -69.32350      -70.56000      -27.94080    
          Pt              -48.34140      -76.77400      -28.28600    
          Pt              -39.53260      -72.97230      -26.35700    
          Pt              -40.19050      -70.96100      -28.17110    
          Pt              -37.49090      -72.03230      -28.10900    
          Pt              -35.25060      -70.61710      -29.21350    
          Pt              -34.82450      -72.61330      -27.30480    
          Pt              -32.34790      -72.71870      -25.91040    
          Pt              -18.85100      -76.77500      -31.98100    
          Pt              -18.93310      -74.01230      -31.18010    
          Pt              -16.55850      -75.35320      -31.42470    
          Pt              -18.21330      -76.01230      -29.42660    
          Pt              -15.35550      -76.04790      -29.07140    
          Pt              -16.73830      -73.61020      -29.33920    
          Pt              -14.30900      -74.06510      -30.76850    
          Pt              -15.08530      -71.44430      -30.19880    
          Pt              -17.16160      -75.52280      -26.96410    
          Pt              -12.37940      -72.03880      -30.38110    
          Pt              -71.50950      -70.33710      -29.57030    
          Pt              -71.39770      -68.52450      -27.28110    
          Pt              -72.44280      -67.55590      -29.52840    
          Pt              -73.66610      -69.46450      -31.28340    
          Pt              -73.98010      -69.69920      -28.47340    
          Pt              -70.86110      -68.60270      -31.56890    
          Pt              -67.12820      -69.51870      -29.43170    
          Pt              -69.46520      -68.21410      -29.31940    
          Pt              -53.71380      -64.95860      -27.40140    
          Pt              -52.80930      -67.46900      -27.20210    
          Pt              -51.50080      -65.30050      -25.93660    
          Pt              -51.47670      -65.51590      -28.75950    
          Pt              -50.14410      -67.23160      -27.19740    
          Pt              -38.54300      -70.38220      -26.09040    
          Pt              -33.25920      -70.28720      -26.99660    
          Pt              -35.97940      -70.12160      -26.63440    
          Pt              -37.82870      -69.34960      -28.62960    
          Pt              -13.37620      -69.75680      -31.62870    
          Pt              -13.13580      -69.72710      -28.93050    
          Pt              -12.78840      -69.58250      -26.27480    
          Pt              -10.59270      -69.79400      -27.78920    
          Pt              -12.13130      -67.43820      -27.70270    
          Pt              -10.76370      -69.76740      -30.53830    
          Pt              -12.26190      -67.44920      -30.49900    
          Pt              -9.744350      -67.46150      -29.25650    
          Pt              -86.22140      -58.75020      -26.94570    
          Pt              -71.52210      -58.30190      -31.65180    
          Pt              -68.93250      -57.68320      -31.89730    
          Pt              -59.95970      -62.45260      -25.71670    
          Pt              -57.99390      -61.65620      -27.34850    
          Pt              -60.10830      -60.02700      -27.15590    
          Pt              -15.58570      -58.70050      -29.14860    
          Pt              -17.29010      -58.98950      -26.95980    
          Pt              -14.50070      -59.47660      -26.31390    
          Pt              -13.07660      -57.75350      -28.13190    
          Pt              -87.88730      -56.52240      -26.26410    
          Pt              -70.72840      -56.01860      -30.49150    
          Pt              -47.39310      -55.27910      -29.22660    
          Pt              -47.30300      -52.72500      -27.92910    
          Pt              -48.05880      -54.86510      -26.40400    
          Pt              -45.43920      -54.86090      -27.40360    
          Pt              -45.39340      -53.45860      -29.96740    
          Pt              -40.89740      -52.26350      -31.99840    
          Pt              -39.72450      -57.54200      -31.00980    
          Pt              -44.53800      -56.11680      -29.73310    
          Pt              -44.67060      -52.07800      -27.70960    
          Pt              -40.27330      -54.90130      -31.45230    
          Pt              -42.92490      -54.21810      -31.21890    
          Pt              -41.73440      -56.17100      -29.54660    
          Pt              -40.82830      -53.24660      -29.44370    
          Pt              -43.15800      -54.08530      -28.49440    
          Pt              -40.94730      -54.78860      -27.23240    
          Pt              -43.14060      -56.47460      -27.10360    
          Pt              -38.55390      -55.79300      -26.47460    
          Pt              -39.04630      -55.51670      -29.15200    
          Pt              -43.03900      -51.72560      -29.95330    
          Pt              -41.81050      -52.09530      -27.00380    
          Pt              -38.72360      -53.14400      -27.75310    
          Pt              -43.25490      -54.04030      -25.66150    
          Pt              -38.31820      -53.14630      -30.56610    
          Pt              -37.63910      -55.65730      -31.57400    
          Pt              -36.79080      -53.92090      -25.83500    
          Pt              -36.53100      -54.46460      -28.64400    
          Pt              -35.24030      -52.11480      -27.37510    
          Pt              -37.58590      -51.27490      -26.11860    
          Pt              -18.37800      -51.54050      -29.04140    
          Pt              -15.48800      -57.00180      -27.10700    
          Pt              -17.54460      -56.64520      -28.74920    
          Pt              -19.11220      -53.69530      -26.87980    
          Pt              -15.00660      -55.64790      -29.43080    
          Pt              -16.39990      -53.36030      -30.10480    
          Pt              -16.40590      -54.52800      -27.46710    
          Pt              -13.65220      -53.54350      -30.68300    
          Pt              -16.84420      -51.84620      -26.90720    
          Pt              -14.51740      -52.52350      -28.28320    
          Pt              -17.77420      -56.35860      -25.82960    
          Pt              -13.48170      -54.92180      -27.20690    
          Pt              -14.81090      -53.19210      -25.63750    
          Pt              -12.32990      -55.81950      -29.70540    
          Pt              -8.200240      -54.43890      -31.69370    
          Pt              -9.595510      -55.18990      -29.26930    
          Pt              -11.03330      -54.08640      -31.24400    
          Pt              -12.12680      -52.59880      -26.18290    
          Pt              -9.234410      -52.56840      -29.74410    
          Pt              -11.49780      -51.34360      -30.57040    
          Pt              -11.74290      -53.34690      -28.65890    
          Pt              -9.448060      -53.70450      -26.95890    
          Pt              -11.09320      -56.06120      -26.96450    
          Pt              -61.26090      -44.84280      -31.78150    
          Pt              -53.30760      -46.96440      -31.96870    
          Pt              -46.53620      -50.48750      -26.26500    
          Pt              -35.32390      -49.57560      -25.95280    
          Pt              -32.91670      -50.87830      -25.62450    
          Pt              -16.94360      -50.84070      -31.20230    
          Pt              -14.26280      -50.88560      -30.91300    
          Pt              -14.40450      -50.77810      -26.10470    
          Pt              -15.46120      -50.01210      -28.69290    
          Pt              -18.04600      -48.93630      -29.02860    
          Pt              -16.71520      -48.98900      -26.29550    
          Pt              -15.80620      -48.38900      -31.00930    
          Pt              -13.92540      -48.44490      -26.87300    
          Pt              -15.74990      -47.15050      -28.53370    
          Pt              -13.50390      -48.44190      -29.66960    
          Pt              -13.29690      -46.15510      -28.08000    
          Pt              -14.21130      -45.86630      -30.80730    
          Pt              -15.32730      -46.48240      -25.72510    
          Pt              -12.74530      -50.71930      -28.24850    
          Pt              -10.22460      -50.98500      -27.71940    
          Pt              -11.36300      -48.43590      -27.72160    
          Pt              -8.879120      -47.61560      -28.66240    
          Pt              -11.30810      -46.90250      -30.00360    
          Pt              -10.68360      -45.77890      -27.43160    
          Pt              -8.020240      -45.36920      -27.12340    
          Pt              -9.103840      -44.92590      -29.57760    
          Pt              -59.19470      -39.37720      -31.69020    
          Pt              -60.03200      -42.27730      -31.45550    
          Pt              -57.73490      -41.12720      -29.97160    
          Pt              -57.69050      -43.78030      -30.85640    
          Pt              -54.92770      -44.72580      -31.38100    
          Pt              -51.91070      -44.54250      -31.71790    
          Pt              -56.33020      -39.37270      -31.68690    
          Pt              -55.49360      -41.91810      -31.59800    
          Pt              -53.12590      -42.51800      -30.50210    
          Pt              -54.76020      -40.53720      -29.54220    
          Pt              -51.94510      -39.99940      -30.30550    
          Pt              -37.50530      -43.57680      -30.41810    
          Pt              -35.30250      -42.28760      -30.50740    
          Pt              -26.62200      -39.60990      -26.00050    
          Pt              -11.85070      -44.27480      -29.43530    
          Pt              -9.822690      -43.11570      -27.87690    
          Pt              -54.24270      -38.03230      -30.65960    
          Pt              -51.63520      -37.45470      -31.70580    
          Pt              -85.54590      -28.77280      -28.10860    
          Pt              -87.56070      -27.13350      -28.76600    
          Pt              -85.55880      -26.39730      -26.88930    
          Pt              -84.96050      -26.72300      -29.70370    
          Pt              -87.09580      -25.62210      -31.11960    
          Pt              -67.43600      -26.73280      -30.34710    
          Pt              -70.09770      -25.70690      -30.93650    
          Pt              -37.64640      -27.85820      -31.97420    
          Pt              -34.92940      -28.32960      -30.96900    
          Pt              -36.79660      -26.83440      -29.46410    
          Pt              -34.07290      -25.94060      -29.69520    
          Pt              -35.80070      -25.84600      -31.77080    
          Pt              -83.64890      -24.85310      -28.19260    
          Pt              -86.42730      -24.58560      -28.77490    
          Pt              -85.50050      -23.56860      -26.36910    
          Pt              -84.40470      -24.20810      -31.02440    
          Pt              -84.80780      -22.47430      -28.74500    
          Pt              -87.36230      -22.05320      -28.23320    
          Pt              -85.22120      -20.70440      -26.61570    
          Pt              -86.61910      -22.69730      -30.94930    
          Pt              -85.74610      -19.74220      -29.08480    
          Pt              -84.15600      -21.27270      -30.93720    
          Pt              -87.94380      -19.80350      -26.91270    
          Pt              -82.84640      -22.54500      -26.77810    
          Pt              -82.22610      -22.90820      -29.55220    
          Pt              -81.48050      -20.56810      -30.81530    
          Pt              -83.08840      -20.46590      -28.49630    
          Pt              -80.35620      -21.02590      -28.31600    
          Pt              -79.06040      -19.35790      -30.40910    
          Pt              -68.23110      -24.23980      -29.69520    
          Pt              -58.09120      -20.65050      -31.24180    
          Pt              -59.35360      -21.23100      -28.81740    
          Pt              -57.69820      -20.47610      -26.70640    
          Pt              -53.68240      -20.90800      -28.93890    
          Pt              -52.46870      -22.18230      -26.57630    
          Pt              -55.58070      -19.40340      -30.67530    
          Pt              -56.53210      -21.43700      -29.06560    
          Pt              -52.16400      -24.78860      -26.07210    
          Pt              -53.19970      -19.49990      -26.42390    
          Pt              -55.12610      -21.59770      -26.69890    
          Pt              -38.42040      -24.86300      -28.31950    
          Pt              -38.40250      -25.18330      -31.18590    
          Pt              -35.69300      -25.32320      -27.39150    
          Pt              -34.00350      -23.82020      -31.56060    
          Pt              -36.19210      -24.02460      -29.80840    
          Pt              -27.49030      -19.55490      -26.50820    
          Pt              -14.08420      -23.28480      -31.38080    
          Pt              -11.61990      -24.17750      -30.36750    
          Pt              -11.77490      -21.42380      -30.88270    
          Pt              -9.373150      -22.81510      -31.74410    
          Pt              -87.99970      -18.05680      -29.10860    
          Pt              -87.33970      -15.46280      -28.13110    
          Pt              -88.94910      -17.20710      -26.58190    
          Pt              -86.19270      -17.78310      -26.99560    
          Pt              -83.66900      -17.93150      -27.85810    
          Pt              -85.47810      -16.91980      -29.63590    
          Pt              -83.57480      -18.67190      -30.60020    
          Pt              -82.53310      -16.23430      -29.90610    
          Pt              -78.79160      -18.53230      -27.80740    
          Pt              -81.27560      -18.50960      -28.98950    
          Pt              -81.16270      -17.97830      -31.74420    
          Pt              -79.59310      -16.59090      -29.84440    
          Pt              -76.96410      -17.59230      -29.78170    
          Pt              -60.22710      -19.00630      -30.30870    
          Pt              -59.94220      -18.86840      -27.37990    
          Pt              -57.88420      -17.91580      -31.63410    
          Pt              -57.81470      -18.90630      -29.06570    
          Pt              -55.46210      -19.11800      -27.88790    
          Pt              -56.46410      -15.03320      -25.82530    
          Pt              -57.43380      -17.65720      -26.51680    
          Pt              -54.65570      -17.08460      -26.25610    
          Pt              -53.99060      -14.53710      -26.71720    
          Pt              -27.84490      -18.01840      -28.67130    
          Pt              -27.39230      -16.91120      -26.11130    
          Pt              -26.82870      -14.18070      -26.13090    
          Pt              -26.25030      -15.74310      -28.38260    
          Pt              -23.20310      -19.07800      -29.07020    
          Pt              -22.91460      -17.19490      -31.16140    
          Pt              -22.72230      -18.00810      -26.44880    
          Pt              -25.45930      -17.76840      -30.16200    
          Pt              -25.34020      -18.26660      -27.44250    
          Pt              -22.09030      -14.67730      -30.24800    
          Pt              -23.56220      -16.37150      -28.57250    
          Pt              -24.81080      -15.11280      -30.72970    
          Pt              -24.68620      -15.96050      -26.04190    
          Pt              -19.31640      -14.28230      -30.33080    
          Pt              -16.78810      -13.76960      -31.02230    
          Pt              -40.79560      -8.525570      -28.48540    
          Pt              -40.23850      -10.30260      -26.36320    
          Pt              -39.18980      -7.676820      -26.32850    
          Pt              -41.80870      -8.144330      -26.04270    
          Pt              -38.57020      -6.880550      -28.94640    
          Pt              -38.20520      -9.560440      -28.15640    
          Pt              -34.28040      -7.579590      -31.63360    
          Pt              -34.21290      -10.08840      -30.34860    
          Pt              -36.82770      -11.07860      -30.06670    
          Pt              -35.45760      -10.06980      -27.83320    
          Pt              -36.34200      -8.330620      -29.85510    
          Pt              -36.50840      -7.557400      -27.16760    
          Pt              -23.60870      -12.64220      -31.47060    
          Pt              -18.59520      -11.88160      -31.62780    
          Pt              -89.21350     -4.7791999E-02  -26.07800    
          Pt              -88.52870      -2.627040      -29.85430    
          Pt              -86.40560      -3.180050      -31.62970    
          Pt              -86.03570      -3.580970      -28.90930    
          Pt              -87.49530      -1.940700      -27.34870    
          Pt              -86.36100     -0.8898780      -29.99640    
          Pt              -84.71600      -1.228400      -27.85150    
          Pt              -83.97320      -2.507710      -30.30620    
          Pt              -77.06400     -0.4325820      -25.80520    
          Pt              -72.65230      -2.296770      -28.25080    
          Pt              -73.40340      -4.425090      -26.38560    
          Pt              -70.81270      -4.195160      -27.59310    
          Pt              -71.61630      -2.383700      -25.61900    
          Pt              -70.36900      -2.953080      -29.96200    
          Pt              -68.88050      -5.860100      -26.79400    
          Pt              -69.35030      -5.483910      -29.54950    
          Pt              -67.83630      -3.536350      -30.96440    
          Pt              -69.99650      -1.498510      -27.62260    
          Pt              -66.51870      -4.589350      -25.96330    
          Pt              -68.16860      -1.100300      -29.68720    
          Pt              -68.07740      -3.493600      -28.18630    
          Pt              -29.64600      -2.609780      -31.76030    
          Pt              -27.16490      -1.400030      -31.35040    
          Pt              -27.13630      -3.751380      -30.12300    
          Pt              -24.84410      -3.045460      -31.66040    
          Pt              -24.60720     -0.2008450      -31.52270    
          Pt              -25.01520      -96.48610      -21.40560    
          Pt              -54.01490      -95.56460      -23.50410    
          Pt              -39.44370      -91.19460      -20.30340    
          Pt              -37.44320      -89.79690      -19.28430    
          Pt              -26.35550      -94.48270      -22.49030    
          Pt              -24.76130      -95.97490      -23.98650    
          Pt              -23.73320      -94.31260      -22.20690    
          Pt              -64.78540      -83.59160      -25.44570    
          Pt              -62.14880      -83.63810      -25.00570    
          Pt              -47.58820      -83.61080      -25.38770    
          Pt              -49.78290      -85.48020      -24.63490    
          Pt              -30.16940      -85.65380      -25.30320    
          Pt              -13.92170      -86.12120      -21.67710    
          Pt              -13.44880      -87.02510      -24.27280    
          Pt              -15.42420      -88.04010      -22.78640    
          Pt              -12.98100      -88.79090      -22.00140    
          Pt              -12.57650      -84.44650      -23.58920    
          Pt              -11.43390      -88.86260      -24.30140    
          Pt              -10.83700      -86.18810      -25.06480    
          Pt              -8.838780      -86.37650      -21.37770    
          Pt              -11.31350      -86.68080      -22.46530    
          Pt              -7.126280      -88.43040      -21.93510    
          Pt              -10.06580      -89.00100      -21.68710    
          Pt              -8.968900      -87.76020      -23.85160    
          Pt              -6.957560      -85.90340      -23.44590    
          Pt              -6.122210      -86.01010      -20.76770    
          Pt              -2.642180      -87.05580      -24.64390    
          Pt              -4.629740      -87.41640      -22.65210    
          Pt              -4.357900      -84.93380      -23.89830    
          Pt              -5.390590      -87.14480      -25.29700    
          Pt              -67.76800      -78.14430      -22.77060    
          Pt              -66.26360      -78.93370      -20.48710    
          Pt              -65.66520      -79.90330      -23.02210    
          Pt              -66.35510      -78.35640      -25.27670    
          Pt              -65.47500      -81.64800      -20.86540    
          Pt              -67.99370      -80.76580      -21.67690    
          Pt              -66.52630      -82.53550      -23.35550    
          Pt              -68.11650      -80.39050      -24.40410    
          Pt              -65.70420      -81.02930      -25.53040    
          Pt              -63.69860      -79.14460      -24.84450    
          Pt              -17.71310      -77.89780      -25.34160    
          Pt              -39.00870      -71.87820      -23.80710    
          Pt              -41.14010      -70.71350      -22.46080    
          Pt              -41.11610      -70.84480      -25.33230    
          Pt              -36.91360      -72.57570      -25.45610    
          Pt              -34.58830      -74.19320      -24.94300    
          Pt              -34.53080      -71.48370      -24.80830    
          Pt              -32.82630      -72.74340      -23.11640    
          Pt              -40.56400      -69.27910      -20.08490    
          Pt              -39.40800      -69.06370      -23.87560    
          Pt              -41.53320      -67.93670      -22.41690    
          Pt              -38.82190      -67.55620      -21.55720    
          Pt              -38.42960      -70.34060      -21.58580    
          Pt              -32.09460      -70.32190      -24.41740    
          Pt              -34.19310      -70.23690      -22.44050    
          Pt              -36.75810      -70.14910      -23.89390    
          Pt              -34.39740      -68.75010      -24.80580    
          Pt              -88.36850      -59.13770      -25.29410    
          Pt              -85.88990      -60.36180      -24.46080    
          Pt              -87.56330      -59.24050      -22.61520    
          Pt              -84.71460      -58.89330      -22.28220    
          Pt              -85.90400      -61.29250      -21.64480    
          Pt              -89.13220      -58.01550      -20.66100    
          Pt              -88.52280      -60.82690      -20.46150    
          Pt              -86.43740      -59.01610      -20.24390    
          Pt              -84.05520      -60.15060      -19.87060    
          Pt              -58.27840      -60.31160      -25.05380    
          Pt              -59.22390      -58.99990      -22.74550    
          Pt              -59.41170      -61.85820      -22.98650    
          Pt              -61.06560      -60.17130      -24.52930    
          Pt              -59.65640      -57.86990      -25.35300    
          Pt              -34.19080      -58.31040      -25.19490    
          Pt              -36.20220      -58.89170      -23.30000    
          Pt              -33.61850      -59.34840      -22.78870    
          Pt              -15.89960      -58.06700      -24.53590    
          Pt              -86.20060      -57.58700      -24.29210    
          Pt              -88.79780      -56.93360      -23.33870    
          Pt              -86.62940      -56.82910      -21.73400    
          Pt              -88.95590      -55.36460      -20.77090    
          Pt              -84.45630      -57.27070      -19.94580    
          Pt              -46.01230      -53.14740      -25.45350    
          Pt              -48.54690      -52.20180      -25.36530    
          Pt              -45.15960      -51.88610      -20.78500    
          Pt              -44.44220      -53.17840      -23.23700    
          Pt              -40.87370      -55.94250      -24.81580    
          Pt              -39.86030      -55.92230      -21.74530    
          Pt              -42.16510      -54.68040      -22.84140    
          Pt              -44.04170      -54.46210      -20.77310    
          Pt              -40.03100      -52.97640      -22.39420    
          Pt              -39.76890      -53.30270      -25.28940    
          Pt              -42.50190      -52.36440      -21.45340    
          Pt              -40.44200      -51.56390      -19.85390    
          Pt              -41.92720      -52.15010      -24.11490    
          Pt              -42.41850      -56.67950      -20.86100    
          Pt              -41.19900      -54.24240      -20.12400    
          Pt              -44.08130      -51.24100      -25.32400    
          Pt              -38.41540      -55.06910      -23.80260    
          Pt              -37.05350      -56.56730      -21.98360    
          Pt              -34.38830      -56.78850      -22.82600    
          Pt              -36.34840      -56.53970      -24.81860    
          Pt              -35.23860      -52.05070      -24.62750    
          Pt              -35.75530      -54.35880      -23.16500    
          Pt              -37.77370      -53.91760      -21.26630    
          Pt              -37.71670      -52.50470      -23.66490    
          Pt              -35.86890      -51.78650      -21.82340    
          Pt              -37.52520      -51.87540      -19.37000    
          Pt              -18.89430      -51.33790      -25.13680    
          Pt              -13.29970      -57.20690      -25.48710    
          Pt              -17.44950      -53.75230      -24.77610    
          Pt              -17.28550      -56.08060      -23.02270    
          Pt              -15.32160      -55.50060      -24.91280    
          Pt              -15.24450      -53.60330      -22.86670    
          Pt              -13.33530      -51.80800      -23.84960    
          Pt              -16.21560      -51.25830      -24.17490    
          Pt              -12.71220      -54.65720      -24.33640    
          Pt              -77.15390      -48.54740      -19.75110    
          Pt              -79.62060      -47.30070      -19.72090    
          Pt              -77.22680      -45.71600      -19.40430    
          Pt              -46.36550      -51.14730      -23.51690    
          Pt              -45.63000      -49.14260      -21.51830    
          Pt              -45.03420      -48.77770      -24.37620    
          Pt              -43.10110      -48.02000      -22.31080    
          Pt              -43.11890      -49.99340      -20.17480    
          Pt              -43.78060      -50.55960      -22.79380    
          Pt              -41.13630      -50.12540      -22.15550    
          Pt              -42.15050      -49.37120      -24.66630    
          Pt              -39.62700      -50.67570      -24.33230    
          Pt              -38.46690      -50.75410      -21.67960    
          Pt              -33.11300      -48.09720      -25.03310    
          Pt              -35.99000      -48.98610      -21.39880    
          Pt              -34.24580      -49.97870      -23.30770    
          Pt              -36.96750      -49.92290      -23.79210    
          Pt              -35.57910      -47.56970      -23.86880    
          Pt              -33.35100      -47.69060      -22.18160    
          Pt              -31.50220      -49.63720      -23.37530    
          Pt              -14.39830      -48.91520      -24.22780    
          Pt              -14.97750      -50.56060      -21.95880    
          Pt              -11.97060      -49.83830      -25.51210    
          Pt              -12.39890      -46.95100      -25.32410    
          Pt              -89.49460      -42.17380      -21.14910    
          Pt              -88.25350      -39.54720      -20.29120    
          Pt              -84.17120      -42.56710      -22.37860    
          Pt              -85.09380      -44.23840      -20.19230    
          Pt              -86.70410      -41.87480      -20.70500    
          Pt              -88.06530      -44.04280      -19.84400    
          Pt              -84.39160      -41.79300      -19.58870    
          Pt              -78.26600      -44.78820      -22.52620    
          Pt              -81.92300      -40.86750      -21.03040    
          Pt              -82.19200      -43.47650      -20.32370    
          Pt              -80.23560      -42.74550      -22.14360    
          Pt              -77.83970      -42.05400      -23.26810    
          Pt              -79.65990      -44.50990      -20.11500    
          Pt              -77.56220      -42.77130      -20.66910    
          Pt              -79.11590      -40.15390      -21.35560    
          Pt              -79.87730      -41.87150      -19.55220    
          Pt              -76.36040      -40.44280      -21.15570    
          Pt              -56.34050      -41.06720      -19.29540    
          Pt              -26.93410      -41.32370      -23.68870    
          Pt              -26.71520      -38.52200      -23.42460    
          Pt              -22.02170      -42.91170      -21.81560    
          Pt              -22.69220      -40.35640      -22.22340    
          Pt              -24.52010      -40.11420      -24.23530    
          Pt              -25.46400      -40.18770      -21.56630    
          Pt              -24.49170      -42.48740      -22.75210    
          Pt              -22.21140      -38.53660      -24.34330    
          Pt              -23.49950      -38.98850      -19.94810    
          Pt              -23.74920      -41.81470      -20.09140    
          Pt              -77.69840      -32.32080      -19.44800    
          Pt              -76.34700      -33.79170      -21.67100    
          Pt              -74.51800      -35.65410      -22.90610    
          Pt              -75.26800      -36.28300      -20.22610    
          Pt              -72.43120      -36.30580      -20.93680    
          Pt              -73.65540      -33.73420      -21.03550    
          Pt              -71.16820      -34.01750      -19.80620    
          Pt              -70.14580      -35.31330      -22.17300    
          Pt              -70.29130      -32.57040      -22.17840    
          Pt              -69.79110      -36.58330      -19.74820    
          Pt              -67.96140      -33.90770      -23.28340    
          Pt              -68.49600      -34.10360      -20.41830    
          Pt              -24.75530      -37.54580      -25.20440    
          Pt              -21.47100      -37.89230      -21.65040    
          Pt              -24.15820      -37.92450      -22.47290    
          Pt              -72.14700      -31.06240      -20.55280    
          Pt              -75.07310      -31.28930      -20.33630    
          Pt              -66.03010      -31.47810      -23.94160    
          Pt              -67.67150      -31.72140      -21.68780    
          Pt              -69.64270      -31.61720      -19.74350    
          Pt              -65.24240      -30.37000      -21.40070    
          Pt              -68.98710      -31.22010      -24.11190    
          Pt              -67.36070      -29.15250      -22.70950    
          Pt              -69.96750      -29.83260      -21.89380    
          Pt              -68.80250      -27.30990      -20.55820    
          Pt              -66.20580      -27.68010      -20.60520    
          Pt              -67.75850      -29.75970      -19.99900    
          Pt              -33.90620      -29.14060      -19.58770    
          Pt              -36.65170      -30.11590      -19.25940    
          Pt              -34.41450      -31.89460      -19.26580    
          Pt              -23.69630      -26.04770      -23.19390    
          Pt              -12.10310      -31.11570      -19.86710    
          Pt              -8.218100      -28.97130      -20.60160    
          Pt              -6.855030      -31.38640      -20.70800    
          Pt              -10.72110      -28.70980      -19.59980    
          Pt              -9.341720      -31.23080      -19.27750    
          Pt              -53.77940      -21.10360      -24.24650    
          Pt              -54.38100      -23.69610      -25.05540    
          Pt              -56.54790      -21.94840      -24.39680    
          Pt              -51.82870      -23.12340      -23.99540    
          Pt              -55.73810      -19.40610      -25.14540    
          Pt              -68.43990      -17.05140      -20.81840    
          Pt              -67.98940      -14.34340      -20.65960    
          Pt              -65.76250      -16.11250      -20.24410    
          Pt              -53.62090      -18.18350      -23.91690    
          Pt              -56.28710      -17.04430      -23.93130    
          Pt              -54.11040      -15.35060      -24.17070    
          Pt              -28.94490      -15.15240      -24.50590    
          Pt              -27.27070      -13.07770      -23.63900    
          Pt              -26.33920      -15.75040      -23.81610    
          Pt              -28.10390      -14.92700      -21.77640    
          Pt              -25.39700      -14.13830      -21.79740    
          Pt              -24.62930      -13.61350      -24.44030    
          Pt              -22.92560      -12.94760      -22.26040    
          Pt              -12.10680      -17.33610      -19.82190    
          Pt              -12.28250      -15.12890      -21.56900    
          Pt              -10.76610      -12.98520      -20.53570    
          Pt              -9.882070      -15.65310      -20.22410    
          Pt              -9.835650      -14.42040      -22.75960    
          Pt              -8.031490      -13.61920      -20.76160    
          Pt              -7.307210      -13.53040      -23.54750    
          Pt              -2.757600      -14.33970      -22.30730    
          Pt              -5.473030      -14.25710      -21.59540    
          Pt              -3.567060      -14.43960      -19.63990    
          Pt              -1.327280      -12.89470      -20.27290    
          Pt              -76.03290      -7.171670      -23.06050    
          Pt              -73.45980      -6.411930      -24.26750    
          Pt              -66.89520      -7.208660      -25.49660    
          Pt              -27.27910      -12.30990      -20.93940    
          Pt              -25.24030      -11.45870      -22.71240    
          Pt              -23.10810      -10.38560      -21.51000    
          Pt              -24.57360      -12.10950      -20.08430    
          Pt              -9.149250      -11.70330      -22.48000    
          Pt              -6.446960      -11.59760      -21.75520    
          Pt              -4.577750      -12.64290      -23.67780    
          Pt              -1.811940      -11.83040      -22.94760    
          Pt              -3.841880      -12.04970      -21.09040    
          Pt              -5.796860      -12.75000      -19.21390    
          Pt              -77.50150      -2.096780      -20.96090    
          Pt              -77.10700      -4.774630      -21.79670    
          Pt              -75.61750      -4.870720      -24.44140    
          Pt              -75.37940      -2.819890      -22.55590    
          Pt              -74.37080      -5.376630      -21.80800    
          Pt              -73.06310      -3.753890      -23.67540    
          Pt              -75.35040      -3.572720      -19.86640    
          Pt              -74.72600     -0.9689240      -20.77720    
          Pt              -72.91640      -3.011330      -21.02090    
          Pt              -71.04730      -5.148070      -25.01170    
          Pt              -76.62810     -0.2960500      -22.94390    
          Pt              -68.98670      -3.298180      -25.57790    
          Pt              -68.39610      -5.494380      -24.09680    
          Pt              -53.86780      -2.076720      -19.72660    
          Pt              -39.37530      -90.68160      -17.71000    
          Pt              -37.64810      -92.38240      -18.76750    
          Pt              -60.53370      -88.70650      -13.41600    
          Pt              -66.73990      -78.62510      -17.87420    
          Pt              -67.41000      -80.98430      -18.94140    
          Pt              -64.71340      -80.25300      -18.53460    
          Pt              -49.99570      -78.89670      -13.67070    
          Pt              -45.34800      -78.27410      -13.49680    
          Pt              -45.17360      -77.42120      -16.48230    
          Pt              -40.45410      -78.47890      -15.84910    
          Pt              -41.12950      -78.78480      -13.17770    
          Pt              -43.09730      -78.48440      -14.89550    
          Pt              -38.70740      -77.48000      -13.91100    
          Pt              -39.07580      -80.38110      -14.05790    
          Pt              -27.01710      -78.10050      -14.44410    
          Pt              -25.53790      -80.29170      -13.29690    
          Pt              -24.30930      -78.80530      -15.23210    
          Pt              -23.41030      -81.47600      -14.58060    
          Pt              -24.85170      -77.49450      -12.83430    
          Pt              -22.83470      -79.35510      -12.85790    
          Pt              -77.26800      -71.24480      -13.12010    
          Pt              -73.06610      -71.84710      -14.93360    
          Pt              -75.52800      -70.62540      -15.16460    
          Pt              -75.48350      -73.24510      -14.19190    
          Pt              -52.01060      -76.07550      -15.21620    
          Pt              -52.36760      -73.31780      -15.75280    
          Pt              -51.45460      -71.79470      -13.52120    
          Pt              -52.11610      -70.54480      -16.03760    
          Pt              -52.73890      -74.38200      -13.04350    
          Pt              -51.09510      -72.32550      -18.13110    
          Pt              -49.25250      -76.54220      -15.04370    
          Pt              -46.69550      -76.18590      -14.61790    
          Pt              -47.65170      -75.93450      -17.27980    
          Pt              -50.18880      -74.67490      -16.89090    
          Pt              -47.89450      -73.91020      -15.40170    
          Pt              -50.25920      -74.14340      -14.22230    
          Pt              -48.23670      -73.10330      -18.00770    
          Pt              -49.76720      -71.97890      -15.80700    
          Pt              -45.72170      -73.59830      -13.83160    
          Pt              -45.38340      -74.56290      -16.48890    
          Pt              -48.61490      -72.18030      -13.22570    
          Pt              -42.50140      -76.56670      -16.80480    
          Pt              -41.26300      -76.30640      -14.31890    
          Pt              -43.92900      -75.85160      -14.51920    
          Pt              -31.71060      -76.55130      -13.74840    
          Pt              -29.06240      -76.06870      -14.37890    
          Pt              -27.77290      -73.71500      -13.08620    
          Pt              -77.22890      -66.55490      -14.07830    
          Pt              -77.86360      -69.14410      -14.96280    
          Pt              -79.86410      -67.16110      -14.88810    
          Pt              -77.78580      -67.02390      -16.79740    
          Pt              -78.67970      -64.84370      -15.53310    
          Pt              -73.50030      -69.75920      -16.88150    
          Pt              -73.34320      -69.14940      -14.15120    
          Pt              -75.37370      -67.92220      -15.68020    
          Pt              -75.88200      -68.78740      -13.04600    
          Pt              -86.27230      -61.39980      -18.86680    
          Pt              -85.45940      -58.85870      -17.79190    
          Pt              -88.12790      -59.38450      -18.22300    
          Pt              -63.78050      -63.00290      -13.39240    
          Pt              -49.53200      -57.99830      -14.62570    
          Pt              -7.985210      -62.97380      -15.41020    
          Pt              -8.361740      -60.23570      -14.65640    
          Pt              -10.11500      -62.14690      -13.72310    
          Pt              -8.334090      -57.73910      -13.36000    
          Pt              -5.750250      -61.06650      -14.82690    
          Pt              -5.910370      -58.25420      -14.76880    
          Pt              -4.027260      -59.67630      -12.99550    
          Pt              -87.20560      -56.81220      -18.93180    
          Pt              -78.84760      -54.30890      -15.70260    
          Pt              -79.59740      -52.07120      -17.20060    
          Pt              -79.84620      -51.79610      -14.28240    
          Pt              -77.31620      -52.10260      -15.41110    
          Pt              -77.96290      -53.14200      -12.94600    
          Pt              -77.32520      -53.53480      -17.76140    
          Pt              -75.06400      -52.05450      -16.94770    
          Pt              -49.97880      -55.61380      -15.75080    
          Pt              -47.39560      -56.43570      -15.00380    
          Pt              -47.72490      -54.68320      -17.14710    
          Pt              -48.23430      -53.76570      -14.56060    
          Pt              -46.30100      -52.50490      -16.19230    
          Pt              -45.53850      -54.45410      -14.37450    
          Pt              -45.24980      -55.86360      -16.74470    
          Pt              -45.47250      -53.74360      -18.54940    
          Pt              -49.30920      -55.86450      -13.01740    
          Pt              -40.42050      -56.60830      -18.93870    
          Pt              -43.71950      -53.56050      -16.33520    
          Pt              -43.02410      -55.35460      -18.37660    
          Pt              -43.02300      -52.52240      -18.84110    
          Pt              -25.06210      -55.38570      -17.61320    
          Pt              -6.647260      -55.11740      -13.78890    
          Pt              -3.297320      -57.34970      -14.14870    
          Pt             -0.1854890      -52.93260      -14.45500    
          Pt              -3.891440      -55.04420      -13.02330    
          Pt              -5.288260      -52.53390      -12.98240    
          Pt              -2.508420      -51.97870      -13.13930    
          Pt              -98.26150      -51.13740      -15.73220    
          Pt              -81.87270      -46.05740      -18.84490    
          Pt              -79.59360      -49.82200      -18.90200    
          Pt              -80.72060      -48.08410      -17.20110    
          Pt              -79.30970      -45.79690      -17.54670    
          Pt              -77.80260      -47.92390      -17.20560    
          Pt              -77.44490      -47.79490      -14.18930    
          Pt              -79.69460      -46.79820      -15.07580    
          Pt              -78.93890      -49.67980      -15.77950    
          Pt              -77.23070      -50.65400      -17.85320    
          Pt              -77.12440      -45.50980      -16.02820    
          Pt              -77.53100      -50.40920      -13.38860    
          Pt              -79.95200      -49.15140      -13.25770    
          Pt              -81.97730      -45.51570      -16.04210    
          Pt              -78.11860      -45.05320      -13.57700    
          Pt              -76.07740      -49.60700      -15.69490    
          Pt              -54.72820      -45.40610      -17.53910    
          Pt              -4.451550      -50.11210      -14.09680    
          Pt              -1.736190      -50.23730      -15.08580    
          Pt             -9.1014899E-02  -50.52380      -12.97540    
          Pt              -88.68630      -41.61000      -18.44130    
          Pt              -86.30460      -40.20030      -18.34550    
          Pt              -86.32040      -42.95350      -18.08820    
          Pt              -83.58130      -39.28950      -18.87390    
          Pt              -84.31560      -41.38100      -16.87380    
          Pt              -84.57870      -43.62540      -15.31940    
          Pt              -83.59870      -43.96050      -17.85660    
          Pt              -83.68030      -40.46530      -14.25430    
          Pt              -84.60300      -38.62500      -16.36860    
          Pt              -77.66550      -40.60510      -18.66600    
          Pt              -82.09040      -41.47450      -18.40080    
          Pt              -80.56850      -39.21270      -18.88830    
          Pt              -82.03760      -39.90540      -16.31430    
          Pt              -81.96940      -42.54940      -15.63680    
          Pt              -80.82270      -43.73180      -17.73330    
          Pt              -79.71090      -41.27900      -16.80650    
          Pt              -79.39270      -43.81530      -15.59970    
          Pt              -78.08490      -43.43860      -17.97510    
          Pt              -80.90500      -44.77960      -13.58500    
          Pt              -57.71410      -40.56230      -16.79990    
          Pt              -56.32460      -44.78900      -15.00220    
          Pt              -53.78230      -39.97800      -19.06310    
          Pt              -52.04460      -44.17960      -17.16490    
          Pt              -54.20580      -43.32500      -15.90590    
          Pt              -54.10470      -42.89110      -18.67550    
          Pt              -56.39350      -41.98880      -14.75750    
          Pt              -56.56970      -43.24930      -17.34970    
          Pt              -55.91250      -38.60030      -17.81450    
          Pt              -53.40300      -38.84020      -16.32730    
          Pt              -55.91890      -39.23460      -15.00310    
          Pt              -53.78670      -41.01750      -14.73790    
          Pt              -55.05530      -40.99260      -16.97040    
          Pt              -53.49630      -38.65150      -13.41120    
          Pt              -51.76610      -42.88270      -14.47020    
          Pt              -54.38190      -43.19460      -13.19830    
          Pt              -51.23530      -40.02130      -14.50390    
          Pt              -83.93270      -35.89490      -15.80380    
          Pt              -85.02080      -37.53380      -13.87060    
          Pt              -85.27350      -34.26200      -13.74270    
          Pt              -77.73720      -35.16610      -19.13820    
          Pt              -82.84400      -35.69340      -13.10930    
          Pt              -82.89910      -33.51190      -15.05470    
          Pt              -82.33100      -38.00860      -14.66190    
          Pt              -82.38730      -37.39840      -17.44330    
          Pt              -77.78950      -37.91310      -18.21160    
          Pt              -82.45820      -34.41530      -17.50050    
          Pt              -80.18100      -36.42180      -18.53460    
          Pt              -79.82790      -33.81010      -18.20050    
          Pt              -77.27350      -33.33710      -16.99380    
          Pt              -80.90790      -35.41480      -15.43640    
          Pt              -79.99740      -38.07310      -16.24180    
          Pt              -80.71220      -33.86220      -13.09200    
          Pt              -78.45990      -35.69290      -16.48840    
          Pt              -78.11970      -33.59880      -14.30120    
          Pt              -80.33310      -32.69660      -15.72650    
          Pt              -75.50020      -33.70810      -19.12740    
          Pt              -71.40970      -38.22410      -16.05400    
          Pt              -72.79640      -38.34990      -13.70960    
          Pt              -75.93390      -35.18680      -14.80230    
          Pt              -72.33330      -37.91730      -18.56740    
          Pt              -75.70610      -36.14350      -17.43590    
          Pt              -75.66420      -32.44420      -14.90880    
          Pt              -73.22910      -35.28650      -18.54800    
          Pt              -73.33090      -36.15260      -15.95110    
          Pt              -71.39480      -35.69760      -14.16390    
          Pt              -71.78170      -33.69590      -16.35340    
          Pt              -70.75660      -35.93680      -17.29690    
          Pt              -73.40580      -33.82580      -14.08780    
          Pt              -74.45580      -33.87050      -16.67390    
          Pt              -73.19280      -32.54140      -18.57290    
          Pt              -70.76250      -33.13890      -13.65850    
          Pt              -74.01810      -36.02850      -12.90610    
          Pt              -70.09410      -38.29200      -13.66370    
          Pt              -68.90370      -37.10560      -15.66710    
          Pt              -69.29480      -34.46700      -15.31830    
          Pt              -67.94320      -35.44840      -17.81070    
          Pt              -67.17620      -32.85260      -16.25920    
          Pt              -67.00030      -32.31660      -19.02320    
          Pt              -69.45280      -33.32580      -17.73770    
          Pt              -66.80120      -35.40790      -14.80800    
          Pt              -67.89840      -32.85700      -13.50270    
          Pt              -69.04660      -35.45030      -12.80800    
          Pt              -40.43880      -33.64610      -14.53890    
          Pt              -38.83760      -35.43990      -13.18580    
          Pt              -41.76590      -35.70860      -12.97830    
          Pt              -38.03670      -32.63870      -13.18930    
          Pt              -33.77230      -32.68290      -16.55660    
          Pt              -36.43920      -32.30100      -17.44440    
          Pt              -13.03800      -34.18500      -16.36400    
          Pt              -11.97680      -36.49460      -15.31900    
          Pt              -9.297580      -36.90160      -16.12610    
          Pt              -10.24480      -34.27170      -15.75090    
          Pt              -11.23020      -35.75750      -17.86610    
          Pt              -11.12390      -32.93750      -17.99840    
          Pt              -12.13110      -34.19070      -13.68420    
          Pt              -9.888210      -35.94870      -13.48900    
          Pt              -84.54750      -31.42990      -14.32690    
          Pt              -83.02180      -29.20420      -14.94860    
          Pt              -82.59650      -31.33540      -16.66590    
          Pt              -79.62630      -31.04600      -17.88520    
          Pt              -81.96660      -31.36970      -13.86970    
          Pt              -80.42750      -29.84940      -15.62810    
          Pt              -79.50570      -31.33890      -13.50930    
          Pt              -77.95080      -31.18180      -15.63310    
          Pt              -78.17580      -28.82180      -14.16560    
          Pt              -76.84020      -31.11430      -13.20080    
          Pt              -80.91060      -29.08610      -12.93080    
          Pt              -77.59850      -29.10550      -17.10150    
          Pt              -71.12510      -31.26310      -17.47330    
          Pt              -73.32150      -31.42790      -15.88990    
          Pt              -75.59270      -31.26140      -17.56610    
          Pt              -75.61310      -29.60760      -15.00400    
          Pt              -73.34990      -29.80700      -18.37730    
          Pt              -72.90600      -28.65300      -15.98510    
          Pt              -71.65460      -30.31760      -14.09990    
          Pt              -73.37210      -28.38760      -13.28100    
          Pt              -74.17380      -31.13640      -13.01760    
          Pt              -70.90980      -26.83500      -17.58160    
          Pt              -70.49290      -29.14560      -19.05910    
          Pt              -69.52180      -31.72700      -15.41090    
          Pt              -68.37460      -30.58880      -17.54020    
          Pt              -67.82850      -29.68520      -14.86230    
          Pt              -70.16270      -29.07120      -16.26250    
          Pt              -68.87390      -26.55320      -15.67290    
          Pt              -68.09780      -27.99190      -17.96440    
          Pt              -69.86450      -28.14720      -13.57740    
          Pt              -69.42970      -30.67330      -12.80360    
          Pt              -44.20680      -27.24970      -14.82810    
          Pt              -38.69380      -31.89300      -15.81330    
          Pt              -39.97730      -29.30250      -15.88900    
          Pt              -41.55280      -26.93870      -15.10040    
          Pt              -42.42300      -29.45270      -14.41300    
          Pt              -40.24540      -31.02310      -13.51150    
          Pt              -39.92000      -28.27270      -13.29680    
          Pt              -36.00180      -31.68770      -14.86070    
          Pt              -37.82600      -29.91140      -13.93830    
          Pt              -37.30820      -29.78410      -16.66190    
          Pt              -34.64130      -30.14990      -17.03000    
          Pt              -35.81890      -27.72130      -18.03020    
          Pt              -25.77950      -26.65100      -14.80310    
          Pt              -24.13600      -29.79410      -13.55460    
          Pt              -23.03830      -27.11760      -14.07470    
          Pt              -13.49590      -31.60010      -17.45350    
          Pt              -13.38160      -28.96200      -18.54860    
          Pt              -11.66710      -31.94630      -15.36870    
          Pt              -6.831530      -31.45740      -17.95610    
          Pt              -8.485000      -29.16690      -17.75240    
          Pt              -11.13530      -30.15880      -17.38940    
          Pt              -9.095220      -31.74670      -16.49000    
          Pt              -5.913790      -29.11600      -19.08190    
          Pt             -0.3422500      -27.20760      -15.76400    
          Pt              -68.76520      -25.34050      -18.40190    
          Pt              -64.31280      -20.58940      -17.15430    
          Pt              -63.52690      -19.35850      -14.65080    
          Pt              -45.51090      -24.83860      -14.69880    
          Pt              -43.09710      -25.03600      -16.34750    
          Pt              -42.91990      -24.93480      -13.51190    
          Pt              -26.27880      -23.82940      -14.74630    
          Pt              -25.56270      -21.29550      -15.77070    
          Pt              -25.43080      -20.14590      -13.18660    
          Pt              -23.89840      -22.51460      -13.88490    
          Pt              -23.79760      -24.80090      -15.65880    
          Pt              -21.84030      -24.42370      -13.69340    
          Pt              -24.49900      -25.02590      -13.03180    
          Pt              -23.12550      -20.11950      -14.90610    
          Pt              -21.58080      -21.48030      -12.85060    
          Pt              -64.60280      -18.47660      -19.17780    
          Pt              -66.75360      -14.38750      -18.14410    
          Pt              -67.21520      -17.56330      -18.41410    
          Pt              -69.15590      -15.67970      -18.15530    
          Pt              -65.69110      -18.43320      -16.32280    
          Pt              -64.70560      -16.12370      -17.64290    
          Pt              -64.29540      -16.63180      -14.97430    
          Pt              -64.95970      -14.07650      -16.02420    
          Pt              -67.02780      -16.01550      -16.01160    
          Pt              -65.97420      -14.68080      -13.55000    
          Pt              -63.31940      -14.11990      -13.66270    
          Pt              -62.81860      -18.09540      -16.82060    
          Pt              -61.89620      -17.17190      -14.11580    
          Pt              -62.42040      -15.37850      -16.38730    
          Pt              -60.75870      -14.50470      -14.45680    
          Pt              -46.86740      -14.26770      -14.24830    
          Pt              -44.19680      -14.74640      -13.85360    
          Pt              -12.12710      -14.70820      -18.78940    
          Pt              -10.50280      -16.57720      -17.79980    
          Pt              -1.657370      -14.10530      -17.66690    
          Pt              -4.415370      -14.03590      -17.03740    
          Pt              -4.838950      -13.03210      -14.59660    
          Pt              -93.45880      -10.61470      -13.14210    
          Pt              -65.08330      -11.96930      -14.07040    
          Pt              -67.44810      -10.21350      -14.10430    
          Pt              -67.57980      -12.56790      -12.86070    
          Pt              -47.54300      -11.18000      -14.37680    
          Pt              -45.18930      -12.43210      -15.52640    
          Pt              -44.81120      -10.09410      -14.02950    
          Pt              -45.54850      -12.39330      -12.88980    
          Pt              -42.89640      -11.99850      -13.92920    
          Pt              -42.17520      -9.459360      -13.15140    
          Pt              -5.301480      -11.42660      -16.68970    
          Pt              -3.240840      -11.91330      -18.46180    
          Pt              -2.621470      -12.18880      -15.83330    
          Pt             -0.6056570      -11.53590      -17.79540    
          Pt              -95.64380      -5.799620      -13.76640    
          Pt              -79.00550     -0.6456700      -18.99860    
          Pt              -76.26470      -1.406050      -18.49090    
          Pt              -73.55550      -1.772480      -18.38640    
          Pt              -57.23460     -0.6280530      -13.92270    
          Pt              -56.21990     -0.8445010      -18.68700    
          Pt              -57.59680      -2.198840      -16.38880    
          Pt              -55.17810      -3.116590      -17.48290    
          Pt              -52.40390      -3.361140      -17.77340    
          Pt              -55.73600      -3.161830      -14.56410    
          Pt              -53.44530      -2.162100      -15.58560    
          Pt              -55.51240     -0.5492240      -15.98340    
          Pt              -53.84730      -4.886450      -15.66070    
          Pt              -53.27570      -3.602900      -13.15640    
          Pt              -54.54530     -0.9865370      -13.24990    
          Pt              -53.39860     -0.3360490      -17.69100    
          Pt              -51.72850      -1.497550      -13.61710    
          Pt              -51.21810      -3.819310      -15.16140    
          Pt              -46.02360     -0.3424780      -15.66360    
          Pt              -49.11740      -1.862860      -14.40970    
          Pt              -51.02320      -1.269740      -16.35360    
          Pt              -49.40370     -7.5049601E-02  -18.45950    
          Pt              -48.33010      -96.31680      -7.601480    
          Pt              -45.59350      -96.29400      -6.774500    
          Pt              -25.75270      -101.9520      -9.454010    
          Pt              -28.27500      -98.06750      -9.201230    
          Pt              -28.48530      -101.0060      -9.293700    
          Pt              -26.69010      -97.35490      -6.716150    
          Pt              -26.43980      -99.72200      -8.056230    
          Pt              -26.44260      -99.62030      -10.82130    
          Pt              -27.14830      -102.0390      -6.928370    
          Pt              -25.45440      -97.44470      -9.208650    
          Pt              -23.96300      -99.87160      -9.392560    
          Pt              -21.84330      -100.1360      -7.026130    
          Pt              -24.42870      -101.3950      -7.001330    
          Pt              -24.15520      -98.47070      -6.987750    
          Pt              -9.926250      -98.20440      -6.671370    
          Pt              -6.879210      -96.66100      -8.784370    
          Pt              -5.927000      -99.01420      -7.455840    
          Pt              -4.919320      -96.18770      -6.779990    
          Pt              -54.04390      -92.35480      -7.869730    
          Pt              -53.99270      -90.99410      -10.27190    
          Pt              -52.15550      -90.26980      -8.375560    
          Pt              -51.47720      -92.58490      -6.944070    
          Pt              -51.81960      -92.79410      -9.632290    
          Pt              -54.72440      -89.67160      -7.681530    
          Pt              -46.94050      -93.76460      -12.26440    
          Pt              -50.70910      -95.53860      -10.23030    
          Pt              -47.85630      -95.18730      -10.02410    
          Pt              -46.64040      -93.84840      -7.622140    
          Pt              -49.45150      -93.85060      -8.298970    
          Pt              -47.19850      -92.37980      -9.875920    
          Pt              -49.49700      -93.05360      -11.03720    
          Pt              -49.54580      -91.20280      -8.735860    
          Pt              -47.04110      -91.03970      -7.504970    
          Pt              -45.21830      -94.45920      -10.01900    
          Pt              -44.68500      -91.95340      -8.810680    
          Pt              -44.74160      -92.23630      -11.56340    
          Pt              -43.81670      -94.20260      -7.596080    
          Pt              -42.59850      -93.40980      -9.998030    
          Pt              -42.15280      -91.97740      -7.558990    
          Pt              -41.14680      -94.64690      -7.169130    
          Pt              -27.33270      -95.64250      -8.679310    
          Pt              -8.944030      -95.21390      -7.385630    
          Pt              -8.295050      -92.56010      -7.158800    
          Pt              -8.906970      -90.15700      -8.779150    
          Pt              -6.230680      -94.21640      -7.821610    
          Pt              -6.358300      -91.33730      -8.572210    
          Pt              -3.310830      -93.71560      -7.188850    
          Pt              -4.784820      -89.74210      -6.920440    
          Pt              -52.48470      -88.23770      -6.556750    
          Pt              -8.895470      -87.73350      -9.945910    
          Pt              -9.948340      -85.75000      -7.900430    
          Pt              -8.966270      -88.11090      -7.098780    
          Pt              -8.235200      -83.72920      -7.231360    
          Pt              -7.217970      -86.10350      -8.142810    
          Pt              -6.601540      -88.62110      -8.609110    
          Pt              -4.304590      -87.10360      -7.573990    
          Pt              -4.896010      -84.94560      -8.891970    
          Pt              -1.462810      -86.90630      -8.290860    
          Pt              -2.848730      -84.90750      -6.790250    
          Pt              -63.47700      -80.36480      -9.937130    
          Pt              -50.53000      -78.36280      -10.93860    
          Pt              -45.66540      -78.09380      -10.79090    
          Pt              -47.96200      -77.45000      -12.31340    
          Pt              -48.21700      -78.04970      -9.426610    
          Pt              -45.93650      -77.06090      -8.073700    
          Pt              -50.79750      -77.04980      -8.416130    
          Pt              -43.51120      -79.77870      -11.79900    
          Pt              -43.58400      -78.31940      -9.119040    
          Pt              -40.81550      -81.12320      -11.76910    
          Pt              -42.36610      -80.89020      -9.340800    
          Pt              -39.50550      -80.50470      -9.369350    
          Pt              -41.17420      -78.73190      -7.768030    
          Pt              -41.35080      -78.69750      -10.52880    
          Pt              -39.17780      -77.79580      -9.377110    
          Pt              -38.88820      -79.04370      -11.70690    
          Pt              -43.04430      -77.09970      -12.06090    
          Pt              -37.97960      -81.54690      -11.52850    
          Pt              -36.85600      -79.18860      -9.879630    
          Pt              -34.92480      -76.92320      -10.10900    
          Pt              -27.16760      -78.82500      -11.77080    
          Pt              -26.54350      -81.39540      -10.70850    
          Pt              -30.26770      -80.45730      -7.580140    
          Pt              -29.03550      -80.00370      -10.12520    
          Pt              -28.73210      -78.12430      -7.365640    
          Pt              -27.64210      -81.31700      -7.953710    
          Pt              -30.79400      -78.17850      -9.272830    
          Pt              -29.81410      -77.90820      -12.01580    
          Pt              -26.21820      -79.17250      -6.681710    
          Pt              -26.70630      -79.10700      -9.205380    
          Pt              -31.54590      -78.22180      -6.592210    
          Pt              -28.33440      -76.95580      -9.863010    
          Pt              -26.30040      -76.81900      -7.860200    
          Pt              -25.49140      -76.93390      -10.36490    
          Pt              -23.89350      -81.92440      -11.76970    
          Pt              -24.54910      -79.48150      -10.78260    
          Pt              -24.92590      -81.12250      -8.329360    
          Pt              -24.11850      -78.46440      -8.279220    
          Pt              -22.53120      -80.38440      -7.053740    
          Pt              -22.23090      -77.42500      -6.617380    
          Pt              -22.86840      -77.27580      -10.63700    
          Pt              -23.62150      -82.95850      -6.590540    
          Pt              -4.457000      -82.69680      -7.357670    
          Pt              -74.49140      -71.16980      -12.59560    
          Pt              -52.97560      -73.13050      -10.50130    
          Pt              -52.25140      -75.83440      -10.59620    
          Pt              -50.70540      -76.32960      -12.78400    
          Pt              -48.05440      -74.74830      -12.60580    
          Pt              -50.84060      -74.16740      -8.818640    
          Pt              -45.42490      -75.82720      -12.33110    
          Pt              -50.50540      -73.62440      -11.56050    
          Pt              -49.51100      -75.87070      -10.48210    
          Pt              -48.43640      -75.56900      -7.948520    
          Pt              -45.77790      -73.43560      -11.04840    
          Pt              -48.31360      -73.45460      -9.924360    
          Pt              -46.93360      -75.76550      -10.23650    
          Pt              -46.02510      -74.13200      -8.275540    
          Pt              -39.57360      -76.29260      -7.162580    
          Pt              -40.22630      -76.53340      -11.73390    
          Pt              -41.54830      -76.26720      -9.237100    
          Pt              -39.01890      -75.11060      -9.674290    
          Pt              -44.21440      -75.69580      -9.869460    
          Pt              -40.49740      -73.74670      -7.828330    
          Pt              -38.39480      -72.43700      -9.393380    
          Pt              -37.01150      -76.69390      -8.378940    
          Pt              -32.24540      -76.63540      -11.06420    
          Pt              -37.45060      -76.72540      -11.27800    
          Pt              -32.84290      -76.62420      -8.339040    
          Pt              -32.41730      -74.07760      -12.48790    
          Pt              -36.38200      -74.44740      -9.932670    
          Pt              -37.67100      -74.23220      -7.377680    
          Pt              -33.57640      -74.50200      -9.990050    
          Pt              -34.96250      -75.04500      -7.617920    
          Pt              -32.33320      -73.98020      -7.616380    
          Pt              -30.04730      -72.40880      -12.39790    
          Pt              -27.41970      -76.22110      -12.24490    
          Pt              -30.03740      -75.20090      -11.92810    
          Pt              -31.23440      -73.03320      -10.12160    
          Pt              -28.17380      -75.07880      -7.877120    
          Pt              -28.46770      -73.94770      -10.28850    
          Pt              -30.56040      -75.44020      -9.164730    
          Pt              -28.97340      -71.30850      -9.942260    
          Pt              -27.09510      -72.48420      -8.129720    
          Pt              -29.81380      -72.97210      -7.783170    
          Pt              -26.41620      -72.30100      -10.98930    
          Pt              -25.94460      -74.53070      -9.449960    
          Pt              -25.80680      -74.42950      -6.553250    
          Pt              -30.27930      -75.78400      -6.412330    
          Pt              -25.26240      -74.66870      -12.19930    
          Pt              -23.85240      -75.78990      -8.177580    
          Pt              -24.11200      -72.96430      -8.101940    
          Pt              -23.27690      -74.45890      -10.40640    
          Pt              -76.28690      -70.24530      -10.84120    
          Pt              -75.29670      -59.55560      -8.026690    
          Pt              -73.44230      -58.52940      -9.877940    
          Pt              -76.58920      -58.12140      -10.15100    
          Pt              -72.29740      -57.76680      -7.217360    
          Pt              -7.275930      -62.25140      -12.72600    
          Pt              -9.266040      -60.21160      -11.92620    
          Pt              -6.968890      -60.91450      -10.10440    
          Pt              -6.817780      -58.74470      -8.023540    
          Pt              -9.337290      -59.52820      -9.090060    
          Pt              -7.629030      -58.33810      -10.76220    
          Pt              -9.163940      -57.99930      -6.532580    
          Pt              -6.577830      -59.71380      -12.57550    
          Pt              -11.38270      -57.63590      -8.778270    
          Pt              -10.27300      -57.64240      -11.17430    
          Pt             -0.4450580      -57.71200      -7.177350    
          Pt              -4.770940      -58.79010      -10.21530    
          Pt              -4.668450      -60.78680      -8.369340    
          Pt              -2.835930      -58.49110      -8.361920    
          Pt              -2.397960      -57.98720      -11.54660    
          Pt              -89.65700      -52.99120      -8.329700    
          Pt              -87.01350      -51.99900      -9.111030    
          Pt              -87.34830      -53.80760      -6.934460    
          Pt              -88.26740      -51.25750      -6.864960    
          Pt              -85.53530      -51.52260      -6.475590    
          Pt              -78.71500      -53.85600      -10.46120    
          Pt              -79.06360      -56.78270      -9.691560    
          Pt              -78.80320      -54.65260      -7.790730    
          Pt              -77.46740      -56.03640      -11.89140    
          Pt              -77.57040      -57.33350      -7.462580    
          Pt              -76.90400      -51.47640      -10.92850    
          Pt              -74.65060      -56.36850      -11.04640    
          Pt              -74.87280      -56.94610      -8.191840    
          Pt              -76.79600      -55.48990      -9.375830    
          Pt              -76.07790      -54.88210      -6.767120    
          Pt              -73.23170      -55.19060      -6.682380    
          Pt              -74.49380      -54.47890      -9.025610    
          Pt              -75.77610      -53.84420      -11.24880    
          Pt              -72.97180      -53.92030      -11.12960    
          Pt              -72.33250      -56.07680      -9.315610    
          Pt              -72.22170      -53.41280      -8.402050    
          Pt              -76.60740      -52.87870      -8.575900    
          Pt              -74.43980      -52.58180      -6.887570    
          Pt              -71.53500      -51.55300      -10.24040    
          Pt              -74.27130      -51.82800      -9.628210    
          Pt              -70.51430      -55.22460      -7.337070    
          Pt              -68.65940      -51.96160      -10.67900    
          Pt              -70.27440      -54.18290      -10.06100    
          Pt              -69.74410      -52.41200      -7.967660    
          Pt              -12.81800      -55.38350      -8.379120    
          Pt              -15.23180      -54.86560      -9.803600    
          Pt              -16.73410      -53.09550      -7.723870    
          Pt              -13.96580      -53.14280      -7.908670    
          Pt              -15.48610      -51.95280      -9.911170    
          Pt              -12.91660      -53.44770      -10.49480    
          Pt              -10.58290      -55.21760      -12.70890    
          Pt              -8.182630      -55.84160      -11.46490    
          Pt              -8.803210      -56.85800      -8.944580    
          Pt              -8.745120      -53.34140      -6.713210    
          Pt              -12.71690      -56.17810      -11.01490    
          Pt              -10.43320      -55.09710      -9.955610    
          Pt              -7.983100      -53.03130      -11.81560    
          Pt              -7.830660      -54.05060      -9.216560    
          Pt              -7.114390      -55.62600      -7.180400    
          Pt              -11.19640      -53.12510      -8.148850    
          Pt              -10.28550      -55.54280      -7.217290    
          Pt              -5.507170      -57.11560      -12.24500    
          Pt              -6.280800      -56.48300      -9.543170    
          Pt              -4.816490      -56.98240      -7.463520    
          Pt              -1.175420      -56.63980      -9.549920    
          Pt              -5.813660      -54.55160      -11.22620    
          Pt              -4.981910      -54.29320      -8.525930    
          Pt              -3.673170      -56.00450      -10.09390    
          Pt              -2.625410      -55.28690      -7.356200    
          Pt              -3.437680      -53.26710      -10.94520    
          Pt              -1.438140      -53.50500      -9.186150    
          Pt              -1.447640      -55.28040      -11.79640    
          Pt              -6.006730      -52.23800      -10.01110    
          Pt              -3.662220      -51.86790      -8.669020    
          Pt              -1.064940      -53.08320      -6.430090    
          Pt              -6.299590      -52.16370      -7.277010    
          Pt             -0.1425620      -52.86020      -11.70500    
          Pt              -91.10500      -50.91380      -6.904980    
          Pt              -89.37120      -50.21530      -9.058390    
          Pt              -86.72850      -49.33780      -7.929210    
          Pt              -89.22000      -48.64870      -6.645240    
          Pt              -79.52800      -51.16890      -11.47770    
          Pt              -79.56470      -46.71520      -12.10340    
          Pt              -80.76380      -48.83020      -10.51720    
          Pt              -78.04080      -48.82250      -11.27200    
          Pt              -72.20510      -50.86170      -7.545890    
          Pt              -67.57350      -50.82190      -8.564260    
          Pt              -69.91350      -49.81970      -8.918440    
          Pt              -40.89440      -45.89730      -7.659780    
          Pt              -17.64210      -50.54890      -8.182950    
          Pt              -12.85690      -51.08830      -8.931260    
          Pt              -15.08810      -50.80100      -7.256490    
          Pt              -6.781880      -50.47400      -12.10870    
          Pt              -2.364110      -49.15870      -12.42890    
          Pt              -1.139570      -50.88400      -7.891510    
          Pt              -2.985010      -49.18260      -9.161370    
          Pt              -4.214370      -50.60750      -11.24190    
          Pt              -5.643560      -49.86690      -8.666880    
          Pt              -1.624610      -51.10600      -10.59780    
          Pt              -3.641910      -50.24130      -6.512240    
          Pt              -52.60390      -41.10600      -12.39270    
          Pt              -55.32880      -40.61920      -12.49960    
          Pt              -54.25100      -42.34510      -10.56340    
          Pt              -56.24030      -40.44010      -9.879550    
          Pt              -53.95190      -40.81260      -8.144020    
          Pt              -53.65000      -39.44860      -10.55560    
          Pt              -51.71290      -41.49590      -9.873190    
          Pt              -51.99980      -43.67380      -11.69600    
          Pt              -49.97310      -41.77660      -12.41190    
          Pt              -39.12490      -44.79550      -9.526360    
          Pt              -41.91560      -44.31020      -9.763440    
          Pt              -42.28190      -38.84820      -8.343380    
          Pt              -42.50130      -41.62520      -8.990690    
          Pt              -41.33600      -39.97800      -10.85000    
          Pt              -42.56750      -42.50070      -11.73010    
          Pt              -40.54660      -43.13440      -7.635340    
          Pt              -40.00970      -40.45740      -8.276550    
          Pt              -40.16350      -42.32490      -10.33690    
          Pt              -38.48640      -40.09040      -10.62850    
          Pt              -38.45230      -44.59340      -6.747590    
          Pt              -37.96710      -42.41520      -8.556320    
          Pt              -83.24640      -33.00910      -12.27990    
          Pt              -78.36760      -32.80760      -11.58710    
          Pt              -71.50740      -36.86940      -11.71220    
          Pt              -72.23250      -34.30940      -11.65350    
          Pt              -71.24290      -33.23560      -9.197630    
          Pt              -75.58060      -33.56690      -12.36500    
          Pt              -73.87440      -32.46240      -10.11600    
          Pt              -69.81440      -35.49060      -9.994140    
          Pt              -69.55950      -33.20730      -11.39890    
          Pt              -68.31160      -32.81230      -8.984330    
          Pt              -67.07770      -34.16210      -11.04180    
          Pt              -55.01860      -38.38310      -8.547690    
          Pt              -40.36270      -33.34200      -11.89550    
          Pt              -42.28820      -37.42120      -10.89490    
          Pt              -40.08550      -35.79850      -10.85780    
          Pt              -42.51970      -34.49610      -10.42510    
          Pt              -40.17110      -33.71200      -9.057740    
          Pt              -41.43570      -36.22160      -8.568570    
          Pt              -42.44280      -34.06030      -7.257600    
          Pt              -39.90720      -38.04910      -12.37680    
          Pt              -39.94980      -37.93450      -6.836100    
          Pt              -39.83820      -38.08760      -9.519290    
          Pt              -38.51910      -35.89290      -8.615970    
          Pt              -39.96430      -35.05030      -6.485360    
          Pt              -37.89530      -34.18670      -10.82580    
          Pt              -37.74040      -37.16560      -10.95740    
          Pt              -21.49220      -32.30530      -9.315480    
          Pt              -101.3380      -31.51780      -6.492120    
          Pt              -98.28820      -27.84730      -7.314030    
          Pt              -98.66950      -30.55600      -6.697750    
          Pt              -83.37110      -30.11520      -11.89020    
          Pt              -85.69570      -31.88880      -11.79190    
          Pt              -83.12730      -31.67610      -9.684080    
          Pt              -79.01660      -31.14780      -9.313140    
          Pt              -78.55020      -29.72980      -11.59160    
          Pt              -80.89080      -31.61040      -11.29560    
          Pt              -81.23720      -29.35200      -10.04080    
          Pt              -75.96370      -28.69560      -12.41210    
          Pt              -71.82530      -31.65290      -11.63130    
          Pt              -76.31140      -31.08730      -10.60410    
          Pt              -72.13970      -30.56340      -8.846270    
          Pt              -73.85970      -29.70910      -10.76090    
          Pt              -71.23510      -28.96930      -11.40510    
          Pt              -65.61170      -31.77420      -9.134540    
          Pt              -70.21740      -28.37070      -8.793680    
          Pt              -67.32670      -31.27820      -11.15590    
          Pt              -69.80290      -30.79150      -9.998510    
          Pt              -65.67410      -29.14680      -10.29010    
          Pt              -68.36600      -28.63420      -11.16620    
          Pt              -67.77150      -29.95250      -8.626460    
          Pt              -69.91220      -26.51980      -10.89520    
          Pt              -67.65480      -27.18030      -9.124950    
          Pt              -69.99570      -25.80430      -8.086030    
          Pt              -68.62000      -27.92200      -6.615230    
          Pt              -47.21970      -27.35740      -10.80000    
          Pt              -44.97380      -26.37900      -12.33710    
          Pt              -42.37330      -27.38750      -12.52770    
          Pt              -27.91290      -25.96410      -8.779090    
          Pt              -27.48450      -28.40410      -7.190310    
          Pt              -24.14170      -31.99260      -9.093340    
          Pt              -25.46500      -26.77310      -7.972350    
          Pt              -25.08930      -27.52740      -12.23360    
          Pt              -22.73170      -31.48200      -11.53720    
          Pt              -24.93010      -29.47930      -7.973740    
          Pt              -22.42840      -29.80600      -9.184480    
          Pt              -24.84980      -29.92950      -10.80760    
          Pt              -22.54080      -26.08290      -11.51410    
          Pt              -21.21270      -27.26080      -9.440310    
          Pt              -23.89890      -27.61170      -9.826490    
          Pt              -22.36940      -28.74880      -11.76780    
          Pt              -22.91460      -27.56760      -7.271340    
          Pt              -104.5550      -21.22270      -10.37080    
          Pt              -71.55850      -19.44820      -7.768200    
          Pt              -67.38120      -25.23650      -7.025470    
          Pt              -68.98180      -20.43990      -7.567400    
          Pt              -69.41870      -23.28130      -6.931320    
          Pt              -66.80130      -22.43090      -6.927520    
          Pt              -48.90710      -22.60820      -7.995020    
          Pt              -48.60710      -24.89030      -9.729290    
          Pt              -45.78450      -25.35650      -10.05790    
          Pt              -47.30570      -24.92710      -12.29280    
          Pt              -46.59290      -24.23780      -7.787020    
          Pt              -46.95670      -22.82720      -10.40630    
          Pt              -44.91990      -23.37570      -12.15900    
          Pt              -46.44200      -21.53240      -8.117770    
          Pt              -45.03770      -20.66330      -10.44450    
          Pt              -48.31040      -20.13090      -6.774280    
          Pt              -44.03690      -25.41600      -7.968580    
          Pt              -44.36920      -23.08250      -9.362640    
          Pt              -44.50370      -22.76480      -6.515500    
          Pt              -43.01080      -25.19760      -10.70490    
          Pt              -43.59170      -20.73900      -8.062810    
          Pt              -27.17750      -25.42140      -12.58530    
          Pt              -26.65450      -21.56690      -7.812730    
          Pt              -26.50550      -20.76580      -10.50490    
          Pt              -27.53810      -23.41100      -9.920320    
          Pt              -28.59060      -23.67360      -7.268920    
          Pt              -25.89280      -22.89600      -12.11100    
          Pt              -25.98890      -24.22870      -7.749510    
          Pt              -25.49580      -25.34680      -10.43840    
          Pt              -21.61080      -24.03450      -7.046210    
          Pt              -23.35350      -25.05250      -8.832100    
          Pt              -20.85270      -24.50510      -9.828630    
          Pt              -24.86550      -22.83180      -9.607930    
          Pt              -24.00700      -22.52980      -6.963550    
          Pt              -22.21830      -22.16910      -9.124040    
          Pt              -23.00020      -23.52660      -11.37090    
          Pt              -23.79420      -21.04060      -11.33460    
          Pt              -24.31710      -20.42720      -8.727830    
          Pt              -22.10750      -19.35200      -9.947980    
          Pt              -9.214940      -23.53310      -7.236090    
          Pt              -7.945980      -20.97180      -7.057110    
          Pt              -10.79610      -21.15090      -7.426940    
          Pt              -105.5630      -15.75370      -9.230630    
          Pt              -105.1360      -18.66160      -9.710530    
          Pt              -79.64100      -14.71350      -9.142510    
          Pt              -77.64850      -13.06830      -10.24560    
          Pt              -77.28450      -14.69930      -7.822040    
          Pt              -74.34720      -18.95640      -7.540370    
          Pt              -74.92730      -16.23350      -7.402030    
          Pt              -74.88120      -13.56470      -6.535080    
          Pt              -64.96830      -13.02110      -11.56960    
          Pt              -45.26620      -17.85590      -11.41530    
          Pt              -46.24510      -18.89440      -8.385130    
          Pt              -45.54150      -16.51040      -8.946880    
          Pt              -45.80710      -14.88750      -11.42900    
          Pt              -44.93130      -15.19470      -6.724180    
          Pt              -43.97350      -18.03260      -6.549920    
          Pt              -43.42250      -18.54680      -9.298730    
          Pt              -43.51770      -13.39620      -11.52650    
          Pt              -43.35180      -16.04390      -10.82950    
          Pt              -42.61490      -16.20160      -8.268770    
          Pt              -41.60490      -14.06490      -9.774480    
          Pt              -40.28740      -15.28890      -7.228380    
          Pt              -42.40220      -13.41210      -7.173700    
          Pt              -44.33340      -14.14290      -9.107930    
          Pt              -41.08260      -18.00070      -6.606460    
          Pt              -26.49840      -18.77000      -8.491210    
          Pt              -25.69050      -16.78340      -6.654980    
          Pt              -25.61430      -16.28270      -9.449700    
          Pt              -22.79460      -18.76680      -12.55710    
          Pt              -24.13500      -14.27370      -10.40890    
          Pt              -24.83860      -18.58980      -10.73990    
          Pt              -22.91620      -16.65220      -10.45360    
          Pt              -23.56210      -15.19890      -7.962720    
          Pt              -23.74140      -17.92480      -8.149720    
          Pt              -96.23590      -9.846900      -11.46650    
          Pt              -96.90620      -7.118450      -11.60350    
          Pt              -95.89790      -7.853180      -6.575900    
          Pt              -91.31790      -11.37510      -11.37520    
          Pt              -91.08940      -9.384060      -9.318210    
          Pt              -93.48440      -9.785160      -10.41900    
          Pt              -93.44830      -8.708210      -7.806990    
          Pt              -91.55490      -8.683170      -12.16530    
          Pt              -91.46900      -6.978350      -7.932480    
          Pt              -95.32410      -7.909840      -9.584720    
          Pt              -94.38450      -7.901940      -12.44410    
          Pt              -89.87190      -6.949020      -10.36260    
          Pt              -92.67920      -7.226500      -10.21470    
          Pt              -88.89110      -9.613150      -10.87320    
          Pt              -89.07620      -8.237040      -7.836550    
          Pt              -87.35800      -6.442880      -6.632730    
          Pt              -79.16050      -12.41240      -7.966640    
          Pt              -78.11500      -10.20110      -9.424040    
          Pt              -78.09970      -10.17610      -6.520350    
          Pt              -77.97750      -7.836000      -7.906490    
          Pt              -79.04830      -7.882200      -10.28780    
          Pt              -76.46440      -11.95200      -8.037250    
          Pt              -76.33760      -7.925340      -10.05160    
          Pt              -75.44050      -6.627200      -7.661970    
          Pt              -75.64380      -9.399850      -7.813350    
          Pt              -65.85690      -10.38210      -12.01120    
          Pt              -68.56770      -10.11220      -11.54080    
          Pt              -67.08970      -12.06330      -10.07300    
          Pt              -46.42240      -9.915530      -11.95190    
          Pt              -45.83310      -12.33640      -10.13790    
          Pt              -44.19480      -8.055900      -11.93020    
          Pt              -41.35880      -11.70320      -11.49150    
          Pt              -40.52240      -11.65850      -8.815460    
          Pt              -43.15440      -11.83440      -9.291270    
          Pt              -43.93120      -10.70380      -11.50400    
          Pt              -42.62880      -10.09660      -7.329460    
          Pt              -44.71560      -12.08960      -7.032620    
          Pt              -41.77170      -9.360230      -10.10480    
          Pt              -40.15160      -9.225860      -7.727250    
          Pt              -97.06770      -4.343400      -11.77930    
          Pt              -96.67370      -5.618970      -8.951350    
          Pt              -94.65740      -5.500220      -11.00000    
          Pt              -93.95820      -5.888430      -8.150150    
          Pt              -91.63820      -4.698600      -9.467380    
          Pt              -91.61080      -4.533440      -6.599270    
          Pt              -89.97130      -2.734140      -7.977740    
          Pt              -87.35580      -6.385550      -9.454020    
          Pt              -89.38180      -5.394570      -8.070390    
          Pt              -89.04150      -4.141160      -10.38180    
          Pt              -87.14220      -3.910670      -8.135600    
          Pt              -84.88520      -5.706970      -7.838070    
          Pt              -75.69510      -3.837270      -7.128630    
          Pt              -52.52150      -1.205980      -11.12320    
          Pt              -50.42590      -3.626120      -12.51910    
          Pt              -49.67120     -0.9617510      -11.76920    
          Pt              -12.43840      -4.993540      -7.167150    
          Pt              -26.74670      -104.5280     -0.4872110    
          Pt              -26.44880      -106.9150      -1.780930    
          Pt              -26.05040      -104.5790      -3.427220    
          Pt              -20.84630      -104.5630      -4.725580    
          Pt              -24.30530      -105.2820      -1.382160    
          Pt              -23.24190      -103.7770      -3.390840    
          Pt              -21.37460      -105.3270      -2.018980    
          Pt              -22.53990      -103.2000     -0.8869190    
          Pt              -20.58350      -102.5450      -2.797830    
          Pt              -25.11840      -102.5840      -1.780190    
          Pt              -19.98780      -103.6490     -0.2004770    
          Pt              -1.850230      -104.5290     -0.3452720    
          Pt              -1.047860      -107.1310      -1.900750    
          Pt              -1.333310      -104.4470      -3.090740    
          Pt              -4.127510      -104.5470      -2.233420    
          Pt              -3.497010      -103.1090      -4.597740    
          Pt             -0.3965540      -104.0150      -5.554260    
          Pt              -4.835180      -102.4250     -0.2755630    
          Pt              -47.71900      -97.67720      -5.221490    
          Pt              -45.57100      -96.51890      -3.963950    
          Pt              -48.19160      -96.17160      -2.754970    
          Pt              -43.13830      -96.01070      -5.431020    
          Pt              -26.28660      -99.80030      -5.434650    
          Pt              -19.78920      -102.1170      -5.759680    
          Pt              -21.09320      -101.0760     -0.3907800    
          Pt              -22.41560      -102.2940      -5.345770    
          Pt              -21.00740      -100.0970      -4.272470    
          Pt              -23.59900      -99.95200      -4.841140    
          Pt              -25.11550      -102.1190      -4.407080    
          Pt              -25.16130      -99.81550      -2.647410    
          Pt              -22.80650      -101.1160      -2.548040    
          Pt              -22.70940      -98.30890      -2.836260    
          Pt              -24.81750      -97.46850      -4.582840    
          Pt              -21.88840      -97.84470      -5.478940    
          Pt              -20.01370      -99.05920      -1.913110    
          Pt              -22.09030      -98.43120     -0.1901830    
          Pt              -23.78880      -100.8350     -2.7104599E-02
          Pt              -18.52810      -100.8500      -3.648960    
          Pt              -18.55420      -101.3810     -0.9212110    
          Pt              -7.806390      -99.74620      -5.517330    
          Pt              -9.657730      -98.80110      -4.017040    
          Pt              -8.450210      -101.1330      -3.097440    
          Pt              -7.583130      -97.05030      -5.958840    
          Pt              -7.565540      -96.97540      -3.167890    
          Pt              -10.23470      -96.43840      -2.146600    
          Pt              -8.537760      -98.87360      -1.423930    
          Pt              -6.791580      -100.6580     -0.6201070    
          Pt              -7.999090      -96.08900     -0.6191010    
          Pt              -5.547840      -102.0380      -2.880060    
          Pt              -2.492170      -101.1320      -6.296780    
          Pt              -2.540660      -102.3510      -1.692890    
          Pt              -3.113450      -97.47200     -0.3566200    
          Pt              -1.356610      -99.80420      -1.744640    
          Pt             -0.5199930      -101.6980      -3.881690    
          Pt              -6.003250      -99.51410      -3.382300    
          Pt              -5.676940      -97.55910      -1.485190    
          Pt              -3.325640      -100.5000      -3.822440    
          Pt              -3.745580      -98.86090      -5.699090    
          Pt              -5.286400      -96.98900      -4.372970    
          Pt              -5.473560      -101.2120      -5.412340    
          Pt              -3.304930      -98.12010      -2.911740    
          Pt             -0.9119960      -97.11330      -2.312820    
          Pt              -1.059520      -98.96630      -4.410610    
          Pt              -2.722540      -96.40540      -5.027680    
          Pt              -4.155840      -99.90300      -1.240140    
          Pt              -53.06920      -90.79590      -5.773700    
          Pt              -52.43850      -93.05810      -2.003500    
          Pt              -53.50320      -90.80750      -3.036680    
          Pt              -52.25370      -90.50370     -0.5205860    
          Pt              -51.19640      -91.98530      -4.205380    
          Pt              -45.87580      -95.93430      -1.066930    
          Pt              -50.31280      -90.03870      -6.252460    
          Pt              -48.99760      -92.37450      -6.052580    
          Pt              -45.11170      -93.24350     -0.7982740    
          Pt              -47.63830      -94.89810      -5.318380    
          Pt              -45.13660      -90.51050     -0.7275550    
          Pt              -47.91040      -94.07310      -1.008220    
          Pt              -46.33720      -94.12470      -3.050190    
          Pt              -49.00620      -93.49780      -3.454810    
          Pt              -50.47070      -94.78950      -1.235520    
          Pt              -49.00930      -90.56670      -3.726330    
          Pt              -47.12720      -91.76110      -2.228800    
          Pt              -46.76820      -91.94270      -4.861160    
          Pt              -49.86050      -91.95400      -1.445860    
          Pt              -45.03160      -94.05820      -5.270850    
          Pt              -44.44000      -91.51870      -6.168610    
          Pt              -44.48090      -91.99230      -3.364510    
          Pt              -42.47120      -93.28470      -5.155050    
          Pt              -43.62620      -94.71240      -2.929840    
          Pt              -9.597500      -95.84060      -4.824580    
          Pt              -7.361650      -90.12210      -6.247130    
          Pt              -10.10360      -90.57090      -6.098160    
          Pt              -9.940150      -94.09940     -0.4928580    
          Pt              -10.29520      -93.37980      -5.534100    
          Pt              -8.632850      -94.21890      -2.841290    
          Pt              -8.559410      -91.79730      -4.181870    
          Pt              -11.29630      -93.92560      -3.129720    
          Pt              -7.508520      -92.39030      -1.104480    
          Pt              -7.280650      -94.46330      -5.191640    
          Pt              -5.803580      -92.30690      -5.933690    
          Pt              -4.981890      -90.67410      -1.223250    
          Pt              -6.034100      -94.94100      -2.096880    
          Pt              -4.463530      -94.24130      -4.639380    
          Pt              -6.003260      -92.35470      -3.295440    
          Pt              -2.809480      -90.17190      -2.680250    
          Pt              -3.582550      -92.82380      -2.545900    
          Pt              -1.807480      -93.90830      -4.294680    
          Pt              -3.130740      -91.52200      -5.025050    
          Pt              -3.632830      -95.57220      -2.307160    
          Pt             -0.7779530      -91.67850      -3.285120    
          Pt              -6.140390      -89.62770      -3.947660    
          Pt              -1.230290      -94.24270      -1.554620    
          Pt              -4.948810      -93.03830     -4.6268199E-02
          Pt              -51.49450      -89.16190      -3.983970    
          Pt              -55.27810      -86.73040      -2.773250    
          Pt              -53.06860      -88.22470      -2.028900    
          Pt              -52.96130      -85.37700      -2.018630    
          Pt              -54.43010      -84.34740      -4.082650    
          Pt              -54.51340      -88.76910      -4.585880    
          Pt              -52.87010      -86.64360      -4.466370    
          Pt              -51.43080      -87.07260     -0.1184850    
          Pt              -51.35720      -84.42150      -4.094190    
          Pt              -54.21020      -86.72540     -1.7890500E-02
          Pt              -46.11450      -89.56430      -3.415690    
          Pt              -47.75810      -89.20430      -5.629660    
          Pt              -47.63140      -89.39920     -0.9388020    
          Pt              -50.07630      -87.16780      -5.349110    
          Pt              -50.80960      -86.81670      -2.761100    
          Pt              -50.38800      -84.47260      -1.348290    
          Pt              -50.22860      -89.10580      -1.438370    
          Pt              -48.73240      -85.23230      -3.536160    
          Pt              -48.38130      -87.97340      -3.338380    
          Pt              -48.73790      -86.61440      -1.028250    
          Pt              -23.76730      -84.00090     -0.6533840    
          Pt              -21.72970      -83.50040      -2.712240    
          Pt              -8.310160      -86.01840      -5.582210    
          Pt              -10.66500      -87.03180      -5.423240    
          Pt              -6.862060      -86.85130      -3.382490    
          Pt              -8.770610      -88.59160      -4.330410    
          Pt             -0.2087440      -89.11230      -2.082400    
          Pt              -6.391270      -87.80160      -5.828440    
          Pt              -5.678030      -84.67410      -6.314490    
          Pt              -4.638960      -88.11770      -2.123350    
          Pt              -3.668790      -88.82360      -4.649980    
          Pt              -4.330500      -86.39640      -4.420760    
          Pt              -2.178440      -87.19390      -2.730110    
          Pt              -1.000120      -89.49000      -4.860400    
          Pt              -1.949630      -87.00150      -5.645470    
          Pt              -1.560980      -84.73610      -4.113980    
          Pt              -3.826170      -83.41070      -4.652130    
          Pt             -8.2676999E-02  -85.14050      -6.361310    
          Pt              -32.31460      -77.89460      -3.954550    
          Pt              -28.80300      -78.26680     -0.1795690    
          Pt              -29.59980      -77.89860      -4.670130    
          Pt              -28.45070      -80.42220      -5.473280    
          Pt              -29.19880      -79.64090      -2.724650    
          Pt              -27.26150      -81.57810      -3.088620    
          Pt              -31.08230      -80.28100      -4.774320    
          Pt              -26.75940      -79.29170      -1.561640    
          Pt              -26.76580      -78.87060      -4.214840    
          Pt              -28.43060      -81.10680     -0.4371570    
          Pt              -30.48480      -77.20250      -2.080670    
          Pt              -27.76580      -77.05990      -2.637480    
          Pt              -26.29400      -76.96880     -0.2538530    
          Pt              -25.60840      -81.40550      -5.372900    
          Pt              -25.67240      -81.69320     -0.6904180    
          Pt              -21.28400      -79.55300     -0.3300880    
          Pt              -20.57660      -82.31920     -0.3927340    
          Pt              -24.25490      -79.10010     -0.4769910    
          Pt              -24.70740      -83.04510      -3.097150    
          Pt              -24.86940      -80.33640      -2.959560    
          Pt              -22.83350      -81.45280      -4.388290    
          Pt              -22.62360      -79.02430      -2.661430    
          Pt              -23.91890      -79.07420      -5.119830    
          Pt              -24.95580      -77.44410      -2.793010    
          Pt              -21.10460      -79.28010      -4.921210    
          Pt              -20.76180      -80.91640      -2.738690    
          Pt              -23.00730      -81.45880      -1.375890    
          Pt              -20.02260      -78.18770      -2.574590    
          Pt              -19.86690      -76.82590      -5.068040    
          Pt              -18.79600      -82.71540      -2.562740    
          Pt              -18.68790      -80.27050      -1.102480    
          Pt              -18.45820      -80.09240      -3.942050    
          Pt              -1.449460      -82.72580      -6.254920    
          Pt              -64.43370      -72.36950      -1.091620    
          Pt              -61.69360      -73.23780      -1.226560    
          Pt              -62.25890      -70.48600      -1.448360    
          Pt              -32.93900      -75.83090      -5.696350    
          Pt              -32.07170      -75.19480      -3.153270    
          Pt              -28.76010      -75.44020     -0.7555670    
          Pt              -31.09350      -73.50680      -5.197680    
          Pt              -28.24830      -73.61490      -5.586690    
          Pt              -29.36680      -75.20270      -3.694170    
          Pt              -27.57150      -76.44780      -5.512530    
          Pt              -26.30130      -74.92940      -3.745980    
          Pt              -22.48500      -76.75750      -4.029260    
          Pt              -24.87370      -76.72970      -5.543090    
          Pt              -23.06040      -74.66530      -5.879700    
          Pt              -63.05140      -67.75450      -1.082300    
          Pt              -60.25990      -68.68790     -0.9935860    
          Pt              -48.09350      -68.34270     -0.1169890    
          Pt              -1.049510      -67.31420      -1.418120    
          Pt              -54.28750      -60.51220      -3.253270    
          Pt              -56.30660      -60.20490      -4.870300    
          Pt              -54.05440      -61.08700      -5.788630    
          Pt              -54.19520      -58.50620      -5.087370    
          Pt              -6.666740      -57.64890      -5.343400    
          Pt              -4.561640      -59.39110      -6.068820    
          Pt             -0.3344900      -59.19110      -4.841840    
          Pt             -0.5695350      -60.01170      -1.827310    
          Pt              -1.955360      -57.84880      -3.048670    
          Pt              -4.631300      -58.02110      -3.639940    
          Pt              -3.676210      -57.92770     -0.8572220    
          Pt              -91.42070      -54.34320      -3.165150    
          Pt              -91.82750      -51.77030      -4.245710    
          Pt              -91.79910      -51.98620      -1.327910    
          Pt              -89.84110      -53.15230      -5.520980    
          Pt              -89.53110      -52.48350      -2.705370    
          Pt              -84.71850      -51.20100     -0.8443440    
          Pt              -87.15340      -52.44530      -1.344760    
          Pt              -87.33440      -52.34810      -4.420650    
          Pt              -89.57810      -53.46750     -5.5722999E-03
          Pt              -71.56390      -52.93320      -5.812460    
          Pt              -34.59590      -55.24020      -6.117070    
          Pt              -35.50160      -53.37970      -4.090800    
          Pt              -33.76910      -55.52780      -3.446850    
          Pt              -33.33740      -53.01300      -2.303700    
          Pt              -32.61070      -55.34730     -0.9438630    
          Pt              -32.82900      -53.35260      -5.042870    
          Pt              -31.89230      -55.97110      -5.530210    
          Pt              -31.13330      -54.59800      -3.168910    
          Pt              -30.94020      -53.04850     -0.8369500    
          Pt              -29.81750      -55.64320     -0.8841010    
          Pt              -17.12490      -51.34000      -5.576490    
          Pt              -14.91930      -53.05660      -5.506120    
          Pt              -12.62520      -51.39990      -6.079390    
          Pt              -12.46190      -54.40890      -5.802590    
          Pt              -8.639280      -55.56830      -4.870270    
          Pt              -6.571520      -53.67140      -5.144890    
          Pt             -1.4692500E-02  -53.47330     -0.5011270    
          Pt              -3.963260      -53.14860      -6.281980    
          Pt              -2.576650      -57.40840      -5.534340    
          Pt             -0.8807310      -57.51980     -0.4712930    
          Pt              -2.319790      -55.16900     -0.2033390    
          Pt              -4.708150      -55.68060      -5.240160    
          Pt              -6.339230      -55.73540      -3.220380    
          Pt              -3.588820      -55.73270      -2.541280    
          Pt              -2.281980      -54.67730      -4.639670    
          Pt              -4.533640      -53.48210      -3.563920    
          Pt              -2.192010      -53.33790      -2.162990    
          Pt             -0.7275010      -55.49480      -2.482510    
          Pt              -4.704760      -53.72190     -0.7825620    
          Pt              -2.447190      -51.73730      -4.373460    
          Pt              -3.922400      -51.27590      -2.019300    
          Pt              -91.75990      -49.33350     -9.2392899E-02
          Pt              -93.69930      -50.33120      -5.596440    
          Pt              -91.53620      -48.83630      -4.946930    
          Pt              -93.34000      -49.88630      -2.761960    
          Pt              -91.82760      -47.40210      -2.570130    
          Pt              -94.02410      -47.75160      -4.444530    
          Pt              -90.70870      -49.82410      -2.602310    
          Pt              -86.97520      -49.51220     -9.7679898E-02
          Pt              -85.16190      -50.86780      -3.564970    
          Pt              -89.51700      -48.02280      -1.030570    
          Pt              -87.04110      -47.33070      -1.855280    
          Pt              -87.79370      -50.02530      -2.608070    
          Pt              -89.44230      -50.52160      -4.665710    
          Pt              -89.08810      -47.92820      -3.769190    
          Pt              -86.98260      -49.48090      -5.199260    
          Pt              -84.73850      -48.69730      -1.813020    
          Pt              -89.42690      -50.83960     -0.6251010    
          Pt              -14.64960      -50.37570      -4.490760    
          Pt              -16.31790      -48.67710      -6.004250    
          Pt              -5.446690      -51.15390      -4.660410    
          Pt             -0.9077950      -51.03870      -1.859440    
          Pt              -107.3300      -36.87950     -0.6194470    
          Pt              -103.8010      -32.58010      -5.444100    
          Pt              -104.2970      -34.13010      -1.228330    
          Pt              -105.4730      -36.20950      -2.401280    
          Pt              -105.8020      -33.52410      -3.465160    
          Pt              -106.9570      -34.24320     -0.8644460    
          Pt              -103.2600      -34.82940      -3.701460    
          Pt              -102.8390      -36.36510      -1.276220    
          Pt              -103.5090      -32.20130      -2.790520    
          Pt              -103.1170      -32.00530     -0.2015330    
          Pt              -101.7110      -34.33470      -6.280650    
          Pt              -99.09820      -33.03830      -5.532680    
          Pt              -101.5290      -33.85760      -1.556540    
          Pt              -101.3440      -32.85440      -4.071730    
          Pt              -99.03400      -32.70490      -2.591610    
          Pt              -47.65060      -33.21620     -0.5787640    
          Pt              -45.41390      -34.98080     -0.7060470    
          Pt              -45.31500      -32.32800      -1.618130    
          Pt              -41.24640      -33.33340     -0.1053930    
          Pt              -42.25200      -36.81030      -6.022650    
          Pt              -40.65320      -35.32800      -1.966330    
          Pt              -41.06260      -32.48280      -2.819500    
          Pt              -43.13530      -34.05410      -2.003880    
          Pt              -41.80860      -34.56150      -4.448580    
          Pt              -40.10160      -36.78940      -4.213220    
          Pt              -39.19620      -34.11460      -3.956980    
          Pt              -38.73180      -33.31590      -1.383060    
          Pt              -37.94010      -35.87080      -2.337360    
          Pt              -105.7190      -31.72340      -1.224680    
          Pt              -105.3930      -30.67860      -3.884980    
          Pt              -103.7250      -29.73210      -1.656350    
          Pt              -102.5950      -30.18440      -4.319060    
          Pt              -96.12790      -29.49870      -6.256030    
          Pt              -100.7230      -28.75530      -6.057360    
          Pt              -97.25800      -31.25380      -4.312170    
          Pt              -101.1760      -31.00610      -1.852660    
          Pt              -99.90660      -30.64670      -4.267630    
          Pt              -98.19940      -28.59710      -4.604380    
          Pt              -98.46020      -29.98690      -2.047790    
          Pt              -71.54440      -26.01410      -3.727700    
          Pt              -69.35460      -28.02310      -3.910320    
          Pt              -68.81950      -25.68900      -2.733360    
          Pt              -69.49380      -25.65460      -5.371110    
          Pt              -67.01080      -26.59830      -4.667920    
          Pt              -40.05790      -30.89640     -0.6980590    
          Pt              -42.81930      -31.27480      -1.035430    
          Pt              -27.13650      -25.89590      -5.960380    
          Pt              -25.16140      -27.92540      -5.554750    
          Pt              -71.87270      -24.37090      -6.100680    
          Pt              -71.23650      -21.66010      -6.055700    
          Pt              -73.14780      -19.78390      -5.127190    
          Pt              -72.95650      -22.65390      -4.133590    
          Pt              -71.01140      -20.81750      -3.329530    
          Pt              -70.24160      -23.48230      -4.009490    
          Pt              -68.61550      -21.30520      -4.995300    
          Pt              -67.61890      -23.89990      -4.739130    
          Pt              -45.50590      -20.23700      -6.112780    
          Pt              -45.22030      -21.69000      -3.866610    
          Pt              -47.28000      -22.47810      -5.634080    
          Pt              -47.68490      -22.12100      -2.512640    
          Pt              -49.73580      -21.33060      -4.521490    
          Pt              -45.99340      -19.80480      -1.654490    
          Pt              -47.37660      -19.90330      -4.167060    
          Pt              -48.94800      -19.54870      -1.838110    
          Pt              -42.94820      -20.48920      -5.431670    
          Pt              -24.07700      -25.28770      -6.091130    
          Pt              -25.10470      -19.66220      -6.254430    
          Pt              -14.95680      -21.88330      -1.460880    
          Pt              -13.76480      -22.82510      -3.825150    
          Pt              -14.69850      -20.18820      -3.795080    
          Pt              -10.99620      -19.50870     -0.2266690    
          Pt              -12.71020      -23.69320      -1.181490    
          Pt              -11.77390      -23.37070      -5.911960    
          Pt              -7.275560      -25.10330      -3.068270    
          Pt              -7.163910      -23.12650      -5.253230    
          Pt              -9.577850      -21.88980      -5.121720    
          Pt              -7.450400      -20.41880      -4.314210    
          Pt              -9.502870      -24.59510      -4.621360    
          Pt              -9.879220      -24.74010      -1.755970    
          Pt              -10.34640      -22.06800     -0.8225190    
          Pt              -8.398060      -22.59640      -2.766460    
          Pt              -12.53950      -20.85400      -2.150770    
          Pt              -11.14410      -22.87950      -3.263090    
          Pt              -12.06950      -20.74910      -4.881370    
          Pt              -9.972590      -20.25960      -2.934230    
          Pt              -9.721200      -19.23440      -5.603120    
          Pt              -99.19790      -15.91700     -0.2035690    
          Pt              -101.1420      -18.27980     -0.4971050    
          Pt              -77.75080      -12.87150      -5.690620    
          Pt              -76.61040      -15.42230      -5.274590    
          Pt              -72.49820      -17.34210      -6.250020    
          Pt              -75.12000      -17.87030      -5.044970    
          Pt              -73.76950      -15.39680      -4.779670    
          Pt              -75.47080      -13.26100      -3.865910    
          Pt              -70.38890      -19.09360      -5.375560    
          Pt              -46.65850      -17.72690      -5.827630    
          Pt              -46.99470      -17.37590      -2.907670    
          Pt              -45.16380      -14.39980      -2.437560    
          Pt              -44.66860      -16.36930      -4.360920    
          Pt              -44.75470      -18.94320      -3.910090    
          Pt              -44.43620      -17.13750      -1.763940    
          Pt              -42.41910      -15.81030      -5.690990    
          Pt              -42.32770      -17.93850      -3.967750    
          Pt              -42.47720      -15.24850      -2.981420    
          Pt              -41.12260      -13.72200      -4.798320    
          Pt              -39.99820      -16.30510      -4.351830    
          Pt              -40.42300      -13.74700      -1.953990    
          Pt              -44.03420      -13.70120      -4.749980    
          Pt              -102.2890      -12.62220     -0.6963890    
          Pt              -97.83770      -7.358220      -4.350640    
          Pt              -96.85270      -8.718620      -2.113760    
          Pt              -96.49950      -9.874490      -4.648130    
          Pt              -96.45760      -11.37570      -2.188350    
          Pt              -91.10560      -9.058760      -6.077710    
          Pt              -93.58170      -12.06630      -1.508700    
          Pt              -93.76770      -9.646420      -5.369410    
          Pt              -94.31110      -9.798580      -2.787240    
          Pt              -95.09290      -7.516270      -3.950910    
          Pt              -94.64520      -12.02420      -4.320450    
          Pt              -91.96130      -10.84350      -3.700100    
          Pt              -94.91420      -10.09440     -0.1555650    
          Pt              -94.04690      -7.558080      -1.206050    
          Pt              -92.09300      -9.512660      -1.179230    
          Pt              -92.14990      -8.140200      -3.411390    
          Pt              -93.08240      -6.955650      -5.769460    
          Pt              -89.91230      -6.551800      -5.570900    
          Pt              -79.26440      -7.834190      -5.396920    
          Pt              -76.46530      -8.127640      -5.506040    
          Pt              -75.62240      -10.96310      -5.531460    
          Pt              -45.13690      -11.26210      -4.002720    
          Pt              -42.96970      -12.50650      -2.525140    
          Pt              -40.03430      -11.54470      -6.204230    
          Pt              -43.93240      -8.881700      -5.211190    
          Pt              -40.47780      -11.23300      -3.449740    
          Pt              -42.64610      -11.51540      -5.178900    
          Pt              -42.79710      -9.814390      -2.914290    
          Pt              -41.11050      -8.962120      -5.015160    
          Pt              -17.27480      -7.181760      -1.523930    
          Pt              -12.02620      -7.583710      -6.097310    
          Pt              -12.09930      -7.337650      -3.239960    
          Pt              -102.4500     -0.9903090     -0.4981510    
          Pt              -88.75330      -3.982140      -5.841980    
          Pt              -85.84400      -4.203340      -5.739510    
          Pt              -77.68010      -5.665430      -6.370150    
          Pt              -77.57720      -6.282720      -3.636470    
          Pt              -77.22840      -3.571860      -4.669570    
          Pt              -75.22640      -5.639420      -4.985390    
          Pt              -14.58350      -6.322080      -2.137170    
          Pt              -16.52540      -6.024950      -4.064230    
          Pt              -14.93080      -3.782490      -3.457400    
          Pt              -13.76100      -5.785820      -4.766010    
          Pt              -16.78500      -4.490780      -1.619430    
          Pt              -15.87260      -1.894560      -1.575320    
          Pt              -14.16550      -4.015600     -0.7514550    
          Pt              -13.18340      -1.923390      -2.445370    
          Pt              -10.94940      -5.335460      -4.829210    
          Pt              -11.80930     -0.1729510     -0.7771520    
          Pt              -11.56790      -2.990610     -0.4075850    
          Pt              -12.66720      -3.187750      -4.955730    
          Pt              -12.34370      -4.627810      -2.603720    
          Pt              -4.585450      -1.422100      -2.078910    
          Pt              -2.779380      -2.963990      -3.311760    
          Pt              -3.671060      -5.462770      -2.965010    
          Pt              -5.541950      -3.585040      -3.330500    
          Pt              -4.063560      -3.778340     -0.9234500    
          Pt              -22.07030      -102.7320       1.725960    
          Pt              -24.68850      -103.4950      0.9617900    
          Pt              -22.37570      -105.3240      0.7337890    
          Pt              -25.19210      -106.3730      0.9440990    
          Pt              -48.43050      -96.28540      0.2985370    
          Pt              -40.18420      -98.18870       5.115200    
          Pt              -38.68160      -100.4150       4.507310    
          Pt              -40.68160      -100.6390       6.382210    
          Pt              -37.50840      -97.81520       4.807070    
          Pt              -34.91620      -96.77990       4.989230    
          Pt              -35.60190      -98.35420       2.863650    
          Pt              -32.88650      -98.77080       2.438340    
          Pt              -33.74020      -96.01540       2.715490    
          Pt              -32.01340      -97.46280       4.790490    
          Pt              -31.10980      -96.74300       2.137350    
          Pt              -21.84380      -100.0410       2.056020    
          Pt              -19.47320      -99.17460      0.7546980    
          Pt              -19.47260      -101.7440       1.764990    
          Pt              -5.586470      -98.38570      0.9505200    
          Pt              -51.65660      -92.84550      0.5890050    
          Pt              -50.67690      -91.91830       3.051020    
          Pt              -46.51840      -94.31870       1.384190    
          Pt              -47.80280      -92.08570       2.935260    
          Pt              -45.04190      -91.92780       1.804070    
          Pt              -49.59170      -90.72360      0.8794530    
          Pt              -49.28240      -93.67910       1.226550    
          Pt              -47.30820      -91.87040      0.3228740    
          Pt              -49.10960      -89.70080       3.457070    
          Pt              -46.86100      -89.65090       1.745790    
          Pt              -39.34140      -95.74240       4.336430    
          Pt              -41.49680      -95.98150       6.226310    
          Pt              -36.70240      -95.78120       2.963570    
          Pt              -37.86100      -93.30730       4.012840    
          Pt              -35.09270      -93.89060       4.243160    
          Pt              -37.11440      -95.29780       5.694660    
          Pt              -32.74800      -94.91410       5.155500    
          Pt              -33.61530      -92.42030       6.155890    
          Pt              -30.04770      -95.42010       4.260880    
          Pt              -30.70580      -93.26130       6.061630    
          Pt              -7.442800      -94.10140       1.138380    
          Pt              -5.261900      -95.71840      0.4916270    
          Pt              -2.767590      -94.79630      0.5583580    
          Pt              -2.596100      -91.41920      4.7021300E-02
          Pt              -52.59120      -86.55220       2.301340    
          Pt              -51.53910      -89.15870       1.909620    
          Pt              -52.49770      -84.45720      0.5700520    
          Pt              -50.14110      -87.17030       3.533810    
          Pt              -49.97010      -85.35180       1.317810    
          Pt              -49.09960      -88.10130       1.110120    
          Pt              -26.57680      -79.59680       1.089250    
          Pt              -10.46600      -78.06100       5.241700    
          Pt              -7.687160      -78.25810       4.845390    
          Pt              -9.372590      -77.61540       2.693380    
          Pt              -78.78050      -70.87470       5.552570    
          Pt              -79.98570      -70.75520       3.083170    
          Pt              -77.46450      -71.47220       3.278850    
          Pt              -65.32990      -72.18980       1.584170    
          Pt              -63.79760      -74.48200      0.6046420    
          Pt              -62.73480      -71.95380       1.001550    
          Pt              -60.01670      -71.73120       5.317080    
          Pt              -58.43960      -70.98250       2.911010    
          Pt              -61.11990      -70.98360       2.899940    
          Pt              -57.69340      -73.09830       4.848730    
          Pt              -60.05890      -71.11830      0.3641220    
          Pt              -55.90030      -71.38350       3.749660    
          Pt              -55.29030      -74.14360       3.972530    
          Pt              -52.53440      -73.53190       3.476980    
          Pt              -53.93630      -72.30080       5.488200    
          Pt              -53.19180      -74.79430       5.881310    
          Pt              -53.19230      -70.77330       3.181040    
          Pt              -52.94750      -70.74880      0.3961560    
          Pt              -54.49760      -72.64450       1.723970    
          Pt              -51.30460      -71.63590       5.174700    
          Pt              -50.44580      -74.19900       5.207030    
          Pt              -50.82680      -71.80820       2.022030    
          Pt              -48.80250      -71.86720       4.127380    
          Pt              -46.13710      -71.14460       3.166840    
          Pt              -46.66340      -70.98160       5.892730    
          Pt              -48.38030      -70.41410       1.738370    
          Pt              -11.88970      -73.89300       2.043020    
          Pt              -10.52840      -73.46430       4.312900    
          Pt              -8.943640      -75.75180       4.754480    
          Pt              -11.49500      -76.02200       3.611900    
          Pt              -9.399700      -74.86400       2.133020    
          Pt              -80.31540      -68.45900       4.245300    
          Pt              -77.85690      -68.73890       3.431020    
          Pt              -64.58450      -69.82000      0.2020880    
          Pt              -64.07810      -67.56250       1.734220    
          Pt              -64.19920      -67.96460       4.730760    
          Pt              -63.84890      -70.11160       2.906660    
          Pt              -62.26800      -70.05070       5.254310    
          Pt              -62.05050      -69.31300      0.9627320    
          Pt              -61.88260      -68.01160       3.296240    
          Pt              -61.32960      -66.71850      0.9277910    
          Pt              -59.72500      -69.11850       4.457920    
          Pt              -59.41880      -68.73550       1.788730    
          Pt              -61.40370      -67.48970       5.997530    
          Pt              -58.16210      -67.49510       6.020030    
          Pt              -57.74190      -70.38090       5.705750    
          Pt              -56.92640      -68.75870       3.796620    
          Pt              -54.78130      -69.63190       5.372740    
          Pt              -55.38140      -69.84900       1.610060    
          Pt              -54.11730      -68.04640       3.387000    
          Pt              -53.32660      -68.02240      0.6889470    
          Pt              -52.72700      -66.52870       5.362290    
          Pt              -52.25710      -69.07560       5.177110    
          Pt              -55.56180      -66.90030       5.450580    
          Pt              -51.53450      -67.16390       2.829560    
          Pt              -50.97120      -64.46230       4.970490    
          Pt              -50.72410      -69.12160      0.8053020    
          Pt              -49.91050      -67.32590       5.115710    
          Pt              -48.94380      -67.79640       2.387330    
          Pt              -50.32750      -69.71410       3.497800    
          Pt              -47.73400      -69.30950       4.238360    
          Pt              -49.24430      -65.24800       3.065450    
          Pt              -48.44830      -65.16280       6.083080    
          Pt              -47.12100      -66.65160       4.079810    
          Pt              -47.25760      -66.06880       1.257810    
          Pt              -46.28710      -68.54850       2.103940    
          Pt              -45.18800      -68.68730       4.750360    
          Pt              -50.10120      -66.37910      0.4701420    
          Pt              -49.41700      -69.76410       6.215300    
          Pt              -45.45280      -65.89750       6.231710    
          Pt             -7.8029901E-02  -58.41040       2.000360    
          Pt              -2.128910      -59.75500      0.5682290    
          Pt              -90.39040      -54.36040       5.477730    
          Pt              -91.35280      -51.86610       4.427470    
          Pt              -90.83040      -51.45740       1.564630    
          Pt              -89.60990      -56.07750       3.274350    
          Pt              -89.48160      -53.24270       3.047750    
          Pt              -87.55770      -54.56790       1.726340    
          Pt              -85.37400      -54.82480       3.497090    
          Pt              -85.34070      -53.16230       1.020930    
          Pt              -86.82340      -52.37990       3.416860    
          Pt              -84.16720      -52.42080       3.368440    
          Pt              -87.85150      -51.71990       1.198360    
          Pt              -87.75470      -54.58440       4.843270    
          Pt              -88.71570      -52.13670       5.455130    
          Pt              -83.30480      -54.23630       5.265410    
          Pt              -83.24820      -51.52340       5.598420    
          Pt              -85.84560      -52.64150       5.896340    
          Pt              -82.89760      -54.49020       2.278180    
          Pt              -81.46190      -52.48570       3.720010    
          Pt              -82.76200      -51.94530       1.074280    
          Pt              -33.87040      -55.72490       1.547490    
          Pt              -34.39250      -51.98020       5.085170    
          Pt              -33.02790      -53.62510       3.214190    
          Pt              -33.39800      -53.09440      0.5087470    
          Pt              -32.18930      -53.59370       5.902790    
          Pt              -31.21980      -54.69010       1.373750    
          Pt              -30.24190      -53.61190       3.834570    
          Pt              -31.17300      -51.94520       1.703970    
          Pt              -29.91780      -51.90530       6.128670    
          Pt              -31.82390      -51.44930       4.269680    
          Pt              -2.568940      -57.26300       1.661330    
          Pt             -0.2152440      -55.64210       1.425970    
          Pt              -2.483510      -52.28740      0.4286410    
          Pt              -102.1560      -46.05960       4.893020    
          Pt              -91.47060      -49.25350       3.051570    
          Pt              -90.83290      -47.04480       1.289210    
          Pt              -90.24950      -49.72760       5.723240    
          Pt              -89.27510      -47.75050       3.660120    
          Pt              -89.30130      -49.16870       1.355430    
          Pt              -88.96570      -50.60530       3.405790    
          Pt              -87.99050      -46.79170       1.013750    
          Pt              -85.21140      -50.48770       1.738900    
          Pt              -86.91760      -48.72850       2.748790    
          Pt              -85.25240      -50.18880       4.482540    
          Pt              -85.41300      -47.40960      0.6149730    
          Pt              -85.80640      -47.63870       5.383970    
          Pt              -87.52940      -49.60570       5.520140    
          Pt              -84.25230      -47.94170       3.028390    
          Pt              -83.33780      -48.73770       5.918900    
          Pt              -83.20380      -49.11780      0.4703860    
          Pt              -82.72930      -50.14400       3.256440    
          Pt              -80.80960      -50.28220       5.401660    
          Pt              -33.74100      -50.98780       2.427830    
          Pt              -33.44070      -49.28000       4.702050    
          Pt              -29.27760      -50.92190       3.547900    
          Pt              -31.45370      -49.28140       2.680410    
          Pt              -30.65070      -49.25780       5.465420    
          Pt              -101.9790      -43.81800       6.285020    
          Pt              -22.13690      -39.35390       6.186110    
          Pt              -16.12020      -44.63740       6.081770    
          Pt              -105.1970      -33.14330       1.184410    
          Pt              -105.0860      -35.98120      0.5179490    
          Pt              -102.6450      -34.45140      0.9714480    
          Pt              -100.5820      -32.34190      0.6312420    
          Pt              -53.15530      -32.26790       4.978160    
          Pt              -46.40280      -34.14480       1.722140    
          Pt              -43.85900      -33.16590      0.7243860    
          Pt              -42.77020      -35.69200      0.1271790    
          Pt              -102.8370      -31.94560       2.423500    
          Pt              -104.7590      -30.26650       1.020820    
          Pt              -104.4060      -30.08620       3.823760    
          Pt              -103.5160      -27.95470       2.136910    
          Pt              -101.5900      -29.62390       3.451820    
          Pt              -101.9610      -29.76960      0.6556850    
          Pt              -90.29680      -26.71360       5.861750    
          Pt              -89.12490      -27.42390       3.121470    
          Pt              -86.37530      -26.37520       2.899450    
          Pt              -58.33470      -31.88800       4.505350    
          Pt              -57.84990      -29.16940       4.642310    
          Pt              -52.63600      -27.78230       3.507370    
          Pt              -55.24630      -28.25950       3.955690    
          Pt              -53.44770      -29.60960       5.355070    
          Pt              -55.78220      -31.13950       4.549500    
          Pt              -54.24740      -28.07750       1.480900    
          Pt              -53.85930      -30.50470       2.710840    
          Pt              -53.76930      -26.91100       5.941690    
          Pt              -51.26570      -28.24700       6.185790    
          Pt              -45.97360      -31.32460       1.021560    
          Pt              -90.78440      -25.06840       3.465710    
          Pt              -92.31140      -24.57750       6.247740    
          Pt              -92.01270      -22.59020       4.019180    
          Pt              -89.95550      -20.56620       5.341670    
          Pt              -89.90570      -23.39590       5.828530    
          Pt              -88.37630      -25.08510       4.633200    
          Pt              -88.30780      -24.89330       1.842280    
          Pt              -84.09690      -24.92210       3.690790    
          Pt              -86.33950      -23.50970       3.535640    
          Pt              -89.13020      -22.59800       3.274580    
          Pt              -87.04560      -20.17950       5.787290    
          Pt              -84.76330      -22.73330       5.751580    
          Pt              -85.97760      -25.21590       5.747570    
          Pt              -87.30850      -22.91350       6.281360    
          Pt              -41.91340      -24.64500       6.326990    
          Pt              -29.71370      -20.99770       4.229200    
          Pt              -28.71470      -23.27780       5.567880    
          Pt              -27.89530      -20.67020       6.260550    
          Pt              -13.10660      -25.59970      0.9278060    
          Pt              -14.84640      -23.47740      0.7730730    
          Pt              -15.32430      -20.65950       1.071490    
          Pt              -15.45260      -22.36580       3.220630    
          Pt              -14.68700      -25.01650       3.246310    
          Pt              -13.20840      -20.70980       3.088430    
          Pt              -13.53760      -22.93580       5.081690    
          Pt              -12.83010      -21.54920      0.4443270    
          Pt              -12.70310      -23.30900       2.516960    
          Pt              -10.59750      -21.47260       1.947840    
          Pt              -10.74820      -24.13470      0.8415640    
          Pt              -104.7740      -18.88220       3.076240    
          Pt              -102.8140      -18.58670       5.023800    
          Pt              -104.9880      -16.84730       5.306850    
          Pt              -104.1820      -14.20100       4.234850    
          Pt              -103.3870      -16.56180       3.078180    
          Pt              -103.3340      -14.11140       1.498750    
          Pt              -102.4160      -15.91450       5.487470    
          Pt              -103.7830      -17.52740      0.5341240    
          Pt              -102.0200      -18.89740       2.216610    
          Pt              -99.33090      -18.03940       1.628460    
          Pt              -100.7050      -17.18240       3.852270    
          Pt              -101.5480      -14.57140       3.429980    
          Pt              -101.4010      -16.21870       1.295680    
          Pt              -99.03500      -15.39290       2.654650    
          Pt              -99.75950      -15.13170       5.410340    
          Pt              -101.7610      -13.20900       5.795600    
          Pt              -100.4130      -13.66560       1.102050    
          Pt              -90.66060      -14.49640       3.555000    
          Pt              -92.80460      -14.06590       5.495450    
          Pt              -90.12580      -13.97980       6.177010    
          Pt              -91.17860      -16.50110       6.345230    
          Pt              -88.39410      -15.86580       5.497620    
          Pt              -88.45960      -13.03250       4.311430    
          Pt              -103.9100      -11.28950       1.159860    
          Pt              -102.6540      -12.04130       3.487860    
          Pt              -104.1850      -12.01620       5.957070    
          Pt              -99.78440      -12.57570       3.651010    
          Pt              -101.1060      -11.07800       1.468230    
          Pt              -92.82900      -12.75550       3.029420    
          Pt              -90.13610      -12.28230       2.096390    
          Pt              -90.98400      -12.05730       4.776210    
          Pt              -94.46890      -10.50670       2.611210    
          Pt              -93.53380      -11.29780       5.196750    
          Pt              -91.82170      -10.24710       3.283880    
          Pt              -91.28320      -9.593320       5.876020    
          Pt              -90.83790      -7.801240       3.468780    
          Pt              -92.98920      -8.569130       1.304510    
          Pt              -90.29250      -9.322060       1.011510    
          Pt              -92.43230      -11.41920      0.8012420    
          Pt              -89.14290      -9.990880       4.170200    
          Pt              -58.74990      -12.35130       5.572820    
          Pt              -59.88360      -9.717030       4.482520    
          Pt              -61.30360      -11.33730       6.132270    
          Pt              -55.83650      -8.146770       3.502770    
          Pt              -57.12550      -9.947550       5.195800    
          Pt              -55.96650      -12.37090       5.545430    
          Pt              -54.44660      -10.03210       5.457320    
          Pt              -53.50810      -7.232820       4.987940    
          Pt              -55.76550      -7.677260       6.267000    
          Pt              -107.0450     -0.9994530       1.377670    
          Pt              -104.2250     -0.6315420       1.469170    
          Pt              -67.96650      -4.593710       4.635690    
          Pt              -44.44980      -1.512270       5.532520    
          Pt              -43.59860      -2.697240       2.870370    
          Pt              -42.10030      -3.191750      0.7107980    
          Pt              -39.52470     -0.3361010       3.312990    
          Pt              -41.77030     -0.6840770       1.582430    
          Pt              -40.72670      -2.933200       2.989950    
          Pt              -39.84140      -2.113380       5.550330    
          Pt              -42.09950     -0.9574620       4.235910    
          Pt              -42.34320      -3.455770       5.296010    
          Pt              -34.83010      -1.155440       3.615490    
          Pt              -33.78610     -0.5375110       1.222250    
          Pt              -32.04690     -0.7361150       3.239570    
          Pt              -30.61850     -0.5362200       5.632530    
          Pt              -29.90470      -2.503610       3.775100    
          Pt              -27.91010      -1.070410       5.182920    
          Pt              -27.56660      -3.617070       4.445120    
          Pt              -27.49190      -1.789140       2.485690    
          Pt              -15.57530      -6.000300      0.4503760    
          Pt              -16.30440      -3.121560      0.8502350    
          Pt              -16.12200     -0.2455820      0.7673850    
          Pt              -13.83400      -1.619350      0.4076250    
          Pt              -18.27400      -5.360200      0.5556210    
          Pt              -11.50230      -1.231660       1.833360    
          Pt              -38.94990      -96.59350       7.109250    
          Pt              -40.93320      -98.32400       7.835610    
          Pt              -39.70240      -100.6990       8.993660    
          Pt              -38.68250      -98.15050       9.464250    
          Pt              -38.36780      -102.0370       6.828340    
          Pt              -38.37420      -99.25800       6.989870    
          Pt              -33.27450      -96.89540       7.243060    
          Pt              -36.24490      -97.28950       7.522810    
          Pt              -36.72010      -96.64060       10.66240    
          Pt              -34.10770      -96.26490       11.86180    
          Pt              -32.04640      -96.38330       9.735840    
          Pt              -39.24090      -93.90360       6.477920    
          Pt              -36.50440      -92.67070       6.421580    
          Pt              -34.63750      -95.66300       9.263320    
          Pt              -34.83800      -94.75500       6.811160    
          Pt              -37.13120      -94.72950       8.446200    
          Pt              -34.82390      -92.82880       8.800970    
          Pt              -33.17830      -93.85010       10.68880    
          Pt              -35.99550      -94.04350       11.01900    
          Pt              -32.45160      -94.28440       7.989690    
          Pt              -30.63450      -95.99940       6.954180    
          Pt              -20.23260      -88.41110       11.65660    
          Pt              -17.55080      -88.97920       12.62690    
          Pt              -38.37540      -78.47680       11.43900    
          Pt              -37.85210      -81.18720       10.51870    
          Pt              -35.74880      -79.30550       10.91740    
          Pt              -35.43650      -82.10250       11.80050    
          Pt              -8.694430      -77.09820       7.217080    
          Pt              -8.951370      -79.71570       6.696820    
          Pt              -58.56090      -72.75100       7.352130    
          Pt              -60.99090      -71.76600       8.176650    
          Pt              -59.39360      -72.51980       10.25430    
          Pt              -57.82480      -70.61040       8.919200    
          Pt              -56.08360      -74.39770       6.590810    
          Pt              -57.01140      -71.51260       11.44030    
          Pt              -51.63540      -73.11140       7.505690    
          Pt              -56.00130      -71.70950       6.983450    
          Pt              -56.74100      -73.23280       9.323640    
          Pt              -54.19440      -73.32150       8.220530    
          Pt              -53.06420      -70.70380       7.354660    
          Pt              -55.11110      -70.79870       9.360530    
          Pt              -54.71770      -72.87700       11.20930    
          Pt              -52.47190      -71.96720       9.952860    
          Pt              -50.47800      -70.70700       8.539110    
          Pt              -48.99840      -72.42190       6.784870    
          Pt              -47.68010      -70.47650       8.332480    
          Pt              -36.54380      -76.46490       10.86510    
          Pt              -22.01640      -71.52240       11.39270    
          Pt              -24.80920      -70.97950       11.14790    
          Pt              -20.29950      -71.66750       9.044860    
          Pt              -19.22670      -71.38740       11.97030    
          Pt              -16.78190      -72.68100       11.89190    
          Pt              -59.33380      -69.87420       12.75550    
          Pt              -60.12410      -69.70960       9.961740    
          Pt              -59.69630      -69.51120       7.272390    
          Pt              -59.77040      -67.30460       11.10520    
          Pt              -62.50200      -69.44710       7.992020    
          Pt              -60.97440      -67.41350       8.631140    
          Pt              -58.24420      -67.73460       8.848930    
          Pt              -57.44380      -68.91580       11.09010    
          Pt              -54.51840      -70.12570       11.78890    
          Pt              -51.69450      -69.96910       12.43960    
          Pt              -57.15590      -66.19120       10.80040    
          Pt              -52.61380      -69.37820       9.626870    
          Pt              -56.06140      -66.20460       8.190000    
          Pt              -55.08220      -68.09690       9.811240    
          Pt              -56.41000      -68.93620       7.497380    
          Pt              -53.94730      -67.95960       7.433680    
          Pt              -52.55960      -66.70550       9.439400    
          Pt              -54.54770      -65.57790       10.92760    
          Pt              -51.88840      -65.44540       11.68440    
          Pt              -53.16040      -67.79440       11.79310    
          Pt              -55.59320      -67.59320       12.49380    
          Pt              -53.63030      -65.18710       7.539100    
          Pt              -51.35440      -68.29270       7.517080    
          Pt              -52.03710      -64.01400       9.326390    
          Pt              -50.81160      -65.67750       7.426660    
          Pt              -49.04480      -68.15340       8.658880    
          Pt              -48.91990      -70.08350       10.77010    
          Pt              -47.98330      -67.32460       10.96370    
          Pt              -47.36060      -67.93760       6.544460    
          Pt              -46.23580      -68.39470       9.232230    
          Pt              -47.36490      -65.91650       8.511730    
          Pt              -46.34780      -69.28110       12.05290    
          Pt              -50.62530      -67.90840       10.95660    
          Pt              -49.86250      -65.67070       9.893250    
          Pt              -45.50380      -66.40680       11.04680    
          Pt              -47.58450      -64.57850       11.03620    
          Pt              -49.39040      -65.82600       12.75780    
          Pt              -22.82420      -70.32330       9.084710    
          Pt              -25.49210      -68.39810       12.34050    
          Pt              -24.96210      -68.48710       9.544110    
          Pt              -21.00600      -69.00500       7.465110    
          Pt              -22.33990      -67.40770       9.363310    
          Pt              -20.46230      -69.34880       10.35470    
          Pt              -20.90560      -67.05850       11.80770    
          Pt              -23.00910      -68.90160       11.47460    
          Pt              -23.68930      -66.18820       12.07780    
          Pt              -17.22610      -70.12630       10.68210    
          Pt              -18.57200      -67.35830       10.05720    
          Pt              -18.39970      -69.54560       8.295060    
          Pt              -16.12470      -67.97440       9.094900    
          Pt              -16.58400      -65.42910       10.57280    
          Pt              -18.67220      -68.64940       12.39150    
          Pt              -16.18810      -67.87260       11.89520    
          Pt              -18.29020      -66.04470       12.77550    
          Pt              -60.78550      -58.05600       12.01400    
          Pt              -54.81410      -63.37220       9.419700    
          Pt              -53.57890      -63.30290       12.19010    
          Pt              -48.94400      -63.66380       8.334750    
          Pt              -50.11690      -63.33360       11.24980    
          Pt              -90.60940      -52.07080       7.308110    
          Pt              -85.65540      -55.08930       7.015970    
          Pt              -88.30450      -53.90440       7.451280    
          Pt              -86.16920      -52.83680       8.758930    
          Pt              -83.61120      -53.12140       7.803850    
          Pt              -85.71210      -51.70280       11.93380    
          Pt              -84.02060      -51.33130       9.751720    
          Pt              -81.08300      -52.92960       6.658160    
          Pt              -81.47250      -52.31340       9.666650    
          Pt              -82.73440      -51.39800       12.26460    
          Pt              -65.03720      -52.41470       8.234010    
          Pt              -66.02990      -52.45580       10.75690    
          Pt              -64.64980      -54.73400       9.996390    
          Pt              -68.71120      -51.77630       11.49800    
          Pt              -64.67410      -53.69920       12.67860    
          Pt              -60.81980      -52.00550       6.796600    
          Pt              -59.75580      -54.18330       8.303910    
          Pt              -62.42310      -55.73120       11.74220    
          Pt              -62.59300      -53.71820       8.210190    
          Pt              -63.21280      -52.34530       10.44530    
          Pt              -60.68310      -52.05820       9.669470    
          Pt              -58.45120      -51.42550       8.461820    
          Pt              -34.01880      -52.84420       7.929280    
          Pt              -32.87180      -53.26960       10.56290    
          Pt              -31.25480      -52.79570       8.380440    
          Pt              -30.47780      -51.66180       10.74980    
          Pt              -103.9200      -45.54020       6.793640    
          Pt              -101.4240      -46.13490       7.433150    
          Pt              -88.01200      -51.01030       7.815450    
          Pt              -86.44150      -50.13720       9.862690    
          Pt              -85.29830      -50.54520       7.268550    
          Pt              -85.93850      -47.33680       10.29770    
          Pt              -86.91380      -48.34700       7.863240    
          Pt              -84.37590      -49.30020       11.30700    
          Pt              -84.16800      -48.67300       8.682060    
          Pt              -86.82550      -49.04190       12.46080    
          Pt              -81.88580      -49.58870       10.34920    
          Pt              -82.27270      -50.46710       7.766400    
          Pt              -81.67880      -47.76570       8.096060    
          Pt              -83.06090      -47.01260       10.61920    
          Pt              -80.19750      -50.23410       12.71920    
          Pt              -72.16060      -45.56780       11.36800    
          Pt              -73.56510      -47.77730       10.12290    
          Pt              -71.81150      -48.02490       12.30120    
          Pt              -70.77810      -47.51760       9.752800    
          Pt              -71.58160      -50.06990       10.54130    
          Pt              -67.37890      -50.50310       9.288030    
          Pt              -66.52530      -49.90240       11.84900    
          Pt              -69.09030      -48.96140       11.32320    
          Pt              -69.55770      -46.25390       11.96700    
          Pt              -64.76980      -49.95180       9.806100    
          Pt              -64.34360      -48.25320       12.15250    
          Pt              -64.16190      -50.95180       12.46990    
          Pt              -59.18640      -50.02110       10.72030    
          Pt              -62.89170      -50.92430       8.120850    
          Pt              -60.47090      -49.56850       8.267370    
          Pt              -62.12780      -49.69850       10.65390    
          Pt              -60.19060      -47.64040       10.15040    
          Pt              -57.81790      -48.57860       8.417300    
          Pt              -56.41890      -50.40850       10.12340    
          Pt              -57.35250      -47.91500       11.07550    
          Pt              -46.48230      -45.62800       6.773080    
          Pt              -48.35500      -47.02030       8.450430    
          Pt              -47.54020      -49.75320       9.193890    
          Pt              -48.80530      -45.34130       10.77780    
          Pt              -46.33620      -45.35640       12.26470    
          Pt              -46.38890      -45.47980       9.495020    
          Pt              -47.14570      -47.67190       10.91820    
          Pt              -45.66620      -47.87550       8.420140    
          Pt              -44.99400      -49.45620       10.75600    
          Pt              -42.95840      -48.35200       9.058070    
          Pt              -44.44780      -46.77260       10.65300    
          Pt              -43.15760      -45.44790       12.55990    
          Pt              -42.65370      -48.31180       11.98460    
          Pt              -43.98610      -45.66840       8.134850    
          Pt              -32.72680      -50.94270       12.25120    
          Pt              -32.50460      -50.87980       6.779880    
          Pt              -32.85890      -50.73110       9.480080    
          Pt              -30.32780      -50.14550       8.326500    
          Pt              -31.15710      -48.95540       10.80680    
          Pt              -20.94200      -47.20460       7.849590    
          Pt              -20.25060      -47.47230       10.67330    
          Pt              -21.77990      -45.00610       10.53800    
          Pt              -19.55530      -45.28670       9.074970    
          Pt              -19.92130      -45.39600       12.59270    
          Pt              -18.64870      -46.12460       6.496920    
          Pt              -18.27000      -47.84530       8.715930    
          Pt              -16.09580      -47.38950       6.905250    
          Pt              -15.61310      -47.46070       9.731460    
          Pt              -13.25730      -46.32850       10.88880    
          Pt              -17.82570      -46.23470       10.89060    
          Pt              -17.54780      -48.78880       11.43550    
          Pt              -15.51380      -46.84650       12.48110    
          Pt              -16.96840      -45.39680       8.499630    
          Pt              -14.26720      -45.52230       8.110360    
          Pt              -48.30960      -44.04310       8.294010    
          Pt              -47.49150      -41.32550       8.902290    
          Pt              -49.63800      -42.63290       10.25110    
          Pt              -46.98840      -43.25120       10.75160    
          Pt              -45.56290      -43.24300       8.173250    
          Pt              -45.02110      -41.46360       10.39810    
          Pt              -46.92840      -41.42100       12.75160    
          Pt              -44.22270      -44.05860       10.44730    
          Pt              -42.32020      -42.72110       12.07460    
          Pt              -20.90370      -44.44530       6.804650    
          Pt              -20.32750      -41.50750       6.645380    
          Pt              -20.00730      -39.07950       8.070480    
          Pt              -24.42920      -44.39500       11.08870    
          Pt              -23.60500      -39.88050       10.85430    
          Pt              -23.08230      -43.70670       8.359880    
          Pt              -22.66200      -42.39630       10.63840    
          Pt              -20.48850      -42.77380       9.030350    
          Pt              -20.24700      -42.94890       11.70980    
          Pt              -20.36540      -40.42160       10.59100    
          Pt              -22.26560      -40.69310       8.550790    
          Pt              -21.64210      -38.56950       12.36400    
          Pt              -24.53850      -41.97580       12.61750    
          Pt              -21.92820      -41.08640       12.78590    
          Pt              -23.95850      -38.42950       8.274060    
          Pt              -15.37590      -44.72000       10.47410    
          Pt              -18.26560      -41.09590       8.686890    
          Pt              -18.37700      -43.43100       7.295700    
          Pt              -17.52690      -39.97610       11.10280    
          Pt              -15.84930      -42.87790       8.439390    
          Pt              -17.92980      -43.35230       10.20570    
          Pt              -15.62960      -42.15970       11.52630    
          Pt              -17.02850      -44.46170       12.48810    
          Pt              -18.09520      -42.02620       12.76680    
          Pt              -21.70230      -36.88920       7.322840    
          Pt              -23.27020      -35.80760       9.370600    
          Pt              -21.80180      -38.08910       9.792780    
          Pt              -23.94000      -37.27540       11.62040    
          Pt              -19.36340      -37.85890       11.04820    
          Pt              -21.44190      -35.97810       11.63980    
          Pt              -18.75580      -35.36040       12.20460    
          Pt              -90.66680      -26.19280       8.628380    
          Pt              -85.84760      -26.78350       8.189020    
          Pt              -87.94770      -26.77230       9.825520    
          Pt              -87.89300      -25.94970       12.63900    
          Pt              -57.43500      -31.04280       6.851110    
          Pt              -55.88840      -28.73300       6.512900    
          Pt              -51.95260      -31.01720       7.160270    
          Pt              -54.72260      -31.27730       7.029490    
          Pt              -53.54630      -28.89330       7.928270    
          Pt              -52.13860      -26.52350       8.253590    
          Pt              -55.03120      -26.68760       8.458220    
          Pt              -50.87290      -29.01740       8.794700    
          Pt              -50.37790      -26.86570       10.50190    
          Pt              -46.10520      -27.36010       10.63230    
          Pt              -46.61680      -27.12880       7.974550    
          Pt              -45.58600      -29.58360       9.133250    
          Pt              -46.56260      -29.69670       11.87380    
          Pt              -49.38540      -26.77160       7.907730    
          Pt              -48.25260      -27.38290       12.35020    
          Pt              -48.28960      -28.63930       9.757540    
          Pt              -44.41150      -25.61870       6.798230    
          Pt              -44.40830      -28.69510       6.664350    
          Pt              -41.05230      -31.68610       9.075660    
          Pt              -42.06200      -27.25160       7.088920    
          Pt              -43.86890      -28.93910       11.26450    
          Pt              -42.73410      -29.38160       8.751990    
          Pt              -41.66930      -27.24060       10.14410    
          Pt              -43.64320      -31.49120       10.37440    
          Pt              -44.12390      -27.19350       9.047340    
          Pt              -41.23350      -29.80610       11.06270    
          Pt              -40.08230      -28.79570       8.526270    
          Pt              -43.83830      -26.01510       11.47900    
          Pt              -40.11220      -25.76360       8.279690    
          Pt              -93.06610      -23.82360       8.915310    
          Pt              -92.08070      -21.82020       6.705480    
          Pt              -91.87920      -23.22130       11.30440    
          Pt              -91.21350      -19.28080       7.570620    
          Pt              -91.48950      -21.37890       9.303960    
          Pt              -91.19940      -20.68170       12.10300    
          Pt              -90.33720      -23.55160       8.375190    
          Pt              -89.60860      -24.77180       10.80000    
          Pt              -88.40750      -25.34160       7.275870    
          Pt              -89.43770      -22.19630       10.60950    
          Pt              -85.26420      -24.04630       8.023650    
          Pt              -85.63930      -21.37620       7.896250    
          Pt              -89.00050      -21.28370       7.877200    
          Pt              -85.10050      -22.64560       10.36330    
          Pt              -87.60760      -23.44420       9.100540    
          Pt              -87.18890      -20.91680       10.06870    
          Pt              -84.78900      -19.69390       10.17430    
          Pt              -85.99320      -25.13150       10.55650    
          Pt              -89.53880      -19.57940       9.981310    
          Pt              -87.40900      -23.20680       11.92890    
          Pt              -88.38410      -20.77780       12.54850    
          Pt              -85.75110      -20.99610       12.52610    
          Pt              -47.92850      -25.57620       9.908140    
          Pt              -45.33090      -24.78100       9.346120    
          Pt              -47.20820      -24.56680       7.286030    
          Pt              -43.89870      -23.07330       7.766070    
          Pt              -40.94520      -22.91950       8.242490    
          Pt              -42.61840      -24.97980       9.027240    
          Pt              -31.94210      -20.40510       8.863740    
          Pt              -28.09570      -22.71610       8.189020    
          Pt              -28.69710      -24.54000       10.12590    
          Pt              -30.12010      -24.81950       7.608930    
          Pt              -30.68470      -21.80950       6.894710    
          Pt              -30.78690      -22.86370       9.456630    
          Pt              -29.28730      -20.44500       9.006430    
          Pt              -26.59560      -20.42950       8.734200    
          Pt              -27.90280      -21.67190       11.03220    
          Pt              -25.89700      -23.01030       9.852590    
          Pt              -104.1870      -14.61380       7.015500    
          Pt              -103.3240      -17.24680       7.646620    
          Pt              -103.4330      -15.26060       9.636920    
          Pt              -101.2450      -17.08880       9.562410    
          Pt              -100.6920      -17.54250       6.709570    
          Pt              -101.3860      -15.08430       7.764290    
          Pt              -100.9370      -14.23500       10.25740    
          Pt              -90.87110      -17.30780       9.185260    
          Pt              -91.87840      -14.71480       8.228090    
          Pt              -89.94120      -15.06740       10.78650    
          Pt              -89.84900      -12.92560       9.011220    
          Pt              -89.51920      -18.28630       12.58330    
          Pt              -87.58610      -13.62500       6.927770    
          Pt              -86.76750      -18.82730       8.489820    
          Pt              -84.38460      -17.84350       7.794950    
          Pt              -86.66400      -16.29860       7.562100    
          Pt              -88.93050      -18.05010       7.205790    
          Pt              -88.22930      -17.09860       9.965950    
          Pt              -85.55630      -16.90030       10.20340    
          Pt              -86.97200      -18.74490       11.65670    
          Pt              -87.55490      -15.95240       12.23630    
          Pt              -89.23270      -15.47120       8.159550    
          Pt              -87.43930      -14.38710       9.765150    
          Pt              -84.55650      -18.66050       12.74040    
          Pt              -58.46670      -13.33290       10.60430    
          Pt              -55.52760      -14.14800       9.660780    
          Pt              -55.94140      -13.20530       12.19860    
          Pt              -54.13570      -15.32120       11.60430    
          Pt              -45.99240      -13.84500       12.51460    
          Pt              -44.14230      -16.44260       11.75630    
          Pt              -43.55640      -14.02750       12.52570    
          Pt              -32.45200      -17.62540       8.125590    
          Pt              -28.00540      -18.12090       8.208390    
          Pt              -29.89800      -16.22820       8.046160    
          Pt              -30.50730      -19.06180       6.924380    
          Pt              -30.48850      -18.29470       9.845820    
          Pt              -19.41440      -16.21430       12.06820    
          Pt              -20.12330      -17.65950       9.786320    
          Pt              -20.46090      -18.82560       12.42300    
          Pt              -15.34300      -17.82230       10.57290    
          Pt              -17.62980      -16.17750       9.875010    
          Pt              -17.94450      -18.49750       11.30750    
          Pt              -17.83740      -14.11360       11.56400    
          Pt              -16.64760      -16.30860       12.52350    
          Pt              -102.7170      -12.73950       8.395020    
          Pt              -91.77320      -12.03460       7.341340    
          Pt              -88.85900      -11.21120       6.613390    
          Pt              -60.00580      -12.53740       8.264370    
          Pt              -58.98810      -10.06870       7.076490    
          Pt              -58.57830      -10.61010       9.605190    
          Pt              -57.90230      -7.854750       8.601540    
          Pt              -57.70650      -11.11540       12.37950    
          Pt              -53.54170      -12.59140       10.44720    
          Pt              -53.23830      -8.551740       7.239900    
          Pt              -56.08860      -11.51220       10.12600    
          Pt              -56.16990      -10.06350       7.713710    
          Pt              -57.29430      -12.55430       8.033930    
          Pt              -54.52170      -12.18340       7.894150    
          Pt              -56.55700      -9.060250       10.73020    
          Pt              -53.98870      -10.00710       9.559970    
          Pt              -54.27510      -7.856930       11.68420    
          Pt              -55.22570      -7.749440       9.001820    
          Pt              -52.40490      -7.540000       9.492460    
          Pt              -54.40400      -10.56350       12.33860    
          Pt              -98.86130      -3.643960       11.36220    
          Pt              -101.2550      -4.388130       12.31630    
          Pt              -101.2660      -2.508700       10.41330    
          Pt              -99.01770     -0.8790740       10.82320    
          Pt              -56.83580      -6.332950       10.86480    
          Pt              -53.60880      -5.941640       7.487810    
          Pt              -56.52060      -5.473760       8.057650    
          Pt              -54.20410      -5.491430       10.22130    
          Pt              -42.13120      -1.233080       7.037040    
          Pt              -39.49590     -0.5281670       7.968620    
          Pt              -50.72420      -96.81920       15.48100    
          Pt              -49.02780      -98.95070       16.16630    
          Pt              -49.12950      -96.68280       17.73830    
          Pt              -46.54500      -97.91990       17.00210    
          Pt              -47.88950      -96.71850       14.95370    
          Pt              -45.02510      -96.04790       15.20670    
          Pt              -19.29000      -98.19060       18.62220    
          Pt              -18.05020      -100.2560       17.05570    
          Pt              -17.00430      -96.18320       15.12520    
          Pt              -16.63530      -98.98310       14.93630    
          Pt              -15.38820      -100.0160       17.06330    
          Pt              -19.10210      -97.94430       15.82520    
          Pt              -16.77440      -97.75020       17.45740    
          Pt              -51.46340      -94.99880       17.80060    
          Pt              -53.18650      -92.55140       17.07070    
          Pt              -51.92150      -91.23280       14.92330    
          Pt              -51.69290      -93.95720       15.22900    
          Pt              -50.36790      -92.37750       17.17220    
          Pt              -48.72530      -94.00580       18.70570    
          Pt              -49.45880      -92.41650       14.41750    
          Pt              -49.73870      -95.04640       13.49760    
          Pt              -46.93510      -95.24380       16.99970    
          Pt              -49.35080      -94.60750       16.10880    
          Pt              -47.10410      -94.14020       14.43920    
          Pt              -47.62180      -92.54520       16.63760    
          Pt              -46.00150      -93.49480       18.83030    
          Pt              -44.88910      -93.63520       16.25570    
          Pt              -44.60410      -95.79130       18.00730    
          Pt              -36.42310      -95.57480       13.36270    
          Pt              -34.22520      -93.80730       13.26640    
          Pt              -18.70670      -95.64370       17.41870    
          Pt              -9.009950      -92.23880       16.08370    
          Pt              -11.15620      -90.69380       17.10830    
          Pt              -7.966150      -94.30380       17.62760    
          Pt              -6.983390      -90.51830       15.17620    
          Pt              -9.703780      -89.93860       14.75700    
          Pt              -8.477690      -89.78350       17.38610    
          Pt              -6.673280      -91.84230       17.66570    
          Pt              -9.266180      -92.05670       18.81180    
          Pt              -6.569970      -93.34210       15.32770    
          Pt              -5.299530      -94.13410       17.54550    
          Pt              -38.04640      -83.81230       15.58320    
          Pt              -21.38280      -86.80850       13.82790    
          Pt              -19.70990      -88.97440       14.33470    
          Pt              -19.15240      -86.63520       15.67090    
          Pt              -18.75140      -86.46470       12.98960    
          Pt              -14.96870      -89.40470       13.67220    
          Pt              -16.18540      -86.84540       13.78920    
          Pt              -17.17470      -88.78150       15.47810    
          Pt              -15.64430      -88.13760       18.35300    
          Pt              -14.58560      -87.79810       15.82410    
          Pt              -14.11820      -85.82710       17.80210    
          Pt              -16.62750      -86.29190       16.58570    
          Pt              -17.45360      -84.51570       14.73880    
          Pt              -14.60730      -85.05290       15.08700    
          Pt              -18.56130      -84.49170       17.39200    
          Pt              -13.37580      -87.07300       13.39490    
          Pt              -15.91020      -83.69190       17.11200    
          Pt              -12.83900      -88.35730       17.82550    
          Pt              -16.55270      -85.50870       19.19640    
          Pt              -10.44040      -87.33990       13.94530    
          Pt              -12.37290      -89.14130       15.02730    
          Pt              -12.29520      -86.35680       15.80420    
          Pt              -7.996250      -87.82910       15.40780    
          Pt              -10.42720      -88.10310       16.65360    
          Pt              -8.438630      -86.99440       18.12300    
          Pt              -11.17480      -86.01950       18.32500    
          Pt              -8.838500      -84.22490       18.15700    
          Pt              -9.677390      -85.59300       15.98110    
          Pt              -8.103080      -85.53570       13.77710    
          Pt              -6.921840      -85.45060       16.37940    
          Pt              -6.456230      -85.25930       19.15470    
          Pt              -8.337320      -83.22110       15.52330    
          Pt              -40.81150      -77.64140       12.82580    
          Pt              -38.77030      -79.02080       16.84170    
          Pt              -41.02020      -79.38040       15.15350    
          Pt              -38.65930      -78.61900       14.16790    
          Pt              -38.78270      -81.19870       14.97280    
          Pt              -37.94830      -82.97290       12.82910    
          Pt              -37.12350      -80.37230       12.97860    
          Pt              -34.44840      -80.03190       13.42160    
          Pt              -37.20800      -81.52630       17.18370    
          Pt              -35.98760      -82.16320       14.67220    
          Pt              -36.36190      -79.49670       15.46530    
          Pt              -36.17780      -77.80490       13.24610    
          Pt              -37.28640      -76.82480       15.66360    
          Pt              -8.689460      -81.46150       17.76510    
          Pt              -6.349710      -82.98610       17.49910    
          Pt              -40.06310      -76.72930       15.45350    
          Pt              -38.41360      -76.14380       13.09850    
          Pt              -26.68960      -70.75410       13.37500    
          Pt              -26.47640      -72.18670       18.53550    
          Pt              -25.38530      -71.39820       15.95890    
          Pt              -22.64590      -71.89650       16.20440    
          Pt              -20.99220      -72.13500       14.01820    
          Pt              -23.97580      -71.00260       18.42580    
          Pt              -21.40710      -74.27650       16.72760    
          Pt              -24.22490      -73.58740       17.47990    
          Pt              -19.91960      -71.82000       16.60830    
          Pt              -21.82220      -72.57660       18.76610    
          Pt              -23.60190      -70.54790       13.77290    
          Pt              -22.85370      -75.16070       19.10640    
          Pt              -18.20830      -72.67420       14.37670    
          Pt              -17.14240      -70.70770       16.35840    
          Pt              -18.81220      -70.69240       18.87010    
          Pt              -80.18660      -68.41910       17.26960    
          Pt              -58.15320      -67.27600       13.27340    
          Pt              -58.35550      -69.10810       15.42610    
          Pt              -56.56580      -69.82590       13.58870    
          Pt              -56.27010      -65.07080       13.23040    
          Pt              -55.99960      -67.34400       15.17450    
          Pt              -53.77210      -68.83740       14.19590    
          Pt              -53.78920      -65.89460       13.69480    
          Pt              -51.43310      -67.37300       13.73910    
          Pt              -46.97910      -66.81720       13.52240    
          Pt              -49.12970      -68.66040       13.11260    
          Pt              -50.95120      -69.53770       15.20130    
          Pt              -46.99570      -69.17120       14.92130    
          Pt              -49.10150      -67.28930       15.42830    
          Pt              -46.60530      -66.85770       16.15740    
          Pt              -27.93030      -70.10610       16.02130    
          Pt              -28.03190      -68.10190       13.78170    
          Pt              -27.38720      -67.23360       16.30780    
          Pt              -25.97260      -69.20030       17.70880    
          Pt              -28.20340      -69.97900       19.13630    
          Pt              -25.68470      -68.82400       14.94090    
          Pt              -25.71350      -66.23040       14.07860    
          Pt              -21.09490      -69.54830       12.96890    
          Pt              -24.65730      -66.94930       16.57600    
          Pt              -23.06710      -67.90090       14.05320    
          Pt              -21.43040      -69.86760       18.17240    
          Pt              -23.12530      -65.27950       14.99660    
          Pt              -21.30440      -69.73330       15.50030    
          Pt              -23.59860      -69.30940       16.46080    
          Pt              -21.80970      -67.30010       16.71500    
          Pt              -20.95100      -64.92870       13.48210    
          Pt              -20.10350      -67.48650       14.49340    
          Pt              -23.63640      -68.28160       19.05800    
          Pt              -19.10460      -68.77730       16.87690    
          Pt              -16.54180      -70.31900       13.38770    
          Pt              -19.03540      -70.19000       14.52440    
          Pt              -17.35230      -68.06740       14.77090    
          Pt              -1.831200      -70.01190       16.55220    
          Pt              -2.528460      -66.62280       13.49560    
          Pt              -3.073070      -67.41690       16.01840    
          Pt              -2.207610      -65.46540       17.96910    
          Pt             -0.9457870      -65.65980       15.38330    
          Pt             -0.7624360      -68.28690       14.56630    
          Pt              -2.814900      -68.23600       18.73710    
          Pt             -0.6854470      -67.68420       17.19910    
          Pt              -65.04210      -58.71190       15.02460    
          Pt              -65.40560      -58.01330       17.61930    
          Pt              -62.77080      -58.43890       16.74920    
          Pt              -60.19060      -58.42620       15.02470    
          Pt              -13.48440      -58.58340       18.96670    
          Pt              -96.69390      -52.40760       13.66100    
          Pt              -78.77630      -52.74460       16.53890    
          Pt              -80.38160      -52.62930       14.31340    
          Pt              -81.39650      -51.88760       16.83110    
          Pt              -77.31940      -51.94740       18.90070    
          Pt              -75.89260      -53.06250       16.75090    
          Pt              -73.16340      -52.75430       17.30050    
          Pt              -71.81100      -51.88110       14.96490    
          Pt              -66.61440      -52.04910       13.35400    
          Pt              -69.36610      -52.47910       14.17820    
          Pt              -70.22260      -52.46840       17.30030    
          Pt              -67.25010      -54.55590       12.94730    
          Pt              -64.97780      -56.36560       13.26860    
          Pt              -65.64560      -54.14420       15.18260    
          Pt              -67.00600      -56.51910       15.51860    
          Pt              -68.27390      -54.12360       16.17750    
          Pt              -64.15910      -56.28430       15.95440    
          Pt              -65.85450      -54.98790       17.70530    
          Pt              -67.27530      -51.45770       15.94460    
          Pt              -64.43090      -51.90680       15.01650    
          Pt              -62.62110      -57.43180       14.10760    
          Pt              -60.16190      -55.95070       13.64910    
          Pt              -61.43970      -55.88480       16.31620    
          Pt              -63.32170      -53.75760       16.92840    
          Pt              -62.75800      -54.50750       14.33920    
          Pt              -63.35590      -56.09500       18.59370    
          Pt              -5.932010      -53.65460       17.41850    
          Pt              -3.146330      -53.09480       18.00310    
          Pt              -4.517730      -51.76280       16.11840    
          Pt              -5.124130      -51.20460       18.66560    
          Pt              -84.64910      -49.93700       13.90500    
          Pt              -84.75740      -47.13080       12.95530    
          Pt              -83.17240      -47.74170       15.25180    
          Pt              -79.41360      -50.38240       15.47460    
          Pt              -82.09030      -50.40760       14.71450    
          Pt              -81.36820      -48.97740       16.96210    
          Pt              -82.34790      -48.55650       12.82170    
          Pt              -80.41620      -47.98030       14.65440    
          Pt              -79.46530      -50.49330       18.34130    
          Pt              -78.71340      -48.23370       16.94690    
          Pt              -82.18610      -45.91510       13.13030    
          Pt              -77.01530      -50.44420       16.66300    
          Pt              -77.02780      -49.16140       19.04350    
          Pt              -73.32760      -50.60270       12.85830    
          Pt              -70.64190      -50.46120       13.00400    
          Pt              -71.49800      -46.00220       14.26970    
          Pt              -72.31140      -49.00030       14.81310    
          Pt              -74.45650      -50.91170       15.48210    
          Pt              -74.83170      -50.78930       18.28550    
          Pt              -72.23920      -50.25740       17.31520    
          Pt              -67.16100      -47.57760       13.06410    
          Pt              -68.15590      -50.10030       13.80710    
          Pt              -69.75790      -48.14120       13.91740    
          Pt              -65.53350      -49.50710       14.42340    
          Pt              -68.73320      -45.93090       14.56500    
          Pt              -70.34850      -47.43230       16.53780    
          Pt              -69.85460      -50.10750       15.94460    
          Pt              -67.72050      -48.42750       15.83920    
          Pt              -66.07580      -46.33070       15.28230    
          Pt              -68.01920      -46.19020       17.31500    
          Pt              -65.67710      -44.82080       17.71340    
          Pt              -45.31550      -47.73890       12.99140    
          Pt              -44.91700      -45.49300       14.67240    
          Pt              -46.55040      -45.59410       16.90960    
          Pt              -45.60050      -48.13170       15.68320    
          Pt              -48.97840      -46.24880       18.25900    
          Pt              -44.01190      -49.95820       13.89440    
          Pt              -43.85940      -46.52500       17.03240    
          Pt              -43.13190      -47.40540       14.50960    
          Pt              -40.72260      -46.65860       13.45560    
          Pt              -41.23410      -49.35110       14.30950    
          Pt              -41.03440      -47.23520       16.23420    
          Pt              -43.08780      -49.21960       16.50430    
          Pt              -41.74730      -45.25410       17.98130    
          Pt              -42.13880      -44.88050       15.09880    
          Pt              -20.36890      -45.80550       18.01550    
          Pt              -20.85870      -45.04210       15.27240    
          Pt              -15.94460      -47.92880       15.35760    
          Pt              -18.00080      -46.92930       13.66110    
          Pt              -16.05210      -45.36770       14.76030    
          Pt              -15.36320      -45.81970       17.34430    
          Pt              -18.11800      -46.06200       16.37950    
          Pt              -13.55580      -46.40490       14.65080    
          Pt              -17.74050      -44.90750       18.84280    
          Pt              -90.09510      -40.95880       18.77480    
          Pt              -87.55740      -39.53720       19.17990    
          Pt              -70.25850      -44.65480       16.49950    
          Pt              -68.45900      -44.01660       18.57310    
          Pt              -67.51470      -43.84070       15.88670    
          Pt              -64.62030      -42.82160       15.98250    
          Pt              -67.01900      -39.53660       18.50110    
          Pt              -64.43990      -40.33890       17.52270    
          Pt              -66.53630      -42.27160       17.89380    
          Pt              -63.77400      -43.09850       18.68350    
          Pt              -62.12270      -41.70550       16.89760    
          Pt              -48.90650      -43.38950       12.82770    
          Pt              -44.96770      -44.72800       19.05460    
          Pt              -48.93710      -44.08730       16.47850    
          Pt              -46.95420      -43.79710       14.60820    
          Pt              -48.25230      -41.44290       15.22190    
          Pt              -46.81920      -40.16510       17.16140    
          Pt              -45.44200      -41.55940       15.14210    
          Pt              -46.36060      -39.20650       14.33380    
          Pt              -46.55600      -42.88570       17.13640    
          Pt              -49.40450      -39.21440       18.41180    
          Pt              -48.90240      -41.78550       17.98220    
          Pt              -45.10310      -39.25170       18.88190    
          Pt              -50.51400      -43.88040       18.81150    
          Pt              -44.86980      -43.20730       12.94510    
          Pt              -44.26640      -40.51130       12.81350    
          Pt              -39.58100      -44.68720       16.30130    
          Pt              -44.11590      -43.76620       16.64320    
          Pt              -41.52360      -40.27120       13.18050    
          Pt              -43.57090      -39.40500       15.17120    
          Pt              -42.93570      -42.13600       14.66820    
          Pt              -43.70410      -41.13720       17.29330    
          Pt              -41.51640      -42.84140       16.78960    
          Pt              -41.11910      -40.30500       15.89140    
          Pt              -40.97510      -40.87090       18.51440    
          Pt              -40.30100      -42.66570       14.32560    
          Pt              -38.95090      -41.89270       16.82730    
          Pt              -42.64420      -38.62230       17.87580    
          Pt              -39.90900      -43.42820       18.97660    
          Pt              -42.78970      -43.05630       19.10790    
          Pt              -22.39940      -43.82940       13.12610    
          Pt              -23.96290      -39.37550       13.62230    
          Pt              -23.16930      -41.77820       15.07900    
          Pt              -20.42100      -42.25320       14.57660    
          Pt              -21.49120      -39.43620       14.98430    
          Pt              -19.41670      -43.36680       17.04390    
          Pt              -19.35210      -39.80060       13.25280    
          Pt              -16.17650      -40.16940       13.59430    
          Pt              -14.20320      -44.34610       12.89070    
          Pt              -14.07830      -43.86430       15.71710    
          Pt              -16.69820      -43.49340       16.73150    
          Pt              -18.45010      -44.05140       14.60870    
          Pt              -16.01680      -42.75640       14.22200    
          Pt              -17.98890      -41.31940       15.47420    
          Pt              -15.12770      -41.19120       16.19140    
          Pt              -14.41090      -43.05050       18.26360    
          Pt              -13.61330      -41.71250       13.79270    
          Pt              -11.80690      -43.88890       14.27140    
          Pt              -12.39010      -41.86950       16.36620    
          Pt              -72.07570      -37.85060       16.84200    
          Pt              -74.23300      -36.90350       18.87590    
          Pt              -70.90140      -33.20330       18.70060    
          Pt              -71.59480      -35.98400       18.75770    
          Pt              -70.06330      -35.74420       16.53580    
          Pt              -69.52470      -37.88750       18.16940    
          Pt              -68.99890      -35.20480       19.00100    
          Pt              -67.28960      -36.60920       17.34760    
          Pt              -68.35590      -32.65000       17.78440    
          Pt              -66.52240      -34.53650       19.15370    
          Pt              -48.36700      -38.29030       15.96300    
          Pt              -45.34700      -37.85080       16.53770    
          Pt              -47.27510      -37.57700       18.44090    
          Pt              -44.74120      -36.47410       18.92940    
          Pt              -20.90090      -34.57080       13.99070    
          Pt              -19.93430      -37.18400       13.89860    
          Pt              -22.69460      -36.84040       14.14680    
          Pt              -17.38060      -37.76630       12.93300    
          Pt              -66.79520      -30.13810       17.42630    
          Pt              -64.12660      -30.67310       18.60540    
          Pt              -45.35680      -27.40210       13.33900    
          Pt              -47.26230      -28.92880       14.36330    
          Pt              -36.34730      -26.94890       19.17060    
          Pt              -89.82900      -23.11030       13.30730    
          Pt              -89.96130      -20.67010       14.69660    
          Pt              -87.20030      -22.21950       14.76470    
          Pt              -87.47990      -19.43430       14.45820    
          Pt              -38.55870      -25.24070       18.99900    
          Pt              -36.06530      -24.62810       17.60830    
          Pt              -37.73310      -22.65480       18.53780    
          Pt              -33.67650      -20.42710       17.95930    
          Pt              -34.98260      -22.46920       19.14800    
          Pt              -36.42240      -20.12880       18.52290    
          Pt              -35.73840      -21.99180       16.56640    
          Pt              -20.09070      -19.82190       15.09930    
          Pt              -18.30590      -20.56890       13.07500    
          Pt              -17.21750      -19.91980       15.57210    
          Pt              -70.41720      -13.49070       18.48020    
          Pt              -67.59600      -13.62290       17.97370    
          Pt              -58.05030      -13.57970       13.70860    
          Pt              -54.95160      -14.94740       14.25380    
          Pt              -53.17870      -12.99700       13.12180    
          Pt              -46.81840      -16.78170       12.86110    
          Pt              -46.37730      -16.92730       15.45650    
          Pt              -44.39220      -18.14410       14.06440    
          Pt              -44.66970      -15.22510       14.56680    
          Pt              -34.62390      -17.97670       18.89980    
          Pt              -35.80360      -13.22950       18.97020    
          Pt              -18.37140      -17.89420       14.02670    
          Pt              -15.94510      -18.97940       13.16610    
          Pt              -92.80490      -11.25410       18.49920    
          Pt              -94.97100      -9.472790       18.62430    
          Pt              -92.37440      -8.553360       19.13200    
          Pt              -72.23570      -8.506560       13.31560    
          Pt              -73.65450      -6.429870       15.12290    
          Pt              -73.26280      -9.254360       15.98430    
          Pt              -71.22250      -7.370420       15.52090    
          Pt              -72.60360      -11.37910       14.36520    
          Pt              -70.93770      -9.106190       17.41300    
          Pt              -71.92020      -11.67240       16.96970    
          Pt              -72.89890      -7.258210       17.94180    
          Pt              -73.35150      -9.799260       18.72730    
          Pt              -70.14680      -12.79320       15.20920    
          Pt              -70.37830      -9.991170       14.86580    
          Pt              -70.12670      -6.529650       17.97660    
          Pt              -69.53570      -7.838800       13.49990    
          Pt              -68.67080      -8.246660       16.26990    
          Pt              -69.17440      -11.15590       17.16850    
          Pt              -66.28320      -8.196120       17.80440    
          Pt              -66.53480      -10.90250       18.39650    
          Pt              -68.70500      -9.055580       19.08080    
          Pt              -55.58330      -11.93440       14.56040    
          Pt              -4.357850      -10.35600       18.99860    
          Pt              -100.3930      -1.958340       13.02780    
          Pt              -85.68230     -0.1773700       18.03500    
          Pt              -84.62440      -1.425820       15.68620    
          Pt              -71.51960      -5.687120       13.42530    
          Pt              -71.92010      -4.827360       16.55010    
          Pt              -69.46900      -3.888070       17.61660    
          Pt              -69.40850      -5.424120       15.22870    
          Pt              -67.58650      -5.759130       17.15980    
          Pt              -65.14130      -5.749850       18.26540    
          Pt              -35.99370      -6.080860       14.83630    
          Pt              -37.50540      -4.666680       16.90430    
          Pt              -34.79060      -4.804390       16.98000    
          Pt              -33.46500      -4.627590       14.60090    
          Pt              -33.81000      -3.031830       18.67720    
          Pt              -33.62760      -2.237240       16.08270    
          Pt              -35.95310      -3.298870       14.91990    
          Pt              -34.16800     -0.3923050       18.12940    
          Pt              -36.13880      -2.297570       17.50260    
          Pt              -32.02630      -4.353740       17.11230    
          Pt              -31.54670      -1.633560       17.93520    
          Pt              -45.33620      -98.03560       19.37670    
          Pt              -46.94680      -95.96160       19.62850    
          Pt              -59.72660      -80.83380       24.88390    
          Pt              -58.71110      -78.71290       23.60640    
          Pt              -60.97280      -78.54110       25.39920    
          Pt              -56.41690      -77.43180       24.94960    
          Pt              -17.36510      -82.95980       19.23060    
          Pt              -7.444400      -82.72460       20.06790    
          Pt              -59.08400      -76.49350       25.19410    
          Pt              -57.02580      -74.66540       25.36240    
          Pt              -25.78600      -74.94590       19.21400    
          Pt              -24.27810      -72.93390       20.29590    
          Pt              -22.66960      -70.62090       20.63590    
          Pt              -69.77440      -66.15600       25.50360    
          Pt              -25.63300      -70.12990       20.36120    
          Pt             -0.5477930      -66.76130       19.76220    
          Pt              -13.56450      -60.06270       21.08670    
          Pt              -11.69440      -58.29750       20.81150    
          Pt              -1.062920      -58.10340       23.70950    
          Pt             -5.2568302E-02  -63.96560       19.96680    
          Pt              -77.12980      -53.22740       21.28490    
          Pt              -74.73370      -53.15870       19.55470    
          Pt              -26.85560      -54.39030       23.76950    
          Pt              -28.65560      -56.24270       23.63160    
          Pt             -0.6803030      -52.42960       19.27920    
          Pt             -0.9357830      -57.24420       20.88710    
          Pt             -0.7379010      -55.72200       25.11140    
          Pt              -5.061540      -53.67200       20.05370    
          Pt              -2.404260      -54.55060       20.22420    
          Pt              -3.109540      -51.74610       20.45990    
          Pt              -3.720290      -53.52360       22.58270    
          Pt              -3.434000      -55.32410       24.94090    
          Pt              -1.754200      -53.22770       24.46640    
          Pt              -1.111430      -52.79290       21.94070    
          Pt              -1.637410      -55.37210       22.72220    
          Pt              -78.56290      -50.76520       21.01380    
          Pt              -75.79420      -50.79350       20.89070    
          Pt              -2.671290      -50.89100       23.17610    
          Pt             -0.7815740      -50.26230       21.15970    
          Pt              -90.85540      -40.60220       23.31400    
          Pt              -90.65060      -43.17260       24.07570    
          Pt              -92.98040      -42.18400       22.57810    
          Pt              -91.95680      -40.04050       20.83820    
          Pt              -90.55000      -42.49580       21.19870    
          Pt              -90.36380      -38.60550       25.21950    
          Pt              -87.90030      -42.23040       20.10730    
          Pt              -88.33430      -42.10360       22.94520    
          Pt              -89.21330      -40.14830       21.19830    
          Pt              -86.47170      -40.30780       21.72430    
          Pt              -86.37680      -40.87150       24.51680    
          Pt              -84.00580      -39.78620       23.50970    
          Pt              -88.44380      -39.41020       23.55060    
          Pt              -89.13570      -41.16750       25.45780    
          Pt              -71.92590      -38.67640       19.59520    
          Pt              -71.13580      -38.87680       22.46180    
          Pt              -68.04570      -41.78880       20.18700    
          Pt              -69.26290      -39.43950       20.48910    
          Pt              -68.78700      -40.62020       22.86330    
          Pt              -66.14300      -43.88440       20.17730    
          Pt              -66.32800      -42.01860       22.22860    
          Pt              -65.32160      -41.21840       19.90840    
          Pt              -65.69730      -44.54860       22.90900    
          Pt              -64.55330      -42.33840       24.23900    
          Pt              -67.54790      -42.80800       24.49240    
          Pt              -64.18190      -40.21740       22.28640    
          Pt              -66.79610      -39.53840       21.36000    
          Pt              -66.18850      -40.14310       24.20230    
          Pt              -64.71800      -38.52040       19.96540    
          Pt              -63.76610      -42.95890       21.50200    
          Pt              -62.67090      -40.69520       19.69370    
          Pt              -51.36060      -41.00680       19.30850    
          Pt              -52.84750      -39.59060       21.36630    
          Pt              -51.64470      -41.95100       22.03160    
          Pt              -51.28040      -39.68750       23.77280    
          Pt              -47.66540      -43.98060       19.26900    
          Pt              -45.44480      -41.97120       19.35880    
          Pt              -46.82400      -42.41960       21.72870    
          Pt              -49.30680      -42.25780       20.63860    
          Pt              -47.53090      -40.17510       20.03540    
          Pt              -47.49370      -39.40750       22.76070    
          Pt              -50.03910      -39.72840       21.36790    
          Pt              -49.14500      -41.58460       23.24260    
          Pt              -45.20760      -40.26840       21.56720    
          Pt              -48.86730      -39.85010       25.32030    
          Pt              -43.93550      -42.71280       21.61610    
          Pt              -41.11200      -42.01430       21.14910    
          Pt              -43.12010      -40.60750       19.96660    
          Pt              -40.85280      -39.18120       20.78930    
          Pt              -42.69670      -40.14860       22.63340    
          Pt              -38.68460      -41.09290       19.94340    
          Pt              -25.73670      -42.63740       25.58230    
          Pt              -90.04830      -38.14070       19.54170    
          Pt              -90.55610      -38.00640       22.38060    
          Pt              -86.13640      -38.20780       23.47490    
          Pt              -83.88360      -36.78070       24.26020    
          Pt              -87.85980      -37.72550       21.42860    
          Pt              -86.17500      -35.44280       23.00770    
          Pt              -88.57310      -36.78760       24.00580    
          Pt              -87.75500      -34.21520       25.04340    
          Pt              -84.84250      -34.24850       25.22660    
          Pt              -86.29310      -36.56100       25.49110    
          Pt              -75.25150      -35.49130       21.26170    
          Pt              -73.33500      -34.20640       19.81370    
          Pt              -71.91280      -32.18350       21.11990    
          Pt              -70.80710      -34.57130       21.04800    
          Pt              -72.80790      -36.69660       21.26120    
          Pt              -73.08310      -34.22170       22.62490    
          Pt              -70.66520      -33.49850       23.62960    
          Pt              -71.04300      -36.22390       23.15640    
          Pt              -70.08540      -37.02450       20.76360    
          Pt              -70.02600      -37.88530       25.07300    
          Pt              -64.09590      -33.36960       19.67840    
          Pt              -68.76660      -32.80710       20.61200    
          Pt              -68.71910      -35.48660       24.18890    
          Pt              -68.08460      -32.93350       23.54240    
          Pt              -67.31430      -37.25210       20.04580    
          Pt              -66.19420      -33.35670       21.60600    
          Pt              -65.07000      -35.83790       20.96400    
          Pt              -68.07940      -35.22260       21.63660    
          Pt              -68.43900      -37.80500       22.68490    
          Pt              -66.02430      -35.21750       23.55500    
          Pt              -67.32960      -37.59780       25.14300    
          Pt              -65.47630      -37.76190       22.88490    
          Pt              -65.53420      -32.25710       23.94980    
          Pt              -63.66020      -33.79910       22.42330    
          Pt              -51.50870      -38.06460       19.55320    
          Pt              -51.44110      -37.25830       22.10760    
          Pt              -51.02660      -35.75820       24.46610    
          Pt              -48.79940      -37.51310       20.79480    
          Pt              -46.12560      -37.88570       20.86180    
          Pt              -49.34990      -35.25370       22.25950    
          Pt              -47.04610      -35.37940       20.34650    
          Pt              -47.01290      -36.56240       22.88610    
          Pt              -49.32280      -37.72550       23.63470    
          Pt              -46.86150      -33.86130       22.69680    
          Pt              -48.28190      -35.29880       24.88380    
          Pt              -46.96260      -37.86900       25.23590    
          Pt              -44.80850      -38.18610       23.30010    
          Pt              -43.42990      -38.07170       20.74010    
          Pt              -42.10710      -37.39410       22.99300    
          Pt              -44.58970      -35.75580       21.77140    
          Pt              -86.23700      -31.93050       24.12430    
          Pt              -72.44180      -31.41010       23.74140    
          Pt              -69.81410      -31.10530       25.01310    
          Pt              -69.87420      -30.98800       22.33940    
          Pt              -66.40620      -31.80900       19.55030    
          Pt              -68.76430      -30.30660       19.59750    
          Pt              -66.11190      -29.20450       20.01240    
          Pt              -64.48950      -31.24100       21.46470    
          Pt              -67.21780      -30.78190       21.98010    
          Pt              -37.91020      -26.41320       21.45220    
          Pt              -35.08120      -26.56780       21.63910    
          Pt              -36.67920      -27.26210       23.66950    
          Pt              -2.415420      -29.90240       25.09570    
          Pt              -1.747500      -27.25110       24.05340    
          Pt             -0.2948440      -26.87390       21.67170    
          Pt              -38.66060      -23.66670       21.44380    
          Pt              -32.52190      -21.83910       20.22870    
          Pt              -34.63050      -20.13580       20.66800    
          Pt              -37.21580      -22.06100       23.52430    
          Pt              -36.49640      -24.65620       23.09500    
          Pt              -34.74520      -22.68970       21.95610    
          Pt              -36.30610      -24.40670       20.36750    
          Pt              -36.99110      -21.54390       20.86500    
          Pt             -0.4925710      -22.14580       22.60940    
          Pt              -1.463100      -23.38560       20.33020    
          Pt              -3.111600      -25.09730       25.16320    
          Pt              -1.722660      -24.78260       22.70820    
          Pt              -2.250540      -20.82000       21.00230    
          Pt              -3.063970      -22.45000       23.84230    
          Pt              -4.451100      -20.21600       25.35160    
          Pt              -2.150150      -19.94640       23.72770    
          Pt              -4.495290      -20.29360       22.53970    
          Pt             -0.8704070      -23.57870       25.01470    
          Pt              -95.31000      -13.75880       21.87130    
          Pt              -92.85150      -12.90640       20.77360    
          Pt              -72.91850      -12.81140       19.34870    
          Pt              -68.40980      -14.31620       20.51920    
          Pt              -32.18490      -19.04790       19.87630    
          Pt              -33.87610      -17.59740       21.58500    
          Pt              -32.48220      -16.27820       19.53040    
          Pt              -33.01990      -14.94770       21.94470    
          Pt              -35.11560      -15.52190       20.16190    
          Pt              -33.20470      -13.56670       19.50480    
          Pt              -35.08590      -13.06620       21.54940    
          Pt              -6.497650      -15.14380       19.60540    
          Pt              -9.054120      -15.24710       21.01580    
          Pt              -10.76460      -12.82730       21.34740    
          Pt              -8.867660      -13.20330       23.19370    
          Pt              -6.592610      -14.27830       22.17450    
          Pt              -6.234950      -13.12140       24.98120    
          Pt             -0.6720460      -18.94360       19.71980    
          Pt              -5.077370      -16.90240       21.85430    
          Pt              -3.731620      -17.88120       24.09950    
          Pt              -5.109580      -15.52010       24.28470    
          Pt              -2.587770      -18.32890       21.56450    
          Pt              -1.028190      -17.42870       23.80490    
          Pt              -2.606670      -15.76710       25.57150    
          Pt              -2.723120      -15.54070       22.70560    
          Pt              -3.778170      -14.72430       20.26190    
          Pt             -0.4209670      -13.33460       25.27960    
          Pt              -3.351630      -13.24070       24.99850    
          Pt              -1.495850      -12.97410       22.76270    
          Pt             -0.3379530      -16.80870       21.28480    
          Pt              -4.196480      -13.12520       22.55020    
          Pt              -96.10240      -11.05500       22.05010    
          Pt              -95.81080      -8.447840       21.08010    
          Pt              -95.25530      -12.07930       19.59330    
          Pt              -93.68480      -11.87540       23.27520    
          Pt              -93.64980      -10.23230       20.97530    
          Pt              -93.19220      -7.524400       21.63340    
          Pt              -94.53240      -6.738760       19.22880    
          Pt              -70.71000      -12.68770       21.23760    
          Pt              -70.99740      -10.71020       19.40210    
          Pt              -73.91640      -9.818810       23.58670    
          Pt              -73.86300      -8.164510       21.10710    
          Pt              -71.20570      -11.17000       23.61600    
          Pt              -72.69770      -10.86980       21.34470    
          Pt              -71.71210      -8.581960       22.63400    
          Pt              -73.99000      -6.995830       23.76370    
          Pt              -71.28780      -8.202420       19.97820    
          Pt              -72.22320      -8.853030       25.45820    
          Pt              -71.15430      -6.545300       24.45390    
          Pt              -66.26210      -12.64760       20.47260    
          Pt              -64.98500      -7.913820       20.16320    
          Pt              -68.56110      -11.75240       19.68810    
          Pt              -66.77360      -9.901940       20.89980    
          Pt              -69.54670      -9.877390       21.59850    
          Pt              -69.43330      -7.111530       21.76390    
          Pt              -66.69220      -7.257240       22.14860    
          Pt              -67.27220      -9.426580       23.52490    
          Pt              -68.22350      -12.10830       22.39470    
          Pt              -69.72390      -8.858060       24.40670    
          Pt              -65.16210      -10.17490       25.29280    
          Pt              -64.63980      -9.102050       22.77360    
          Pt              -65.73850      -7.486650       24.77340    
          Pt              -67.55520      -6.596890       19.63160    
          Pt              -65.61410      -11.71730       23.05580    
          Pt              -68.63070      -11.31940       25.04980    
          Pt              -68.36160      -6.440800       24.14570    
          Pt              -63.90620      -6.615990       22.60620    
          Pt              -63.14780      -8.207910       24.78020    
          Pt              -8.098860      -12.69620       20.48670    
          Pt              -9.122340      -10.59630       22.02610    
          Pt              -6.961280      -10.18620       20.30340    
          Pt              -6.809720      -8.766880       22.58050    
          Pt              -6.744450      -11.65580       22.65730    
          Pt              -7.549970      -6.935930       20.64540    
          Pt              -5.041090      -8.120870       20.46930    
          Pt              -5.393690      -12.65490       20.10500    
          Pt              -4.560130      -10.70830       24.48090    
          Pt              -4.580050      -10.48370       21.72050    
          Pt              -2.705060      -11.99180       20.41210    
          Pt              -4.052750      -8.290970       23.14490    
          Pt              -2.139120      -10.31520       23.27720    
          Pt             -0.3327100      -10.74670       21.25350    
          Pt              -2.467990      -8.994090       20.78870    
          Pt              -1.497770      -7.521450       23.16500    
          Pt             -0.3651320      -8.785490       25.42690    
          Pt              -3.087440      -8.502230       25.57560    
          Pt              -72.26340      -4.969830       19.21560    
          Pt              -72.09160      -6.040180       21.79020    
          Pt              -71.71850      -3.218320       21.39430    
          Pt              -72.61650      -4.216550       23.83320    
          Pt              -70.65890      -2.154460       23.71550    
          Pt              -67.36540      -3.805470       19.34010    
          Pt              -69.78420      -4.819810       20.15820    
          Pt              -68.91930      -2.634830       21.57870    
          Pt              -65.26700      -5.172470       20.79190    
          Pt              -68.02890      -3.391330       24.26390    
          Pt              -67.72330      -4.867700       21.86620    
          Pt              -70.06270      -4.705180       22.98120    
          Pt              -66.19840      -2.669770       22.26790    
          Pt              -65.93120      -5.104100       23.64310    
          Pt              -65.27800      -2.967920       24.99960    
          Pt              -61.53050      -5.789270       23.82210    
          Pt              -63.63800      -3.752300       22.89230    
          Pt              -63.80850      -5.408310       25.15450    
          Pt              -47.31150     -2.2921700E-03   20.56670    
          Pt              -46.35580      -5.221510       22.54750    
          Pt              -45.23570      -2.887290       23.66710    
          Pt              -46.90600      -2.806490       21.19660    
          Pt              -48.07610      -3.318560       23.72440    
          Pt              -49.26700     -0.9494990       24.70740    
          Pt              -46.99400     -0.9129960       23.11720    
          Pt              -49.35440      -1.488700       21.84840    
          Pt              -44.69700     -0.1002870       24.42160    
          Pt              -44.42950      -3.823970       21.29810    
          Pt              -33.46010      -5.625190       19.32630    
          Pt              -36.07550      -4.329850       19.46620    
          Pt              -35.58840      -1.612240       20.23030    
          Pt              -32.75110      -1.384220       20.38590    
          Pt              -36.44070      -2.707920       22.58830    
          Pt              -34.00820      -3.672400       21.34120    
          Pt              -34.12180      -1.135580       22.70000    
          Pt              -30.08000     -0.7519030       20.23000    
          Pt              -31.41180      -3.707460       19.85480    
          Pt              -8.115980      -6.136280       23.21950    
          Pt              -7.110440      -4.316040       21.14780    
          Pt              -5.608510      -6.222300       22.40960    
          Pt              -3.131470      -6.389870       21.25020    
          Pt              -4.946230      -2.583650       19.74270    
          Pt              -5.044250      -5.355680       19.72230    
          Pt              -3.377510      -5.791690       24.04360    
          Pt              -4.233090      -4.017240       22.05160    
          Pt              -2.568170      -4.071550       19.87760    
          Pt              -1.527050      -4.501140       22.55810    
          Pt              -58.75220      -90.21780       29.18460    
          Pt              -57.72600      -89.75490       31.78250    
          Pt              -56.30060      -91.01520       29.90120    
          Pt              -14.88900      -90.36900       31.23720    
          Pt              -59.10500      -87.88770       30.45160    
          Pt              -56.63030      -88.38160       29.56210    
          Pt              -46.70960      -86.36170       28.74630    
          Pt              -44.97450      -88.03350       27.58510    
          Pt              -45.52810      -88.49660       30.16820    
          Pt              -45.94720      -86.00740       31.42450    
          Pt              -45.45730      -83.96150       29.48500    
          Pt              -43.62380      -84.58760       31.48930    
          Pt              -43.96380      -86.29730       29.34960    
          Pt              -42.63380      -83.75710       29.09320    
          Pt              -28.78370      -86.32800       27.82060    
          Pt              -27.58220      -86.57720       30.21690    
          Pt              -27.20670      -84.25940       31.46420    
          Pt              -27.61030      -88.78440       28.77190    
          Pt              -29.48070      -84.35920       29.85030    
          Pt              -27.04730      -84.28340       28.67370    
          Pt              -25.96870      -86.66300       27.93240    
          Pt              -27.47610      -88.96330       31.66730    
          Pt              -25.14230      -88.06040       30.30470    
          Pt              -24.96390      -85.25600       30.12840    
          Pt              -13.76150      -88.06430       30.59630    
          Pt              -15.99290      -88.82380       29.39670    
          Pt              -16.04020      -88.09340       31.93800    
          Pt              -3.585830      -86.35400       29.56500    
          Pt             -0.8656690      -85.51580       29.06190    
          Pt              -2.585500      -84.31450       31.08950    
          Pt              -1.518680      -88.05500       30.10920    
          Pt              -4.903990      -85.48810       31.72670    
          Pt             -0.2725830      -85.71620       31.66340    
          Pt              -58.36570      -79.01420       26.33690    
          Pt              -60.07190      -77.17170       27.74540    
          Pt              -41.48790      -82.86110       31.64280    
          Pt              -41.71080      -81.27880       29.49820    
          Pt              -43.99820      -81.91980       30.72630    
          Pt              -28.09030      -81.94250       29.99420    
          Pt              -30.82920      -81.26710       30.59000    
          Pt              -26.38180      -79.78740       30.64690    
          Pt              -27.99870      -77.58040       31.55530    
          Pt              -30.72000      -78.34230       31.64560    
          Pt              -28.73190      -80.17460       31.97570    
          Pt              -25.42270      -82.39400       30.22630    
          Pt             -0.1697380      -83.11980       30.48940    
          Pt              -74.47470      -74.58510       25.77950    
          Pt              -74.19990      -71.82680       25.74080    
          Pt              -71.95310      -70.96470       27.36160    
          Pt              -73.35620      -73.37450       27.89610    
          Pt              -72.86400      -71.57300       30.09590    
          Pt              -74.73910      -71.02300       28.19610    
          Pt              -76.14020      -73.29050       27.36980    
          Pt              -75.43450      -72.92950       29.93230    
          Pt              -58.75240      -72.84670       29.32660    
          Pt              -59.18770      -74.56640       27.19400    
          Pt              -58.44490      -75.65540       29.65310    
          Pt              -59.04250      -74.02010       31.86060    
          Pt              -57.84750      -72.11900       26.77150    
          Pt              -57.64510      -71.61490       31.67950    
          Pt              -57.38550      -76.68070       27.37380    
          Pt              -54.81030      -75.98770       26.81670    
          Pt              -56.25850      -71.53710       29.25890    
          Pt              -56.52890      -74.12650       27.96980    
          Pt              -56.56220      -73.90680       30.56170    
          Pt              -55.65540      -76.30800       29.55110    
          Pt              -54.72580      -72.30220       31.66070    
          Pt              -54.49260      -75.19770       31.98790    
          Pt              -36.50950      -73.04370       31.45020    
          Pt              -34.76290      -72.76490       29.07010    
          Pt              -34.59060      -71.12500       31.21200    
          Pt              -36.62510      -70.68110       29.59130    
          Pt              -32.31550      -74.54660       29.59540    
          Pt              -32.27870      -71.86190       29.97730    
          Pt              -33.75200      -73.66060       31.81290    
          Pt              -32.59440      -76.16040       31.71890    
          Pt              -29.99440      -76.02000       30.15050    
          Pt              -30.91620      -73.81760       31.72470    
          Pt              -11.69910      -76.55140       31.03610    
          Pt              -12.13870      -73.94300       30.67360    
          Pt              -9.700310      -74.85900       31.56370    
          Pt              -10.37400      -75.57320       28.92360    
          Pt              -7.684100      -74.82460       29.53510    
          Pt              -9.875840      -72.96070       29.48340    
          Pt              -7.853760      -72.86150       31.41080    
          Pt              -8.695160      -74.02430       27.13250    
          Pt              -7.408130      -72.09020       28.70760    
          Pt              -8.941140      -70.52410       30.36650    
          Pt              -5.798330      -73.94610       27.58590    
          Pt              -5.368390      -73.34060       30.29030    
          Pt              -4.778090      -71.26460       28.52100    
          Pt              -6.241160      -70.74480       30.78480    
          Pt              -3.638660      -71.27710       31.29800    
          Pt              -75.17670      -70.19260       30.74930    
          Pt              -75.51120      -68.35850       28.71940    
          Pt              -75.65680      -65.51140       29.45990    
          Pt              -73.65560      -66.77240       27.83760    
          Pt              -73.96260      -69.19820       26.48420    
          Pt              -73.93410      -67.13840       30.93700    
          Pt              -71.26710      -68.26900       26.98910    
          Pt              -72.97470      -69.10040       28.97890    
          Pt              -71.40980      -67.05600       29.55630    
          Pt              -71.40700      -65.30280       27.45870    
          Pt              -73.05900      -64.81490       29.58610    
          Pt              -74.75770      -64.66770       31.85480    
          Pt              -71.80980      -65.59760       31.94190    
          Pt              -70.21090      -64.39590       29.84880    
          Pt              -67.19340      -65.14570       26.33430    
          Pt              -68.99010      -66.12720       28.19560    
          Pt              -67.54900      -64.06580       29.15070    
          Pt              -55.58460      -69.66080       31.88540    
          Pt              -40.13360      -69.59730       31.76540    
          Pt              -38.94050      -65.30850       31.02850    
          Pt              -40.51400      -67.15580       29.95350    
          Pt              -42.69970      -67.64950       31.51320    
          Pt              -41.67280      -64.93680       31.30790    
          Pt              -40.15100      -64.55400       28.64390    
          Pt              -38.87500      -69.16600       28.97880    
          Pt              -33.91250      -70.00690       28.71120    
          Pt              -37.80220      -66.39710       28.79200    
          Pt              -37.98340      -67.94280       31.23310    
          Pt              -36.09640      -65.76320       31.18540    
          Pt              -35.20770      -68.44210       30.69390    
          Pt              -32.49820      -69.22470       31.02130    
          Pt              -19.38950      -67.95330       30.61260    
          Pt              -19.88560      -65.28030       30.98070    
          Pt              -21.71170      -66.68620       29.52050    
          Pt              -22.55930      -64.69700       31.38040    
          Pt              -19.20170      -65.97680       28.44830    
          Pt              -9.542350      -67.91440       29.68980    
          Pt              -7.472590      -68.39370       31.47920    
          Pt              -7.117680      -69.23840       28.70510    
          Pt              -81.27240      -58.16830       28.84080    
          Pt              -79.40140      -58.98640       30.91330    
          Pt              -71.67640      -62.59920       28.64310    
          Pt              -72.38170      -62.88150       31.40730    
          Pt              -69.16810      -63.50280       26.96610    
          Pt              -39.62940      -62.77300       30.89760    
          Pt              -37.38650      -63.75780       29.41120    
          Pt              -21.12830      -63.92860       28.96360    
          Pt              -19.95030      -61.27390       29.04580    
          Pt              -20.59940      -62.66650       31.40530    
          Pt              -18.45630      -58.92290       29.68060    
          Pt              -17.13390      -61.21700       28.76050    
          Pt              -16.03590      -62.67610       30.93010    
          Pt              -18.40950      -63.47300       29.69050    
          Pt              -15.92050      -59.81020       30.85670    
          Pt              -18.31170      -61.17900       31.33690    
          Pt             -0.4323170      -57.64370       29.23670    
          Pt              -85.16750      -54.90480       30.32010    
          Pt              -83.47030      -53.40420       28.45070    
          Pt              -83.09340      -53.23980       31.18710    
          Pt              -81.58970      -57.52180       31.52690    
          Pt              -82.41900      -55.64470       29.69440    
          Pt              -80.87090      -54.82310       31.98040    
          Pt              -79.63640      -56.21850       29.99800    
          Pt              -80.76740      -53.43760       29.60770    
          Pt              -46.50060      -51.60430       31.21860    
          Pt              -43.88200      -52.24640       30.16160    
          Pt             -0.8441760      -56.30890       31.79370    
          Pt              -5.426700      -55.88180       30.99650    
          Pt              -3.105100      -57.16720       30.15530    
          Pt              -2.311210      -56.77250       27.34690    
          Pt              -2.041760      -54.03650       27.03550    
          Pt              -3.022760      -54.55920       31.29600    
          Pt              -4.088230      -54.90450       28.71190    
          Pt              -2.517520      -52.60930       29.39290    
          Pt              -1.450290      -55.11630       29.38420    
          Pt              -5.264000      -53.07150       30.68780    
          Pt             -0.5174830      -53.46860       31.42410    
          Pt              -1.229550      -51.47280       26.68880    
          Pt              -45.36000      -50.16170       29.03280    
          Pt              -49.21810      -47.72660       30.71730    
          Pt              -46.85690      -46.14690       31.07240    
          Pt              -46.75890      -48.88570       30.99500    
          Pt              -44.51160      -47.62820       30.05510    
          Pt              -44.27620      -49.93160       31.66340    
          Pt              -44.00360      -48.34050       27.38680    
          Pt              -42.65010      -49.72170       29.42760    
          Pt              -41.41810      -48.99190       27.16830    
          Pt              -42.01010      -47.02640       28.89590    
          Pt              -13.31750      -45.65080       30.29710    
          Pt              -11.66750      -47.85930       30.39270    
          Pt              -9.053850      -47.21230       31.25130    
          Pt              -7.692210      -45.63810       29.38630    
          Pt              -10.49860      -45.48750       29.58460    
          Pt              -9.227130      -44.87310       27.30380    
          Pt              -91.90590      -41.08110       25.78880    
          Pt              -87.66330      -38.81740       26.02000    
          Pt              -84.88760      -38.82890       26.00260    
          Pt              -73.30130      -43.95520       31.89110    
          Pt              -71.26890      -39.78460       31.93950    
          Pt              -68.37510      -40.30980       25.63140    
          Pt              -70.06040      -39.20830       29.54610    
          Pt              -66.07580      -41.79450       26.58270    
          Pt              -68.13010      -40.99190       28.38510    
          Pt              -65.52550      -40.93950       29.26860    
          Pt              -68.46910      -40.78470       31.17960    
          Pt              -66.04240      -39.12730       27.04960    
          Pt              -67.18220      -38.72470       29.70200    
          Pt              -68.61630      -38.45070       27.45640    
          Pt              -25.69260      -40.65620       27.33880    
          Pt              -23.42730      -41.71580       26.49330    
          Pt              -25.02390      -43.10820       28.08210    
          Pt              -8.992460      -43.09670       29.30350    
          Pt              -8.859940      -44.50030       31.69930    
          Pt              -88.75980      -33.53730       27.62370    
          Pt              -88.70420      -36.31140       26.83490    
          Pt              -86.38100      -37.50240       28.15590    
          Pt              -84.05490      -36.34550       27.11320    
          Pt              -85.12140      -35.39740       29.80520    
          Pt              -88.00200      -35.39860       29.58960    
          Pt              -86.39130      -34.96360       27.42090    
          Pt              -86.40960      -32.48820       26.63320    
          Pt              -86.53300      -33.10100       29.25660    
          Pt              -84.06130      -33.54980       27.90510    
          Pt              -84.19280      -32.56040       30.56570    
          Pt              -88.92120      -32.56600       30.29120    
          Pt              -86.68280      -33.76250       31.79140    
          Pt              -71.38090      -35.41800       25.64890    
          Pt              -71.87400      -32.69960       26.15300    
          Pt              -70.72160      -34.44340       28.22250    
          Pt              -71.11320      -37.27210       27.76120    
          Pt              -71.43530      -37.08170       30.62430    
          Pt              -64.77540      -36.83990       25.70550    
          Pt              -66.74760      -34.59200       25.99020    
          Pt              -69.32560      -33.58060       25.96920    
          Pt              -68.93710      -35.97670       26.81060    
          Pt              -68.90940      -36.49700       29.45550    
          Pt              -69.03140      -38.12920       31.81660    
          Pt              -67.94730      -33.98460       28.43560    
          Pt              -66.56280      -36.57610       27.92760    
          Pt              -49.56190      -37.33840       26.32640    
          Pt              -6.498030      -34.11780       26.75110    
          Pt              -6.436100      -32.83160       29.27490    
          Pt              -4.640020      -34.85460       28.74240    
          Pt              -4.352340      -32.37000       27.38020    
          Pt              -3.918660      -32.54840       30.26630    
          Pt              -90.56160      -31.56510       28.05690    
          Pt              -88.69060      -31.50170       25.69740    
          Pt              -83.93170      -31.49710       25.94600    
          Pt              -86.27020      -29.77660       26.25060    
          Pt              -87.92120      -30.86340       28.31230    
          Pt              -86.27250      -28.67520       28.88760    
          Pt              -84.16260      -29.75230       30.30920    
          Pt              -83.79910      -28.86670       27.66920    
          Pt              -86.57090      -30.95220       30.81820    
          Pt              -85.16300      -31.07930       28.34170    
          Pt              -87.11160      -26.47280       30.18660    
          Pt              -84.28220      -27.06240       30.00430    
          Pt              -88.49730      -29.06720       30.51890    
          Pt              -85.96730      -28.44500       31.82220    
          Pt              -82.48950      -31.24370       28.63890    
          Pt              -81.79020      -28.60900       29.67370    
          Pt              -81.95950      -26.32870       31.13460    
          Pt              -81.99180      -30.91850       31.42420    
          Pt              -69.75280      -31.79460       27.82260    
          Pt              -67.32600      -31.84230       26.19770    
          Pt              -6.946290      -31.43670       26.94440    
          Pt              -8.163530      -30.59690       29.51170    
          Pt              -6.705470      -28.22730       30.46080    
          Pt              -7.106090      -28.77400       27.76430    
          Pt              -6.795850      -26.03840       28.73250    
          Pt              -5.398390      -30.30410       29.27480    
          Pt              -5.544210      -26.95880       26.17290    
          Pt              -4.689410      -29.73510       26.57480    
          Pt              -4.620620      -27.84580       28.64110    
          Pt              -2.953530      -27.55260       26.53890    
          Pt              -2.093630      -26.19220       29.03850    
          Pt             -0.6914470      -25.96310       26.61890    
          Pt             -0.4244480      -28.62980       26.55560    
          Pt              -4.365690      -26.09370       30.66840    
          Pt              -60.26460      -21.95920       27.51900    
          Pt              -59.56810      -24.12950       29.26870    
          Pt              -60.44820      -21.59320       30.23370    
          Pt              -62.26410      -23.56000       29.48390    
          Pt              -57.94390      -21.80520       29.04320    
          Pt              -58.04790      -20.29360       31.14630    
          Pt              -59.36940      -19.42090       28.96820    
          Pt              -58.18300      -23.06220       31.54460    
          Pt              -57.66770      -20.41150       26.78590    
          Pt              -61.13220      -23.60940       31.98290    
          Pt              -57.85050      -23.29350       26.81460    
          Pt              -60.77500      -19.22450       31.35940    
          Pt              -55.37120      -21.66170       28.12720    
          Pt              -56.62900      -24.18250       29.07430    
          Pt              -53.88700      -19.81730       30.18160    
          Pt              -55.65390      -21.75170       31.22190    
          Pt              -56.61050      -19.50050       29.23850    
          Pt              -24.18730      -25.06720       31.86830    
          Pt              -4.618420      -22.85620       26.20730    
          Pt              -1.699620      -25.20280       31.59280    
          Pt              -4.346920      -25.24490       27.85200    
          Pt             -0.4617480      -24.03280       29.33130    
          Pt              -2.168970      -21.17520       26.41660    
          Pt              -1.171160      -22.43110       31.57950    
          Pt              -3.251300      -23.63790       29.96220    
          Pt              -2.316260      -23.69270       27.43390    
          Pt              -4.282340      -21.18550       28.28850    
          Pt              -1.727800      -21.54100       29.02030    
          Pt             -0.6729370      -19.70210       30.65040    
          Pt              -3.449300      -20.80660       31.02030    
          Pt              -58.00270      -17.70140       30.82290    
          Pt              -55.87100      -18.99160       31.87440    
          Pt              -47.59630      -13.37540       28.23710    
          Pt              -44.93350      -13.44520       29.10120    
          Pt              -40.35990      -14.37690       28.52480
[truncated: 1,882,231 more chars]
