# Supplementary material for: The atomistic origin of the extraordinary oxygen reduction activity of Pt3Ni7 fuel cell catalysts
Source: Chem Sci. 2015 Apr 29;6(7):3915–25. doi: 10.1039/c5sc00840a (PMC5707479; doi:10.1039/c5sc00840a)
Supplement: Supplementary file 3 [file SC-006-C5SC00840A-s003.xyz]

97704

   Pt      -21.4470005      -28.5550003      -77.7110977    
   Pt      -18.6625996      -29.9748001      -78.0726013    
   Pt      -18.8726997      -27.0993996      -78.5970993    
   Pt      -16.7644997      -28.0932999      -77.2059021    
   Pt      -11.1259003      -26.4337006      -79.2872009    
   Pt      -10.5052004      -28.5410004      -77.6499023    
   Pt      -8.44779015      -27.2402992      -79.1524963    
   Pt      -9.51086998      -25.9477997      -77.1160965    
   Pt      -25.9776993      -19.8686008      -78.0635986    
   Pt      -20.7893009      -22.0445995      -77.4760971    
   Pt      -23.6364994      -21.6769009      -77.5649033    
   Pt      -22.3820992      -24.1903992      -77.3554993    
   Pt      -19.2542992      -24.2444000      -78.1940002    
   Pt      -19.2353001      -21.9673004      -79.7165985    
   Pt      -13.7404003      -25.5125999      -78.7529984    
   Pt      -16.5135002      -25.3397999      -78.4685974    
   Pt      -17.0100002      -21.9727001      -81.4187012    
   Pt      -17.8703995      -24.3943005      -80.6452026    
   Pt      -14.8964005      -23.6229992      -80.5313034    
   Pt      -14.8901997      -20.9043007      -79.8022995    
   Pt      -17.4172001      -19.8547993      -79.6178970    
   Pt      -19.0748997      -19.9099007      -77.3895035    
   Pt      -16.7521000      -22.6144009      -78.7880020    
   Pt      -14.0344000      -22.8582993      -78.0250015    
   Pt      -16.2625008      -20.4368000      -77.1958008    
   Pt      -13.5361004      -20.0419006      -77.7404022    
   Pt      -12.9754000      -21.7999001      -81.6009979    
   Pt      -10.1779003      -22.2324009      -80.9877014    
   Pt      -12.1594000      -23.9521008      -80.2623978    
   Pt      -9.30323029      -24.2241993      -79.2362976    
   Pt      -11.8360996      -21.5170994      -79.0514984    
   Pt      -9.26537037      -21.6236992      -78.3768997    
   Pt      -11.4656000      -24.1221008      -77.6584015    
   Pt      -10.0369997      -19.4645004      -79.9720993    
   Pt      -10.8767996      -19.5132999      -77.3385010    
   Pt      -7.97999001      -19.2805004      -77.8266983    
   Pt      -12.7321997      -19.2005997      -80.3308029    
   Pt      -27.3661995      -15.2975998      -77.7814026    
   Pt      -25.7276001      -17.2901001      -79.4227982    
   Pt      -23.3731003      -18.9146996      -78.3818970    
   Pt      -25.2931995      -14.5488997      -79.5926971    
   Pt      -23.2688007      -16.0930996      -78.6874008    
   Pt      -20.8395004      -17.9524994      -78.5846024    
   Pt      -23.0888996      -13.3437004      -78.2175980    
   Pt      -21.0160999      -15.2578001      -77.5126038    
   Pt      -15.2086000      -18.2984009      -79.1026993    
   Pt      -17.5049000      -17.7961998      -77.6339035    
   Pt      -15.5990000      -15.9497995      -77.8750992    
   Pt      -13.4091997      -14.2798996      -78.0934982    
   Pt      -18.3113003      -15.1604996      -76.8619995    
   Pt      -12.8428001      -17.3239002      -77.9905014    
   Pt      -9.81107998      -17.2490005      -78.0242996    
   Pt      -10.8247004      -14.8613997      -78.2014999    
   Pt      -8.03139019      -14.8906002      -78.5103989    
   Pt      -7.20291996      -16.8871994      -77.0494995    
   Pt      -3.33276010      -16.5044994      -77.9531021    
   Pt      -5.52481985      -14.7116003      -77.5672989    
   Pt      -5.04391003      -18.7912998      -77.2080002    
   Pt      -3.09823990      -13.5071001      -78.3300018    
   Pt     -0.912808001      -15.1184998      -77.6398010    
   Pt     -0.611936986      -18.2206001      -77.0985031    
   Pt      -25.8666992      -12.2721004      -78.2605972    
   Pt      -15.3688002      -9.04160023      -78.5474014    
   Pt      -14.3603001      -11.7384996      -78.1331024    
   Pt      -13.8015003      -7.39380980      -77.1508026    
   Pt      -18.1627007      -8.65133953      -77.7742004    
   Pt      -16.0503998      -6.42678022      -78.3003998    
   Pt      -16.6543999      -10.8067999      -76.9271011    
   Pt      -11.7027998      -12.1107998      -77.7462997    
   Pt      -12.4791002      -9.55237007      -78.0114975    
   Pt      -11.0860004      -7.09904003      -77.7824020    
   Pt      -9.78709984      -9.59885979      -77.0036011    
   Pt      -9.28670979      -12.7004004      -76.9675980    
   Pt      -2.35507989      -8.10929012      -77.4741974    
   Pt      -2.50193000      -10.8065004      -78.3469009    
   Pt     -0.426716000      -8.84961987      -79.2936020    
   Pt      -26.4705009      -5.35579014      -76.9237976    
   Pt      -29.1665993      -5.65476990      -77.1035995    
   Pt      -28.1103992      -3.03736997      -77.2927017    
   Pt      -30.8696003      -3.45536995      -77.4710007    
   Pt      -22.2901001      -6.03172016      -76.9176025    
   Pt      -24.1382008      -3.95632005      -77.5986023    
   Pt      -19.5251007      -3.63967991      -77.0317993    
   Pt      -18.2411003      -6.14410019      -76.8272018    
   Pt      -16.6728001      -3.93791008      -77.3581009    
   Pt     -0.988677025      -6.14464998      -79.0466003    
   Pt      -29.5053997      -26.3395996      -73.7074966    
   Pt      -31.0746994      -27.3684998      -71.4490967    
   Pt      -28.3433990      -27.8763008      -71.6240005    
   Pt      -26.6368008      -30.1707993      -70.7639999    
   Pt      -26.9174995      -27.7840004      -74.0502014    
   Pt      -25.7220993      -27.7162991      -71.4591980    
   Pt      -20.7647991      -26.1970997      -76.7338028    
   Pt      -23.6270008      -26.7415009      -76.5148010    
   Pt      -20.5883999      -30.4818993      -75.8757019    
   Pt      -23.6546001      -29.5032997      -75.7181015    
   Pt      -25.3528996      -30.1240005      -73.3970032    
   Pt      -21.6201992      -27.9771996      -74.8460007    
   Pt      -22.1515007      -30.3834000      -73.4993973    
   Pt      -21.1240005      -28.0324993      -72.1959000    
   Pt      -23.7362995      -27.9510994      -73.2372971    
   Pt      -20.5596008      -30.3971996      -71.0628967    
   Pt      -23.6473999      -30.1362991      -71.3263016    
   Pt      -23.1744003      -27.4729004      -70.5138016    
   Pt      -19.7584000      -26.0214996      -73.8281021    
   Pt      -19.3320999      -29.6210995      -73.5409012    
   Pt      -24.9869995      -25.7497005      -73.9389038    
   Pt      -22.2168999      -25.6494007      -72.2521973    
   Pt      -19.8843002      -25.6410007      -71.0318985    
   Pt      -14.8914003      -26.2369003      -76.5121002    
   Pt      -19.1856995      -28.1191998      -75.9601974    
   Pt      -17.3677006      -30.1863003      -75.3927994    
   Pt      -15.0377998      -28.5695992      -75.1350021    
   Pt      -17.4342995      -27.6611996      -74.1097031    
   Pt      -14.9849005      -27.4109993      -72.5240021    
   Pt      -16.4337997      -29.7812996      -72.5913010    
   Pt      -18.5133991      -28.0723991      -71.4505005    
   Pt      -14.4425001      -29.0594997      -70.4180984    
   Pt      -13.5297003      -29.7182999      -73.1123962    
   Pt      -12.9947004      -26.9295006      -74.2969971    
   Pt      -17.4360008      -25.6786995      -72.2599030    
   Pt      -17.9020996      -25.6917000      -76.0755997    
   Pt      -12.2146997      -26.5844002      -76.7903976    
   Pt      -7.95123005      -28.0860004      -76.4880981    
   Pt      -12.3683996      -29.2782001      -75.6334991    
   Pt      -9.57419014      -30.0519009      -75.5753021    
   Pt      -10.3147001      -27.5324993      -75.1026001    
   Pt      -12.3811998      -27.7789001      -71.7484970    
   Pt      -8.10748959      -28.2688999      -73.6800995    
   Pt      -12.0619001      -30.4279995      -70.7412033    
   Pt      -10.6717997      -29.3971996      -73.0895004    
   Pt      -7.76387978      -26.9853992      -71.3181000    
   Pt      -10.2063999      -26.4155006      -72.6520004    
   Pt      -7.39095020      -29.7837009      -71.0931015    
   Pt      -9.94927025      -28.5193996      -70.5478973    
   Pt      -4.65480995      -30.4575996      -71.3939972    
   Pt      -6.02702999      -26.7943001      -75.1914978    
   Pt      -2.64232993      -28.8041000      -72.5742035    
   Pt      -3.62880993      -26.5734997      -71.2759018    
   Pt      -5.48499012      -28.1462994      -72.6687012    
   Pt      -3.51566005      -26.6455994      -74.1400986    
   Pt      -1.17508996      -26.1732998      -72.7378006    
   Pt      -27.1219006      -25.5344009      -72.4346008    
   Pt      -26.3887005      -21.3246994      -75.6174011    
   Pt      -27.3428993      -25.2723999      -75.1541977    
   Pt      -29.3351994      -25.2908001      -71.1406021    
   Pt      -31.5513000      -24.8526993      -72.5541992    
   Pt      -29.0405006      -23.6450005      -73.4250031    
   Pt      -29.2283001      -20.5459995      -71.4595032    
   Pt      -27.0326996      -20.7338009      -72.8395004    
   Pt      -30.5944996      -22.7984009      -70.8842010    
   Pt      -27.7401009      -22.9001999      -71.1334000    
   Pt      -26.2535000      -23.2422009      -73.4759979    
   Pt      -21.5587006      -19.7483006      -76.1611023    
   Pt      -20.1380005      -23.8976002      -75.6317978    
   Pt      -24.7821007      -23.6574993      -75.8137970    
   Pt      -22.3675995      -22.2169991      -75.1438980    
   Pt      -19.7507992      -21.3351002      -74.8298035    
   Pt      -22.3479004      -25.1380005      -74.7893982    
   Pt      -24.6389999      -25.1147003      -71.1718979    
   Pt      -24.5151997      -21.0296001      -73.6853027    
   Pt      -23.5702000      -23.4776993      -73.1705017    
   Pt      -20.7084999      -23.4379005      -73.0501022    
   Pt      -21.9839001      -21.0067997      -72.8343964    
   Pt      -25.0027008      -22.1921005      -71.1594009    
   Pt      -22.2576008      -23.1590996      -70.8376007    
   Pt      -20.3950005      -21.2956009      -70.7272034    
   Pt      -24.2332993      -19.6322994      -75.8843002    
   Pt      -24.7192993      -19.2642994      -71.5848999    
   Pt      -18.1646004      -22.3059998      -76.6065979    
   Pt      -15.6512003      -25.4964008      -74.2071991    
   Pt      -15.9525995      -23.6432991      -76.2806015    
   Pt      -13.4259996      -24.1107006      -75.4585037    
   Pt      -14.1844997      -21.5851994      -75.6906967    
   Pt      -16.7653999      -21.1278000      -74.4749985    
   Pt      -17.8875008      -23.6581001      -74.0886002    
   Pt      -14.4076004      -20.2471008      -73.2779007    
   Pt      -15.1011000      -22.9958000      -73.5675964    
   Pt      -18.6333008      -20.5359993      -72.5799026    
   Pt      -18.4088001      -23.1949005      -71.5063019    
   Pt      -16.2311001      -21.4288006      -71.6134033    
   Pt      -13.6288996      -22.1935005      -71.4697037    
   Pt      -15.5152998      -24.1259003      -71.0234985    
   Pt      -13.4338999      -24.9664001      -72.5735016    
   Pt      -8.32549953      -25.4799995      -74.4479980    
   Pt      -11.4252996      -21.9002991      -76.2037964    
   Pt      -8.53709984      -20.9731007      -75.8046036    
   Pt      -9.01504040      -23.5107002      -76.4814987    
   Pt      -10.9685001      -24.8302002      -74.8651962    
   Pt      -12.2996998      -22.2169991      -73.7415009    
   Pt      -9.54551029      -22.7866001      -73.8918991    
   Pt      -11.1423998      -23.8209991      -71.9412003    
   Pt      -8.36548996      -24.3845005      -71.7401962    
   Pt      -12.2851000      -19.7528000      -71.6112976    
   Pt      -10.0209999      -21.3645000      -71.5362015    
   Pt      -7.92413998      -20.6240005      -73.3106003    
   Pt      -10.4951000      -20.2451000      -73.9443970    
   Pt      -6.85804987      -23.1254997      -73.9196014    
   Pt      -7.39126015      -20.6445999      -70.8211975    
   Pt      -12.7023001      -19.3969994      -75.2726974    
   Pt      -5.98629999      -25.4473000      -72.8173981    
   Pt      -5.64915991      -21.2672997      -75.6679001    
   Pt      -1.77544999      -24.4074993      -74.8143005    
   Pt      -4.65565014      -24.1998005      -75.2092972    
   Pt      -3.25325990      -21.9108009      -74.2472000    
   Pt      -3.53880000      -24.2493992      -72.7035980    
   Pt      -5.70136976      -23.1697006      -71.4253006    
   Pt      -5.33614016      -21.0478001      -72.8268967    
   Pt      -3.24953008      -21.7905998      -71.2427979    
   Pt      -1.15157998      -23.6700001      -71.5071030    
   Pt      -1.48021996      -19.7859001      -74.4757004    
   Pt     -0.784085989      -20.9936008      -71.1417999    
   Pt     -0.582852006      -22.1802006      -73.7354965    
   Pt      -4.19304991      -19.2192001      -74.5225983    
   Pt      -33.2271004      -14.6527996      -73.2286987    
   Pt      -33.6106987      -15.3318005      -70.5631027    
   Pt      -31.8943005      -13.2679996      -71.2751007    
   Pt      -27.0977001      -12.9462996      -75.9941025    
   Pt      -29.1560993      -14.4849997      -75.5132980    
   Pt      -26.8465004      -15.8618002      -75.0799026    
   Pt      -27.5664997      -18.2684994      -71.7023010    
   Pt      -31.1644001      -16.0181007      -71.7751999    
   Pt      -28.7777996      -16.0902004      -73.1463013    
   Pt      -27.3852005      -13.7023001      -73.1231995    
   Pt      -30.5562992      -13.9027004      -73.3619003    
   Pt      -29.0107994      -13.4853001      -71.1048965    
   Pt      -25.9748001      -15.9603004      -72.4459000    
   Pt      -25.8358002      -18.3110008      -73.9420013    
   Pt      -24.9657993      -14.7337999      -76.7835999    
   Pt      -25.2644005      -17.3083992      -76.7354965    
   Pt      -22.6054993      -17.2679996      -76.3393021    
   Pt      -19.8708992      -17.3876991      -76.1250000    
   Pt      -22.6699009      -14.3765001      -75.4944992    
   Pt      -20.1501999      -18.8113003      -73.8808975    
   Pt      -20.1030998      -14.3361998      -75.0539017    
   Pt      -22.9188004      -18.6474991      -73.7667999    
   Pt      -24.1166992      -16.2921009      -74.4102020    
   Pt      -24.9740009      -13.7755003      -74.2186966    
   Pt      -21.4206009      -16.3883991      -73.8125000    
   Pt      -21.3227005      -18.8491993      -71.4145966    
   Pt      -22.8092995      -14.2570000      -72.6410980    
   Pt      -21.1014004      -16.1919994      -71.0973969    
   Pt      -23.4983997      -16.8673992      -71.8768997    
   Pt      -19.4377003      -14.4201002      -72.3377991    
   Pt      -25.0328999      -12.8374004      -71.7174988    
   Pt      -18.8281002      -17.8216991      -71.6688004    
   Pt      -16.0461006      -13.6250000      -76.4987030    
   Pt      -14.9926996      -18.2632999      -76.3180008    
   Pt      -13.8661003      -15.5368004      -75.7695007    
   Pt      -17.6772995      -18.7560997      -75.1759033    
   Pt      -16.3577003      -16.2691994      -75.2148972    
   Pt      -16.4652996      -18.7507992      -72.4583969    
   Pt      -17.5142994      -14.0241003      -74.1692963    
   Pt      -14.8563995      -14.3198996      -73.7147980    
   Pt      -18.7007008      -16.4384003      -73.9744034    
   Pt      -14.1997004      -17.5207996      -73.8005981    
   Pt      -16.5788994      -16.0876999      -72.2697983    
   Pt      -16.6296005      -13.5082998      -71.6110001    
   Pt      -13.5338001      -14.3507996      -71.2640991    
   Pt      -14.2643995      -17.1327000      -71.1175995    
   Pt      -11.4410000      -17.8890991      -73.2920990    
   Pt      -11.5563002      -16.8313999      -75.7341995    
   Pt      -9.17313004      -15.4647999      -75.9798965    
   Pt      -11.5637999      -14.0951996      -75.6725998    
   Pt      -9.34212971      -18.2012005      -75.3928986    
   Pt      -9.57563972      -13.0087004      -74.2713013    
   Pt      -12.4473000      -15.4222002      -73.4518967    
   Pt      -9.81542969      -15.8039999      -73.4792023    
   Pt      -8.74326038      -18.1975002      -72.5512009    
   Pt      -7.19244003      -16.4330006      -73.9940033    
   Pt      -11.5586996      -16.4200001      -71.0568008    
   Pt      -10.5120001      -13.8508997      -71.7533035    
   Pt      -8.95499992      -15.9476995      -70.7503967    
   Pt      -7.75895977      -14.1295996      -72.8139038    
   Pt      -7.02788019      -13.8571997      -75.4683990    
   Pt      -6.83421993      -18.9155006      -75.0949020    
   Pt      -6.34016991      -15.7347002      -71.2809982    
   Pt      -3.06260991      -19.1699009      -72.1235962    
   Pt      -3.10186005      -14.6400995      -75.8180008    
   Pt      -5.04215002      -16.5683994      -75.5914993    
   Pt      -2.54239988      -17.2765999      -75.4294968    
   Pt      -6.00268984      -18.5121994      -72.4814987    
   Pt      -4.98159981      -14.2482996      -73.6067963    
   Pt      -4.09911013      -16.7924995      -73.0274963    
   Pt      -1.30833006      -13.9160004      -70.9789963    
   Pt      -3.85980010      -14.7652998      -71.0078964    
   Pt      -2.25974011      -14.9284000      -73.1499023    
   Pt      -1.13706994      -17.4356995      -73.1530991    
   Pt     -0.585272014      -15.5179005      -74.9839020    
   Pt      -1.92892003      -16.6116009      -70.6518021    
   Pt      -5.80041981      -12.8430996      -71.2349014    
   Pt      -5.38259000E-02  -18.5079002      -70.9433975    
   Pt      -34.4716988      -12.6301003      -71.3843002    
   Pt      -32.5625000      -11.7722998      -73.4567032    
   Pt      -32.6360016      -10.7138996      -70.4717026    
   Pt      -33.5430984      -6.65402985      -71.4264984    
   Pt      -32.2951012      -8.88708973      -72.6484985    
   Pt      -27.7518997      -7.97598982      -76.7446976    
   Pt      -28.8316002      -10.7402000      -76.6548004    
   Pt      -26.0389004      -10.1405001      -76.3836975    
   Pt      -30.9892998      -12.3192997      -75.8571014    
   Pt      -30.5956001      -9.81620026      -74.5963974    
   Pt      -29.5189991      -7.20904016      -74.7272034    
   Pt      -26.6800995      -6.82993984      -74.4992981    
   Pt      -27.8192997      -9.36647987      -74.3880005    
   Pt      -28.9517002      -11.9354000      -74.1300964    
   Pt      -30.4459000      -11.1211004      -72.0866013    
   Pt      -29.4461002      -8.60766983      -72.3688965    
   Pt      -27.6826992      -10.8648996      -71.9792023    
   Pt      -26.7777996      -8.20989990      -72.0317001    
   Pt      -26.0734997      -11.3771000      -74.0242004    
   Pt      -24.8174000      -7.60576010      -76.5146027    
   Pt      -20.9150009      -12.4427004      -73.2721024    
   Pt      -24.2845993      -12.0756998      -76.1508026    
   Pt      -21.4797993      -12.0991001      -76.1784973    
   Pt      -20.2798004      -8.01002979      -76.0102005    
   Pt      -22.9624004      -9.74040985      -75.9851990    
   Pt      -22.6005993      -11.6922998      -71.0841980    
   Pt      -22.6177998      -7.53968000      -74.6845016    
   Pt      -24.9846001      -8.94946003      -74.0842972    
   Pt      -20.8449993      -10.0276003      -74.3173981    
   Pt      -23.3990002      -11.3761997      -73.7339020    
   Pt      -20.4053001      -7.50194979      -73.1149979    
   Pt      -24.5144005      -6.68173981      -72.7463989    
   Pt      -22.6930008      -9.06898975      -72.4094009    
   Pt      -24.9407997      -10.2517996      -71.5612030    
   Pt      -20.3395996      -10.2206001      -71.6596985    
   Pt      -22.2989998      -6.67934990      -71.1559982    
   Pt      -13.7252998      -12.6167002      -75.6940994    
   Pt      -16.1671009      -8.18675041      -75.8911972    
   Pt      -18.6959000      -12.2280998      -75.8722992    
   Pt      -14.1817999      -10.0177002      -75.8427963    
   Pt      -18.2145004      -9.63623047      -74.9542999    
   Pt      -13.9245005      -7.59872007      -74.4341965    
   Pt      -16.0316010      -11.7208996      -74.4871979    
   Pt      -18.1760006      -6.93715000      -74.2910995    
   Pt      -15.4993000      -9.34156990      -73.1227036    
   Pt      -18.3917999      -11.6653996      -73.0491028    
   Pt      -18.0916996      -8.80712986      -72.2492981    
   Pt      -14.4990997      -11.8364000      -72.3447037    
   Pt      -13.6290998      -7.57186985      -71.6334991    
   Pt      -16.1490993      -8.29405975      -70.5558014    
   Pt      -16.6345997      -10.8958998      -71.0827026    
   Pt      -15.9889002      -6.73848009      -72.9104004    
   Pt      -18.7584000      -12.3936005      -70.4375000    
   Pt      -12.2651997      -12.7126999      -73.3274002    
   Pt      -12.7143002      -9.84655952      -73.2720032    
   Pt      -11.8365002      -8.51737976      -75.6369019    
   Pt      -9.58166027      -6.94685984      -75.4770966    
   Pt      -11.1997004      -11.1521997      -75.2873993    
   Pt      -7.86125994      -11.0959997      -75.2939987    
   Pt      -9.75963974      -9.22148037      -74.0221024    
   Pt      -6.94800997      -9.04843044      -73.6186981    
   Pt      -11.4568996      -7.16180992      -73.2854996    
   Pt      -8.82289028      -6.85012007      -72.7298965    
   Pt      -7.74081993      -11.4379997      -72.5142975    
   Pt      -10.3529997      -11.1583004      -72.3887024    
   Pt      -12.3003998      -12.0320997      -70.5593033    
   Pt      -11.4644003      -9.27597046      -70.9215012    
   Pt      -8.70740986      -9.18556023      -71.2306976    
   Pt      -11.0702000      -6.55492020      -70.7184982    
   Pt      -6.50883007      -7.46602011      -71.5033035    
   Pt      -6.85393000      -6.47371006      -74.6284027    
   Pt      -1.42436004      -12.4907999      -76.4792023    
   Pt      -4.72076988      -12.3689003      -76.3561020    
   Pt      -3.05754995      -10.1651001      -75.7145996    
   Pt      -2.76904988      -12.4591999      -74.2749023    
   Pt      -5.31370020      -11.4006996      -73.8220978    
   Pt      -2.91424990      -9.92883968      -72.9535980    
   Pt      -5.39940977      -9.94810009      -71.4832993    
   Pt      -4.56225014      -7.78188992      -73.4741974    
   Pt      -3.42416000      -12.3170996      -71.8495026    
   Pt      -2.34302998      -7.68916988      -71.6001968    
   Pt      -1.50773001      -8.12067986      -74.7250977    
   Pt     -0.779614985      -11.3635998      -71.4010010    
   Pt     -0.634977996      -10.8577003      -74.2696991    
   Pt     -0.488640994      -9.98235035      -76.7101974    
   Pt     -0.205483004      -9.01566029      -72.3141022    
   Pt      -3.90443993      -6.55234003      -75.9209976    
   Pt      -32.3816986      -4.07200003      -71.3472977    
   Pt      -31.1369991      -6.27641010      -72.5927963    
   Pt      -27.4881001     -0.749162972      -75.8828964    
   Pt      -29.8353004      -2.25765991      -75.2193985    
   Pt      -30.9683990      -4.94107008      -75.0335999    
   Pt      -28.2611008      -4.55981016      -74.8627014    
   Pt      -28.4832001      -6.06815004      -72.4373016    
   Pt      -27.6709995      -2.08964992      -73.5216980    
   Pt      -29.9950008      -3.68052006      -72.7867966    
   Pt      -29.8532009     -0.733850002      -72.8249969    
   Pt      -27.8171005     -0.694871008      -71.1287994    
   Pt      -27.8980999      -3.61455989      -71.1240997    
   Pt      -26.2714996      -5.81607008      -70.7496033    
   Pt      -26.1802006      -4.47825003      -73.1802979    
   Pt      -25.9214001      -3.00324988      -75.5131989    
   Pt      -25.6833000      -2.19651008      -71.7074966    
   Pt      -20.7387009      -1.12900996      -76.5093994    
   Pt      -23.6387005      -1.40435004      -76.2266006    
   Pt      -22.0830002      -3.55318999      -75.8348007    
   Pt      -24.3272991      -5.32496023      -75.1121979    
   Pt      -20.2280006      -5.40755987      -75.1063004    
   Pt      -25.1424999     -0.577300012      -74.0327988    
   Pt      -23.8213005      -3.04288006      -73.7708969    
   Pt      -22.1870003      -5.22341013      -73.4029007    
   Pt      -21.9785004      -1.08054996      -74.0690994    
   Pt      -21.5480003      -2.98286009      -71.8976974    
   Pt      -23.8971004      -4.34074020      -71.4304962    
   Pt      -23.3672009      -1.18307996      -71.7563019    
   Pt      -20.8271999     -0.128115997      -71.7562027    
   Pt      -19.9139004      -2.69737005      -74.2620010    
   Pt      -19.5321007      -4.81926012      -72.4809036    
   Pt      -19.3792000      -5.26297018E-02  -74.2502975    
   Pt      -17.8232994      -6.24436998      -70.7186966    
   Pt      -17.9666996      -1.61298001      -76.2321014    
   Pt      -15.5760002      -5.71445990      -75.5822983    
   Pt      -17.7572002      -4.21480989      -74.7605972    
   Pt      -15.2395000      -3.29872990      -74.4438019    
   Pt      -18.9526005      -2.10939002      -71.8356018    
   Pt      -16.1378002      -1.16051996      -71.3125992    
   Pt      -15.0837002      -5.45102978      -70.7573013    
   Pt      -14.3372002      -2.97901011      -71.8565979    
   Pt      -16.9071999      -4.00870991      -72.2182007    
   Pt      -13.6924000      -5.27487993      -73.2323990    
   Pt      -14.4422998     -0.820656002      -73.6837006    
   Pt      -17.2206993      -1.56062996      -73.6641006    
   Pt      -12.4417000      -3.09231997      -74.2519989    
   Pt      -12.3226995      -5.61846018      -75.5952988    
   Pt      -7.75072002      -3.49898005      -74.3006973    
   Pt      -10.2983999      -4.73695993      -73.9534988    
   Pt      -9.97523022      -2.10064006      -73.2949982    
   Pt      -12.3421001      -1.29348004      -72.0567017    
   Pt      -11.9418001      -4.05048990      -71.6110992    
   Pt      -9.37479973      -4.41191006      -71.6257019    
   Pt      -7.74857998      -2.23127007      -71.7649002    
   Pt      -10.1560001      -2.00758004      -70.5896988    
   Pt      -7.39938021     -0.596614003      -74.0259018    
   Pt      -6.79541016      -4.79346991      -72.1174011    
   Pt      -6.31839991     -0.227077007      -71.3046036    
   Pt      -1.32769001      -5.66479015      -76.1559982    
   Pt      -5.10883999      -1.78009999      -75.7302017    
   Pt      -4.99231005      -4.68625021      -74.1727982    
   Pt      -2.52916002      -5.87132978      -73.6761017    
   Pt      -2.83950996      -3.59530997      -75.3615036    
   Pt      -2.72744012      -1.26689994      -74.0792007    
   Pt      -5.38387012      -2.22884989      -73.1669998    
   Pt      -3.05174994      -3.44158006      -72.4611969    
   Pt      -1.06683004      -1.31391001      -71.9212036    
   Pt      -4.32250977      -5.72929001      -71.6570969    
   Pt      -3.72877002      -1.01356995      -71.3775024    
   Pt      -1.60634995      -5.31694984      -71.0705032    
   Pt     -0.617734015      -3.77249002      -73.6811981    
   Pt      -5.26568985      -3.08835006      -70.5707016    
   Pt      -30.8759003      -32.4347000      -65.1445999    
   Pt      -28.0154991      -33.9846001      -64.8482971    
   Pt      -25.9622002      -32.3594017      -65.9445038    
   Pt      -25.0125999      -34.7625008      -64.8458023    
   Pt      -21.0979996      -33.9182014      -65.2817993    
   Pt      -23.4482994      -32.9109001      -66.5560989    
   Pt      -20.8656006      -32.1745987      -67.4657974    
   Pt      -14.6061001      -33.0143013      -67.1356964    
   Pt      -18.6352005      -33.2038994      -66.0606995    
   Pt      -16.4265003      -34.4637985      -65.5576019    
   Pt      -14.4610004      -33.1183014      -64.3237991    
   Pt      -13.8582001      -35.3692017      -65.7731018    
   Pt      -12.1259003      -33.1866989      -65.9132996    
   Pt      -9.79158020      -33.3394012      -64.4690018    
   Pt      -9.71306992      -32.4157982      -67.2894974    
   Pt      -6.53572989      -32.2845001      -69.9004974    
   Pt      -6.04986000      -37.6814003      -64.7481003    
   Pt      -5.91863012      -35.0171013      -65.9480972    
   Pt      -3.77895999      -33.2000999      -67.4753036    
   Pt      -2.93804002      -35.4157982      -65.8267975    
   Pt      -4.20966005      -33.2212982      -64.6549988    
   Pt      -1.56648004      -32.8529015      -65.7744980    
   Pt      -5.96733999      -32.2179985      -66.4347000    
   Pt     -0.280061990      -35.1929016      -65.1143036    
   Pt      -33.1333008      -26.3430996      -67.6464005    
   Pt      -33.6848984      -29.0202007      -67.3936005    
   Pt      -35.6654015      -27.0578003      -66.9699020    
   Pt      -32.6186981      -30.2064991      -65.1439972    
   Pt      -33.6725006      -27.4564991      -65.1973038    
   Pt      -36.3311005      -27.7262001      -64.2390976    
   Pt      -29.2556992      -29.6086998      -69.6100006    
   Pt      -31.7070007      -28.3365002      -68.9944000    
   Pt      -29.5816994      -26.8507996      -69.0005035    
   Pt      -27.0951004      -27.8549995      -69.1613998    
   Pt      -28.5750999      -31.6681995      -66.3839035    
   Pt      -30.9122009      -30.3880997      -67.3702011    
   Pt      -26.8076992      -30.4615993      -68.0518036    
   Pt      -28.6781998      -28.6543999      -67.0640030    
   Pt      -27.8040009      -25.9043007      -67.0957031    
   Pt      -31.1604996      -27.8234005      -66.2294006    
   Pt      -29.8582993      -29.7397003      -64.8460999    
   Pt      -28.0146008      -27.5601997      -64.6844025    
   Pt      -26.9762001      -30.0111008      -65.0835037    
   Pt      -31.5842991      -25.7586002      -64.4697037    
   Pt      -25.9958992      -28.0349007      -66.7197037    
   Pt      -20.7677994      -27.9979000      -69.5586014    
   Pt      -24.7642002      -29.0450993      -69.0544968    
   Pt      -24.8530998      -26.2737007      -68.5954971    
   Pt      -22.2908001      -30.2513008      -68.8817978    
   Pt      -24.6961002      -31.7835007      -69.1966019    
   Pt      -22.8246994      -27.6781006      -67.7266998    
   Pt      -24.1457005      -26.3388996      -65.8152008    
   Pt      -20.8679008      -29.1303997      -66.8757019    
   Pt      -24.1462002      -30.2511997      -66.7387009    
   Pt      -21.8462009      -31.1811008      -65.1993027    
   Pt      -21.3195000      -26.4986000      -65.7524033    
   Pt      -20.2716007      -29.1231003      -64.0886002    
   Pt      -22.8696003      -28.6334991      -64.8435974    
   Pt      -19.9633007      -25.7733994      -67.8392029    
   Pt      -19.2998009      -30.2887993      -68.7808990    
   Pt      -24.5084991      -30.8090000      -64.1071014    
   Pt      -25.3743992      -27.9493999      -64.0064011    
   Pt      -16.2402992      -27.0256996      -70.1775970    
   Pt      -13.7614002      -26.2439003      -70.1097031    
   Pt      -18.8314991      -27.7583008      -65.8703003    
   Pt      -16.9122009      -29.7117996      -69.8722000    
   Pt      -18.4001999      -27.7500992      -68.6715012    
   Pt      -17.1014004      -31.9067993      -68.0977020    
   Pt      -14.7297001      -27.6718006      -67.9889984    
   Pt      -14.7904997      -30.3843994      -68.0132980    
   Pt      -16.9178009      -26.2924995      -67.0923996    
   Pt      -16.8801003      -29.2418003      -67.0913010    
   Pt      -18.9930992      -30.6315994      -66.0037994    
   Pt      -14.8704996      -28.5298996      -65.4005966    
   Pt      -16.7350998      -26.6329002      -64.3621979    
   Pt      -16.4218998      -31.4852009      -65.5924988    
   Pt      -13.6124001      -30.8582001      -65.6355972    
   Pt      -17.3276005      -29.3236008      -64.2254028    
   Pt      -14.5531998      -25.7196999      -65.8199997    
   Pt      -9.48536968      -31.3237991      -69.9136963    
   Pt      -12.2783003      -28.4655991      -66.2238998    
   Pt      -12.2528000      -28.3822002      -69.0028000    
   Pt      -7.86504984      -28.1536007      -68.8492966    
   Pt      -12.2261000      -31.3987999      -68.0251007    
   Pt      -7.60385990      -30.6452007      -67.9803009    
   Pt      -10.1077995      -27.1403999      -67.8639984    
   Pt      -10.1155005      -29.7057991      -67.8504028    
   Pt      -8.22325039      -31.0676994      -65.2885971    
   Pt      -10.8930998      -30.7254009      -65.4276962    
   Pt      -10.4770002      -26.5881004      -65.2387009    
   Pt      -8.54716015      -28.4647999      -66.0484009    
   Pt      -10.9195004      -25.9288006      -70.0807037    
   Pt      -12.5516005      -25.9321003      -67.6361008    
   Pt      -8.09560013      -25.8223991      -66.5652008    
   Pt      -6.45306015      -27.0221004      -64.8392029    
   Pt     -0.991732001      -27.1310997      -70.2779007    
   Pt      -2.86160994      -28.9801998      -69.8404999    
   Pt      -5.45040989      -28.2317009      -69.9253006    
   Pt      -4.87997007      -30.7022991      -68.5559998    
   Pt      -2.17419004      -31.0445995      -68.2042007    
   Pt      -1.15830004      -28.2402992      -67.7695999    
   Pt      -3.76518011      -28.6973991      -67.2349014    
   Pt      -3.60963988      -30.9144001      -65.9029999    
   Pt      -5.91183996      -27.1229000      -67.4909973    
   Pt      -1.22938001      -25.7686005      -66.3727036    
   Pt      -1.88266003      -28.7854004      -65.2881012    
   Pt      -6.01992989      -29.4771996      -65.9645004    
   Pt      -3.92488003      -26.2583008      -65.8728027    
   Pt      -3.45169997      -26.4419994      -68.5690002    
   Pt     -0.190137997      -29.7574005      -69.7558975    
   Pt      -4.04841006E-02  -30.5603008      -66.5270004    
   Pt      -33.3098984      -22.7472000      -70.1987000    
   Pt      -33.5610008      -19.5156002      -68.3011017    
   Pt      -34.3522987      -22.0793991      -67.6482010    
   Pt      -35.4468994      -24.9524002      -64.8748016    
   Pt      -33.1671982      -24.0436001      -66.2863998    
   Pt      -34.7444992      -22.0421009      -64.7441025    
   Pt      -32.4117012      -20.8941994      -66.0718994    
   Pt      -33.8328018      -19.4869995      -64.1206970    
   Pt      -26.3176994      -25.4391994      -64.3158035    
   Pt      -30.6005993      -25.2808990      -67.0244980    
   Pt      -31.5676994      -20.4647999      -69.8958969    
   Pt      -26.7772007      -20.4330997      -70.0912018    
   Pt      -31.7127991      -25.0435009      -69.6496964    
   Pt      -26.9573994      -25.1390991      -69.7124023    
   Pt      -29.1835995      -23.9571991      -68.8237991    
   Pt      -29.0848007      -21.2155991      -68.6782990    
   Pt      -26.6989994      -22.6835003      -68.7021027    
   Pt      -28.9631004      -24.9880009      -64.7587967    
   Pt      -31.4472008      -22.6644993      -68.0877991    
   Pt      -27.0478001      -20.5303993      -67.0464020    
   Pt      -28.2399998      -23.0305004      -66.5085983    
   Pt      -29.6506004      -20.8022995      -65.7266998    
   Pt      -30.7546005      -23.1690006      -65.3637009    
   Pt      -26.0391998      -22.1555004      -64.9356995    
   Pt      -27.2910004      -19.6756001      -64.4208984    
   Pt      -25.6567001      -24.2476997      -66.7529984    
   Pt      -23.1434002      -20.5792999      -69.9709015    
   Pt      -22.1042004      -25.4139004      -69.4319992    
   Pt      -19.8647003      -23.4888992      -69.2438965    
   Pt      -24.1917992      -23.6770992      -68.9533997    
   Pt      -21.9337006      -22.1833000      -68.2474976    
   Pt      -24.5130997      -21.6961994      -67.2869034    
   Pt      -24.7357006      -19.8708000      -65.3370972    
   Pt      -22.6194992      -24.3418999      -66.8815002    
   Pt      -22.7448006      -19.5266991      -67.0149002    
   Pt      -20.1788006      -23.1147003      -66.4745026    
   Pt      -22.3929996      -21.7991009      -65.5347977    
   Pt      -20.1112995      -20.2262993      -65.5166016    
   Pt      -24.0027008      -23.9596996      -64.5544968    
   Pt      -21.2548008      -24.1137009      -64.2813034    
   Pt      -20.7598991      -19.6816998      -68.6239014    
   Pt      -22.2784996      -19.2761993      -64.2311020    
   Pt      -25.0266991      -19.2082996      -68.4515991    
   Pt      -14.7560997      -19.6520004      -70.2586975    
   Pt      -18.1763992      -19.9048996      -70.0049973    
   Pt      -17.7768993      -25.0846996      -69.4805984    
   Pt      -18.9295998      -25.1369991      -65.3319016    
   Pt      -17.1313000      -22.4888992      -69.3630981    
   Pt      -14.5878000      -22.1058006      -69.0108032    
   Pt      -18.8379993      -21.2502003      -67.7170029    
   Pt      -15.2374001      -24.7380009      -68.4224014    
   Pt      -16.2278996      -19.9342995      -68.0062027    
   Pt      -17.6804008      -23.7115002      -67.2145996    
   Pt      -15.5128002      -22.1107006      -66.4187012    
   Pt      -17.3327007      -20.2192993      -65.4529037    
   Pt      -14.6784000      -19.6516991      -65.2185974    
   Pt      -16.4747009      -24.0718994      -64.8761978    
   Pt      -13.5246000      -20.1464996      -67.4466019    
   Pt      -18.6434002      -22.5279007      -64.3228989    
   Pt      -13.3486004      -23.4435005      -67.0457993    
   Pt      -13.1661997      -21.8204002      -64.9455032    
   Pt      -8.41427994      -25.4108009      -69.1542969    
   Pt      -10.0705004      -23.3633995      -69.4789963    
   Pt      -12.7456999      -23.9153004      -69.6593018    
   Pt      -7.39186001      -22.9181995      -69.4019012    
   Pt      -11.9566002      -21.2355995      -69.4758987    
   Pt      -9.27330017      -20.9680996      -68.7985992    
   Pt      -10.3901997      -24.5941010      -67.1336975    
   Pt      -11.8783998      -24.3062000      -64.9222031    
   Pt      -8.10358047      -22.9067001      -66.8084030    
   Pt      -8.98696041      -20.4281006      -66.1647034    
   Pt      -11.0675001      -22.0245991      -66.9588013    
   Pt      -9.02764988      -24.2630997      -64.6411972    
   Pt      -11.6428003      -19.6025009      -64.9213028    
   Pt      -10.4004002      -21.9825993      -64.3692017    
   Pt      -6.72318983      -20.5587997      -68.0215988    
   Pt      -7.49232006      -21.8570004      -64.2815018    
   Pt      -6.57082987      -19.5000992      -65.5627975    
   Pt      -10.9029999      -19.2451992      -67.5218964    
   Pt      -6.29436016      -24.3467007      -65.0614014    
   Pt      -5.84671021      -25.5196991      -70.0313034    
   Pt      -4.97276020      -19.9249001      -70.1322021    
   Pt      -3.46169996      -24.2101994      -70.0286026    
   Pt      -4.83952999      -22.2252998      -68.8153000    
   Pt      -5.80857992      -24.4186001      -67.6253967    
   Pt      -2.05133009      -22.0240993      -68.8547974    
   Pt      -3.16325998      -23.8992004      -67.2919998    
   Pt      -5.20713997      -22.1445007      -66.0226974    
   Pt      -4.05181980      -20.0109997      -67.3576965    
   Pt      -3.20637012      -23.9354000      -64.7138977    
   Pt      -2.11633992      -21.6410007      -65.9207993    
   Pt      -3.95746994      -20.0491009      -64.3115997    
   Pt     -0.597019017      -23.9944000      -64.1541977    
   Pt      -1.02866006      -24.7131004      -68.8872986    
   Pt      -2.33674002      -19.3103008      -69.5260010    
   Pt     -0.170914993      -20.3591995      -68.3463974    
   Pt      -4.22380008E-02  -23.0879993      -66.8759003    
   Pt      -32.2538986      -17.2322998      -68.9845963    
   Pt      -32.4832001      -15.2205000      -67.0065002    
   Pt      -32.9728012      -17.8981991      -66.3174973    
   Pt      -33.2484016      -13.2228003      -68.9064026    
   Pt      -26.5223999      -14.5145998      -70.2902985    
   Pt      -30.8568993      -19.1485004      -67.6495972    
   Pt      -31.9494991      -13.9295998      -64.4045029    
   Pt      -28.5912991      -16.0431004      -70.3731995    
   Pt      -30.0998993      -18.2430992      -70.2373962    
   Pt      -31.0091000      -14.8397999      -69.3261032    
   Pt      -27.7724991      -18.3875008      -68.7368011    
   Pt      -31.0881996      -18.7793999      -64.5652008    
   Pt      -29.7022991      -16.5238991      -67.9079971    
   Pt      -26.9736996      -15.9656000      -68.0439987    
   Pt      -28.5023003      -13.8325996      -68.4913025    
   Pt      -28.7931004      -18.3372993      -66.2033997    
   Pt      -27.9771996      -15.8035002      -65.5710983    
   Pt      -30.0445004      -13.9973001      -66.5067978    
   Pt      -30.5646992      -16.3565006      -65.3268967    
   Pt      -26.1651001      -17.8407993      -66.3464966    
   Pt      -27.5182991      -13.1358995      -65.7993011    
   Pt      -21.1256008      -13.7711000      -70.3414001    
   Pt      -25.5457001      -17.0846996      -70.0119019    
   Pt      -23.7247009      -14.8381004      -70.0378036    
   Pt      -25.4333000      -13.6701002      -67.9791031    
   Pt      -25.4221992      -15.0888004      -65.6866989    
   Pt      -22.7936993      -17.8621998      -69.4023972    
   Pt      -21.6639004      -15.6567001      -68.3620987    
   Pt      -19.7756996      -17.3477993      -69.2339020    
   Pt      -24.2257996      -16.2989006      -67.6997986    
   Pt      -20.9789009      -17.4957008      -66.4598999    
   Pt      -22.5541992      -14.8599005      -65.7909012    
   Pt      -23.7203007      -17.3383007      -65.2518005    
   Pt      -19.5991001      -13.8922997      -68.0531006    
   Pt      -22.5538006      -13.1279001      -68.0507965    
   Pt      -18.3729000      -15.2323999      -70.1716003    
   Pt      -18.7945004      -17.8992996      -64.5957031    
   Pt      -16.9050007      -17.6121006      -69.8639984    
   Pt      -15.6070995      -15.1982002      -69.7514038    
   Pt      -14.8788004      -17.5259991      -68.2378998    
   Pt      -18.5063992      -18.5440006      -67.2583008    
   Pt      -14.9996004      -14.9224997      -67.0960007    
   Pt      -16.2898006      -17.6161003      -65.9238968    
   Pt      -17.4925003      -15.9523001      -67.7213974    
   Pt      -17.0344009      -13.3207998      -68.5197983    
   Pt      -14.7114000      -15.9856997      -64.5933990    
   Pt      -13.5902996      -13.5539999      -65.0991974    
   Pt      -13.0391998      -15.6449003      -68.9179001    
   Pt      -13.2508001      -12.9301996      -67.8660965    
   Pt      -12.9969997      -17.5627003      -66.2548981    
   Pt      -10.0355997      -18.7614002      -70.1778030    
   Pt      -8.27869034      -13.3242998      -70.2935028    
   Pt      -7.28251982      -18.1049004      -70.1773987    
   Pt      -12.5613003      -18.3381004      -69.2845993    
   Pt      -10.8053999      -13.9018002      -69.0103989    
   Pt      -7.79415989      -15.5798998      -68.3207016    
   Pt      -10.4687996      -16.6305008      -68.3762970    
   Pt      -8.36707973      -18.2968998      -67.7085037    
   Pt      -11.8696003      -15.0264997      -66.6284027    
   Pt      -9.20063019      -14.8060999      -65.9811020    
   Pt      -9.93461037      -17.4874001      -65.4773026    
   Pt      -7.16870022      -16.7502003      -65.7502975    
   Pt      -6.53151989      -14.0785999      -66.2493973    
   Pt      -8.62996006      -12.8002005      -67.7841034    
   Pt      -11.8549004      -15.8375998      -64.2041016    
   Pt      -4.44875002      -17.3533993      -70.2854004    
   Pt      -1.75119996      -19.0732994      -66.4347000    
   Pt      -2.16699004      -14.8771000      -68.5740967    
   Pt      -5.80710983      -17.7810001      -67.9009018    
   Pt      -4.93480015      -15.2425003      -68.5734024    
   Pt      -3.04278994      -17.2859001      -67.9052963    
   Pt      -1.70176995      -13.0784998      -66.3065033    
   Pt      -4.61137009      -17.6639004      -65.6065979    
   Pt     -0.908681989      -15.9274998      -66.4737015    
   Pt      -2.25548005      -17.2073994      -64.4543991    
   Pt      -3.55042005      -15.1225996      -66.1439972    
   Pt     -0.372963995      -17.5816994      -68.4340973    
   Pt      -5.40242004      -15.3218002      -64.1480026    
   Pt      -6.14926004      -12.8908005      -68.5865021    
   Pt      -3.64766002      -13.3250999      -64.0245972    
   Pt      -1.22075999      -14.6604996      -64.0217972    
   Pt      -33.5411987      -8.29761028      -69.1628036    
   Pt      -34.2434998      -10.7909002      -68.1660995    
   Pt      -35.4287987      -8.29741955      -67.2973022    
   Pt      -33.0592003      -6.96458006      -66.6889038    
   Pt      -33.2417984      -9.55156994      -66.0887985    
   Pt      -34.8244019      -7.95003986      -64.6632004    
   Pt      -32.0303993      -12.1056004      -66.6887970    
   Pt      -32.1837997      -8.14113045      -64.0083008    
   Pt      -31.1802998      -7.97489977      -70.3983002    
   Pt      -28.4321003      -7.32171011      -69.7845993    
   Pt      -29.2940006      -9.98377037      -69.8289032    
   Pt      -26.5744991      -9.35569000      -69.4170990    
   Pt      -27.0144997      -11.9399996      -69.6069031    
   Pt      -30.6840992      -12.1917000      -69.2197037    
   Pt      -31.5070992      -9.87343979      -68.1474991    
   Pt      -26.1966991      -6.94505978      -68.1828995    
   Pt      -30.5263004      -7.39984989      -67.8199005    
   Pt      -30.1366005      -11.9891996      -64.7717972    
   Pt      -28.2523994      -8.85303974      -67.4256973    
   Pt      -29.0287991      -11.3842001      -67.4067001    
   Pt      -26.1327000      -10.9280005      -67.0276031    
   Pt      -26.2730007      -8.38344002      -65.7726974    
   Pt      -30.5016003      -9.33201027      -65.7912979    
   Pt      -28.4894009      -7.72251987      -64.5421982    
   Pt      -28.0363998      -10.4643002      -65.1482010    
   Pt      -20.0527000      -7.71327019      -70.3180008    
   Pt      -24.5217991      -7.90425014      -70.3622971    
   Pt      -20.6933002      -12.5288000      -65.9485016    
   Pt      -22.3185005      -9.38609982      -69.7119980    
   Pt      -24.3125992      -11.2921000      -69.0957031    
   Pt      -20.7152996      -11.4216995      -68.9692001    
   Pt      -22.0813007      -7.09201002      -68.2210999    
   Pt      -20.1748009      -8.91660976      -67.9123993    
   Pt      -24.3290005      -8.93313980      -67.7974014    
   Pt      -22.2397995      -10.4448004      -67.0037003    
   Pt      -24.0470009      -6.52048016      -66.1772995    
   Pt      -23.9916000      -12.4657001      -65.9418030    
   Pt      -21.9123001      -8.20343971      -65.5104980    
   Pt      -24.1508007      -9.80317020      -65.0222015    
   Pt      -19.7791004      -9.99680996      -65.3844986    
   Pt      -13.9940004      -9.92068958      -70.3669968    
   Pt      -18.5209007      -9.78598976      -69.7391968    
   Pt      -14.9296999      -12.4179001      -69.7108002    
   Pt      -16.0167007      -10.0997000      -68.4962997    
   Pt      -17.6147995      -7.79919004      -68.1528015    
   Pt      -18.4330006      -11.2639999      -67.5438995    
   Pt      -15.4989996      -11.9183998      -66.5660019    
   Pt      -14.4182997      -8.82684994      -66.5876007    
   Pt      -16.9899998      -9.40824032      -65.8448029    
   Pt      -19.0970993      -7.44154978      -65.8439026    
   Pt      -17.7320995      -11.9640999      -64.9468002    
   Pt      -15.3009005      -10.8550997      -64.0922012    
   Pt      -16.1828003      -6.59819984      -65.9779968    
   Pt      -15.1339998      -7.01600981      -68.5117035    
   Pt      -13.0882998      -10.9619999      -65.6444016    
   Pt      -12.6730003      -7.92256021      -68.8883972    
   Pt      -12.1025000      -10.4202003      -68.1564026    
   Pt      -7.38192987      -10.8157997      -69.5832977    
   Pt      -9.95734978      -11.2395000      -69.6266022    
   Pt      -9.92648983      -8.53787994      -68.8300018    
   Pt      -7.21587992      -8.29915047      -68.7191010    
   Pt      -9.37936020      -10.3290997      -66.9860992    
   Pt      -11.0107002      -12.5067997      -66.5460968    
   Pt      -11.6141996      -8.49073029      -66.3585968    
   Pt      -9.08078957      -7.73109007      -66.0867996    
   Pt      -8.64336967      -12.2289000      -65.2407990    
   Pt      -7.92006016      -9.72994995      -64.4782028    
   Pt      -10.6183004      -10.4933004      -64.4635010    
   Pt      -6.68828011      -10.7698002      -66.6586990    
   Pt      -6.44487000      -7.88720989      -66.1248016    
   Pt      -2.88666010      -10.0723000      -70.2823029    
   Pt      -3.47053003      -12.6078997      -69.2605972    
   Pt      -6.19112015      -12.1267996      -64.2899017    
   Pt      -4.53536987      -7.77692986      -69.5991974    
   Pt     -0.486573994      -9.70590973      -69.1464996    
   Pt     -0.572045028      -12.5000000      -68.8750000    
   Pt      -1.98446000      -7.30597019      -68.7714996    
   Pt      -4.96940994      -10.3619003      -68.5870972    
   Pt      -2.38304996      -10.8308001      -67.6764984    
   Pt      -3.83011007      -8.62201023      -66.8076019    
   Pt      -4.40177011      -12.3003998      -66.5132980    
   Pt      -1.14486003      -8.73431969      -66.5444031    
   Pt      -5.14436007      -9.51329994      -64.5366974    
   Pt      -4.48924017      -6.90725994      -64.5561981    
   Pt      -2.56068993      -10.8113003      -65.0268021    
   Pt      -35.0003014      -5.77992010      -68.5156021    
   Pt      -32.3574982      -5.73169994      -69.0820999    
   Pt      -32.9196014      -4.31688976      -66.3516006    
   Pt      -35.3871994      -5.50592995      -65.8503036    
   Pt      -35.0335007      -2.59570003      -66.0180969    
   Pt      -32.4754982      -1.62581003      -66.3315964    
   Pt      -33.9244003     -0.392526001      -64.5134964    
   Pt      -32.2532997      -2.97874999      -68.7593994    
   Pt      -33.3870010      -5.59290981      -64.0024033    
   Pt      -36.5217018     -0.962792993      -64.1707001    
   Pt      -32.0245018     -0.263718992      -68.6969986    
   Pt      -30.0603008      -5.17694998      -70.3117981    
   Pt      -30.0834007      -2.20747995      -70.2662964    
   Pt      -28.3484001      -6.19734001      -66.6929016    
   Pt      -30.7919006      -6.14399004      -65.2213974    
   Pt      -27.7537003      -2.05130005      -68.8221970    
   Pt      -27.9578991      -4.81001997      -68.8030014    
   Pt      -30.4374008      -4.68858004      -67.5485992    
   Pt      -30.0424004      -1.98104000      -67.4412994    
   Pt      -26.2894001      -5.89691019      -64.7628021    
   Pt      -28.1327991      -3.60295010      -66.3861008    
   Pt      -30.5788994      -3.38562989      -65.0656967    
   Pt      -28.5935001      -1.45280004      -64.9728012    
   Pt      -26.5569000      -3.18465996      -64.3263016    
   Pt      -27.2215996     -0.271818012      -67.0811996    
   Pt      -25.6900997     -0.473091990      -64.8910980    
   Pt      -25.7782001      -4.60769987      -66.9489975    
   Pt      -25.6380005      -3.57826996      -69.3874969    
   Pt      -20.6075001      -1.80578005      -69.6074982    
   Pt      -21.4312000      -4.57201004      -69.6626968    
   Pt      -23.2462006      -2.61726999      -69.4754028    
   Pt      -25.2898998     -0.745023012      -69.2715988    
   Pt      -24.9405994      -2.12510991      -66.9161987    
   Pt      -19.5480995      -6.05261993      -68.1684036    
   Pt      -24.0191002      -5.59969997      -69.0346985    
   Pt      -22.8367996      -4.14880991      -67.2451019    
   Pt      -20.0221004      -3.40370989      -67.4131012    
   Pt      -22.1830006      -1.56362998      -67.2674026    
   Pt      -21.1095009      -5.68909979      -65.9925995    
   Pt      -23.0601997      -1.24026000      -64.7295990    
   Pt      -21.3724003      -3.23765993      -64.9682999    
   Pt      -23.9587994      -4.00880003      -64.8793030    
   Pt      -19.6109009     -0.743336976      -67.2685013    
   Pt      -22.6217995      -1.17601000E-03  -69.5240021    
   Pt      -18.8220997      -3.89226007      -69.7986984    
   Pt      -16.1345005      -3.25922990      -69.7233963    
   Pt      -17.9808006      -1.27566004      -69.3619003    
   Pt      -17.0694008      -5.17073011      -68.1164017    
   Pt      -15.2909002      -1.08908999      -68.4191971    
   Pt      -13.3163996      -6.28450012      -66.5569992    
   Pt      -14.7135000      -4.14007998      -67.5998993    
   Pt      -17.1914997      -2.62480998      -67.0675964    
   Pt      -18.4319992      -4.85582018      -65.7283020    
   Pt      -13.9927998      -1.94634998      -65.9719009    
   Pt      -19.0060005      -2.15990996      -65.0143967    
   Pt      -15.7543001      -3.99589992      -65.1296997    
   Pt      -16.3320999      -1.18344998      -64.5559006    
   Pt      -13.1864996      -3.94226003      -64.0526962    
   Pt      -13.0121002      -5.26741982      -69.1856995    
   Pt      -12.8252001     -0.102523997      -67.7003021    
   Pt      -12.9512997      -2.27812004      -69.3899002    
   Pt      -8.64540958      -6.33186007      -69.9354019    
   Pt      -10.7172003      -4.07419014      -69.1865005    
   Pt      -8.09412956      -3.60678005      -69.4540024    
   Pt      -10.6765003      -6.25248003      -67.7526016    
   Pt      -10.6182003      -1.70641994      -67.7686005    
   Pt      -8.10628986      -5.60548019      -64.6447983    
   Pt      -12.0563002      -3.86453009      -66.8683014    
   Pt      -7.68837976      -5.78696012      -67.4348984    
   Pt      -9.32425022      -3.82151008      -66.5749969    
   Pt      -7.70797014      -1.64166999      -67.3349991    
   Pt      -7.61251020      -2.50536990      -64.8227005    
   Pt      -11.0225000      -5.76029015      -65.1303024    
   Pt      -11.3984003      -2.08954000      -64.9523010    
   Pt      -9.37325001     -0.318628997      -65.5115967    
   Pt      -8.53164005     -0.166023001      -69.4321976    
   Pt      -2.11369991      -2.77534008      -70.0252991    
   Pt      -6.16313982      -5.65716982      -69.5552979    
   Pt      -3.63660002      -4.91614008      -69.2819977    
   Pt      -4.85216999      -6.09935999      -67.2603989    
   Pt      -4.03739977      -1.68692994      -68.5897980    
   Pt      -1.10443997      -4.57024002      -68.4660034    
   Pt      -5.89613008      -3.65981007      -67.8637009    
   Pt      -1.34768999      -1.75603998      -67.5475006    
   Pt      -2.38528991      -6.26024008      -66.1695023    
   Pt      -3.32863998      -3.77600002      -66.8369980    
   Pt      -5.19631004      -1.81114995      -66.0217972    
   Pt     -0.747860014      -4.04119015      -65.7995987    
   Pt      -5.65695000      -4.44199991      -65.2278976    
   Pt      -2.57220006      -1.88838995      -65.0942993    
   Pt      -3.23938990      -4.48786020      -64.1672974    
   Pt      -24.6469002      -39.0666008      -58.7394981    
   Pt      -21.8941002      -39.1889992      -58.2202988    
   Pt      -13.7412996      -39.1819992      -59.2900009    
   Pt      -36.5112000      -32.5346985      -61.0243988    
   Pt      -33.9748001      -33.1060982      -59.8078995    
   Pt      -33.9532013      -32.0047989      -62.4642982    
   Pt      -30.7639999      -35.4900017      -58.9252014    
   Pt      -31.5774994      -33.2453003      -61.5311012    
   Pt      -31.2502003      -32.7442017      -58.8954010    
   Pt      -26.0951996      -32.9227982      -63.0309982    
   Pt      -26.7992001      -35.6143990      -62.8777008    
   Pt      -28.8638000      -33.9500008      -62.1633987    
   Pt      -28.3932991      -36.2664986      -60.5405006    
   Pt      -26.5067997      -34.0840988      -60.6086006    
   Pt      -28.7999001      -33.6239014      -59.5116005    
   Pt      -29.1921005      -37.7472992      -58.1039009    
   Pt      -27.5764008      -35.5470009      -58.0573006    
   Pt      -26.4286995      -33.0905991      -57.8857002    
   Pt      -25.5459995      -36.5046005      -59.7448997    
   Pt      -22.3777008      -35.8186989      -63.6366997    
   Pt      -23.1415005      -32.9991989      -63.6719017    
   Pt      -19.7963009      -36.3273010      -61.7778015    
   Pt      -20.8595009      -33.9042015      -62.3940010    
   Pt      -24.3349991      -34.7714005      -61.9816017    
   Pt      -22.1658993      -35.5191002      -60.7238998    
   Pt      -21.9190998      -32.5978012      -60.2803001    
   Pt      -24.1954994      -34.0372009      -59.3012009    
   Pt      -21.8190994      -34.2815018      -58.1077995    
   Pt      -23.1222992      -36.7360992      -58.5792007    
   Pt      -20.4818001      -36.6805992      -58.1297989    
   Pt      -19.7705002      -34.5884018      -59.7597008    
   Pt      -19.6431007      -32.4673004      -57.9933014    
   Pt      -19.5758991      -32.0171013      -63.8204994    
   Pt      -18.8922005      -34.8997002      -63.9488983    
   Pt      -17.1681004      -32.9389992      -63.3984985    
   Pt      -15.3507996      -35.2388000      -63.0363998    
   Pt      -13.7582998      -33.0984001      -61.6046982    
   Pt      -17.5459995      -34.7457008      -61.4304008    
   Pt      -15.7997999      -37.1959000      -60.8404007    
   Pt      -17.9459991      -36.4169998      -59.3036995    
   Pt      -15.2341003      -34.6633987      -60.0354996    
   Pt      -13.9721003      -36.5726013      -58.5950012    
   Pt      -17.3311005      -33.5308990      -58.9230995    
   Pt      -16.1674004      -38.1982002      -58.1237984    
   Pt      -13.3507004      -36.1589012      -61.4199982    
   Pt      -19.0049000      -32.5171013      -61.0289001    
   Pt      -16.3176003      -32.1657982      -61.0824013    
   Pt      -6.87744999      -33.1206017      -63.9394989    
   Pt      -12.3466997      -34.7695007      -63.5153999    
   Pt      -7.49963999      -35.7826996      -63.4613991    
   Pt      -10.3922005      -35.9052010      -61.9723015    
   Pt      -11.1325998      -33.3381996      -61.5875015    
   Pt      -8.48488998      -33.7979012      -61.9245987    
   Pt      -12.4913998      -34.5747986      -59.4510002    
   Pt      -11.4482002      -37.1273003      -59.6064987    
   Pt      -7.85326004      -36.0638008      -60.4823990    
   Pt      -9.79335022      -34.6461983      -59.4225998    
   Pt      -7.23007011      -33.3883018      -59.5281982    
   Pt      -7.13644981      -37.6626015      -58.3708000    
   Pt      -4.67073011      -35.6683998      -63.6609001    
   Pt      -2.07247996      -36.8880997      -63.3742981    
   Pt      -2.21344995      -34.2944984      -63.3157997    
   Pt      -3.57198000      -32.7140999      -61.7963982    
   Pt      -5.74360991      -37.1497993      -61.6680984    
   Pt      -3.44336009      -35.6268005      -61.2305984    
   Pt      -5.86219978      -34.2568016      -61.6664009    
   Pt      -1.06526005      -33.5413017      -60.9268990    
   Pt      -3.37389994      -33.8016014      -59.2388992    
   Pt      -3.27466989      -36.5797997      -58.2487984    
   Pt      -5.56211996      -35.5270996      -59.2599983    
   Pt      -1.24237001      -36.0528984      -59.8506012    
   Pt      -1.05085003      -33.7370987      -58.1007996    
   Pt      -34.1803017      -29.2203999      -63.1091995    
   Pt      -36.6899986      -30.4577007      -62.8581009    
   Pt      -34.2989998      -26.3733997      -62.8503990    
   Pt      -36.2218018      -31.2670002      -58.3380013    
   Pt      -36.1974983      -28.0478992      -61.5294991    
   Pt      -34.9598999      -30.3405991      -60.5755997    
   Pt      -33.5513000      -28.0083008      -60.9303017    
   Pt      -32.3986015      -30.6968002      -60.4720993    
   Pt      -33.4023018      -31.2810993      -57.8932991    
   Pt      -37.7761002      -29.9382000      -60.1833000    
   Pt      -35.7589989      -28.4354992      -58.9076004    
   Pt      -32.9039993      -28.4846001      -58.4040985    
   Pt      -32.3087006      -25.8463993      -58.9771996    
   Pt      -34.9196014      -25.7759991      -60.2475014    
   Pt      -34.6831017      -26.3964005      -57.6189003    
   Pt      -31.9071999      -25.9899006      -61.6587982    
   Pt      -28.7698994      -31.6774006      -57.9651985    
   Pt      -28.5415001      -31.6485004      -63.4905014    
   Pt      -31.6886997      -28.2143993      -63.3532982    
   Pt      -31.3132000      -30.8806000      -62.8479996    
   Pt      -29.5732002      -26.5393009      -62.7270012    
   Pt      -28.9831009      -29.1429996      -62.4613991    
   Pt      -26.3311005      -30.0534992      -62.4156990    
   Pt      -27.0594006      -27.4776993      -61.8982010    
   Pt      -29.5942993      -31.3346996      -60.7229004    
   Pt      -26.9529991      -31.4937000      -60.2094994    
   Pt      -30.8740005      -28.4153996      -60.6370010    
   Pt      -28.9552002      -26.5869007      -59.9916992    
   Pt      -26.2390995      -26.2583008      -59.5391998    
   Pt      -28.3041992      -29.2201996      -59.5108986    
   Pt      -30.8250008      -30.1229992      -58.4547997    
   Pt      -30.3740005      -27.5485992      -57.9546013    
   Pt      -25.5736008      -29.0821991      -59.9611015    
   Pt      -22.8750000      -26.3381004      -63.5147018    
   Pt      -20.0746002      -26.5251007      -63.2840996    
   Pt      -21.6993008      -30.9025993      -62.4045982    
   Pt      -23.7077999      -28.8288002      -62.0884018    
   Pt      -20.8952007      -28.4228992      -61.5265999    
   Pt      -24.3001003      -31.7175007      -61.3991013    
   Pt      -21.9934998      -31.4946995      -57.7162018    
   Pt      -24.5291004      -31.3591995      -58.6727982    
   Pt      -22.7765007      -29.9305992      -59.9399986    
   Pt      -20.1938992      -30.4680996      -59.8644981    
   Pt      -23.5697994      -27.3553009      -59.7122993    
   Pt      -20.9258003      -27.4290009      -59.0892982    
   Pt      -24.8656006      -25.9419003      -61.8223991    
   Pt      -21.8654003      -25.8316002      -61.2181015    
   Pt      -19.2245998      -25.8540993      -60.6157990    
   Pt      -15.0790997      -31.8649006      -58.8308983    
   Pt      -18.6513996      -30.1294994      -62.0821991    
   Pt      -15.3059998      -30.7999992      -63.2983017    
   Pt      -17.8813992      -27.5804005      -62.1612015    
   Pt      -15.1162004      -28.1229992      -62.6924019    
   Pt      -18.6735992      -25.8150005      -58.0672989    
   Pt      -18.6550999      -28.4141006      -59.7757988    
   Pt      -16.3918991      -29.4466000      -60.6731987    
   Pt      -13.8484001      -30.3446007      -61.0559006    
   Pt      -16.5132008      -26.9239006      -59.6867981    
   Pt      -13.9928999      -27.5270004      -60.4166985    
   Pt      -17.5604000      -30.7747002      -58.4953995    
   Pt      -15.1197004      -29.2490997      -58.3021011    
   Pt      -12.8346996      -26.7423000      -63.8978996    
   Pt      -12.8167000      -29.3307991      -63.3792992    
   Pt      -12.3149996      -31.8854008      -59.5533981    
   Pt      -9.41174030      -31.9167004      -60.1132011    
   Pt      -8.54714012      -26.6700001      -63.4603996    
   Pt      -12.2207003      -31.8815994      -63.4659996    
   Pt      -12.5346003      -29.1672001      -58.9791985    
   Pt      -7.19394016      -29.1924000      -63.3834991    
   Pt      -10.1616001      -28.8463001      -63.5918007    
   Pt      -9.40942001      -31.3577003      -62.7915001    
   Pt      -11.4006004      -27.5398006      -61.5484009    
   Pt      -8.72943020      -29.0601006      -61.1637993    
   Pt      -9.01556969      -26.2938004      -60.8540993    
   Pt      -11.2163000      -30.1613998      -61.2616005    
   Pt      -11.7936001      -25.8278008      -59.2397995    
   Pt      -7.54523993      -27.6991997      -59.0640984    
   Pt      -10.1570997      -28.0440998      -58.9921989    
   Pt      -7.01251984      -31.5203991      -61.4944992    
   Pt      -7.43277979      -30.4071007      -59.1125984    
   Pt      -10.3481998      -30.6040001      -58.1482010    
   Pt      -6.52590990      -26.8423004      -61.6613998    
   Pt      -9.27748013      -25.6268005      -58.1403008    
   Pt      -4.26100016      -28.3866005      -63.9425011    
   Pt      -2.12924004      -26.3286991      -63.8250999    
   Pt      -2.20510006      -31.1786995      -63.5438004    
   Pt      -5.08326006      -30.9627991      -63.4193993    
   Pt      -1.49796999      -28.5870991      -62.6739998    
   Pt      -5.78568983      -29.2217999      -60.8802986    
   Pt      -4.94562006      -31.6361008      -59.5649986    
   Pt      -3.31717992      -29.9967003      -61.3905983    
   Pt      -3.68335009      -27.1980991      -61.5239983    
   Pt      -5.11379004      -26.7823009      -59.3530006    
   Pt      -3.95391989      -29.2675991      -58.7723999    
   Pt      -2.02958989      -31.2994003      -59.2930984    
   Pt      -1.56579995      -28.2201996      -59.9086990    
   Pt     -0.610400021      -25.9701004      -61.2993011    
   Pt     -0.488409996      -30.8444004      -61.4300003    
   Pt      -1.07463002      -26.6795998      -57.6753998    
   Pt      -2.65584993      -25.6473007      -59.5476990    
   Pt      -37.0224991      -25.5997009      -62.4683990    
   Pt      -32.9738007      -23.7950001      -63.4651985    
   Pt      -36.1833992      -20.4193993      -62.6377983    
   Pt      -35.3469009      -23.5307999      -62.3039017    
   Pt      -33.5783997      -21.3463993      -62.0990982    
   Pt      -37.4019012      -19.9813004      -60.0919991    
   Pt      -33.1197014      -23.7443008      -60.7742004    
   Pt      -35.4546013      -21.7479000      -60.2649002    
   Pt      -37.0635986      -24.0881004      -60.0563011    
   Pt      -33.0774994      -20.8514996      -59.2738991    
   Pt      -34.7186012      -23.6270008      -58.4476013    
   Pt      -37.0513992      -21.9400005      -58.1437988    
   Pt      -35.2658997      -19.9363003      -58.1240997    
   Pt      -28.4452991      -22.4141998      -63.7714005    
   Pt      -31.9810009      -23.0702000      -58.4370003    
   Pt      -31.3829002      -21.3509007      -63.5522995    
   Pt      -30.3777008      -23.8376999      -62.6381989    
   Pt      -29.2787991      -20.0786991      -62.4833984    
   Pt      -26.4915009      -20.9974003      -62.2700996    
   Pt      -27.7879009      -24.7728004      -61.7909012    
   Pt      -28.4645996      -22.3190002      -61.0173988    
   Pt      -27.9990005      -24.6772995      -58.1311989    
   Pt      -31.1268005      -21.7924995      -60.8604012    
   Pt      -30.2047997      -24.2709999      -60.0419998    
   Pt      -29.4158993      -20.0053997      -59.7279015    
   Pt      -26.3136997      -23.4036007      -59.7790985    
   Pt      -26.8295994      -20.6217995      -59.5929985    
   Pt      -29.2492008      -22.3470993      -58.3105011    
   Pt      -25.7226009      -23.4144001      -62.4595985    
   Pt      -23.9158993      -21.4692001      -63.3630981    
   Pt      -20.9974995      -21.5463009      -63.1777992    
   Pt      -22.9867992      -23.5981998      -62.0787010    
   Pt      -22.5200996      -20.0419006      -61.4584999    
   Pt      -20.2341003      -23.5900002      -61.7709999    
   Pt      -19.9155006      -20.8630009      -60.6954002    
   Pt      -21.4048004      -24.8187008      -58.7626991    
   Pt      -24.4645996      -21.5142002      -60.6529007    
   Pt      -24.1397991      -22.3463001      -58.2092018    
   Pt      -23.9048996      -24.6322994      -59.6234016    
   Pt      -22.7966003      -19.9270000      -58.6152000    
   Pt      -22.0119991      -22.4221001      -59.9808998    
   Pt      -19.3146992      -23.1509991      -59.1077995    
   Pt      -20.0669994      -19.8129997      -58.2094994    
   Pt      -15.7067003      -25.5778008      -61.8888016    
   Pt      -14.1391001      -24.1343002      -63.6837006    
   Pt      -15.9762001      -21.7157993      -63.6426010    
   Pt      -18.2940006      -20.2625999      -62.9131012    
   Pt      -18.0673008      -24.7343006      -62.7593994    
   Pt      -13.8479004      -20.4969006      -62.7198982    
   Pt      -14.8758001      -22.9531002      -61.3186989    
   Pt      -17.7933006      -22.4617996      -61.5853004    
   Pt      -17.5790005      -21.1590996      -58.9553986    
   Pt      -16.0468998      -20.5069008      -61.1123009    
   Pt      -17.0361004      -24.2710991      -59.8008995    
   Pt      -14.5262003      -25.0599995      -59.4452019    
   Pt      -15.2259998      -22.4864006      -58.6841011    
   Pt      -13.2601995      -20.7971992      -60.1957016    
   Pt      -15.1847000      -19.8377991      -58.5657997    
   Pt      -13.0431004      -25.2479000      -61.5825996    
   Pt      -12.5590000      -23.2567005      -59.7574997    
   Pt      -10.6339998      -25.1460991      -62.6971016    
   Pt      -12.1522999      -22.8138008      -62.4011993    
   Pt      -11.1819000      -20.3941994      -62.2607994    
   Pt      -9.08633041      -22.1699009      -62.0201988    
   Pt      -8.64410973      -19.7038002      -61.0485001    
   Pt      -7.14046001      -24.6938992      -59.5703011    
   Pt      -9.96852016      -23.8875999      -60.2988014    
   Pt      -8.09974957      -22.0715008      -59.0853996    
   Pt      -10.6278000      -21.2826004      -59.5386009    
   Pt      -7.32953978      -24.4144001      -62.4818993    
   Pt      -10.8441000      -23.4302006      -57.8616982    
   Pt      -8.99979019      -19.5552006      -63.6855011    
   Pt      -6.57802010      -22.1527996      -61.0892982    
   Pt      -8.72362995      -19.2961006      -58.4896011    
   Pt      -4.82432985      -25.5720997      -63.2799988    
   Pt      -6.31809998      -19.9678001      -62.6467018    
   Pt      -6.14753008      -19.7812004      -59.8451996    
   Pt      -1.01866996      -19.5358009      -63.7933006    
   Pt      -5.02395010      -22.6532993      -63.2560997    
   Pt      -2.13011003      -21.8631001      -63.1497993    
   Pt      -2.66335011      -24.3080997      -62.0217018    
   Pt      -4.06578016      -21.0676994      -61.3694992    
   Pt      -1.26083004      -20.5993004      -60.8813019    
   Pt      -4.92227983      -24.3600006      -60.7798996    
   Pt      -4.65044022      -24.4487000      -58.1349983    
   Pt      -2.60308003      -22.8120995      -59.6585007    
   Pt      -5.07034016      -22.0203991      -58.8750992    
   Pt      -3.31342006      -19.8197002      -59.0092010    
   Pt      -4.92423996E-02  -21.8458004      -58.7652016    
   Pt     -0.263913989      -23.1966991      -61.4081993    
   Pt      -1.81699991E-02  -24.4062996      -58.8568001    
   Pt     -0.731392980      -19.2518997      -58.2719994    
   Pt      -39.5373993      -18.4328003      -59.3815002    
   Pt      -38.9434013      -16.0184002      -58.0026016    
   Pt      -33.0304985      -16.5762005      -63.9786987    
   Pt      -34.4715996      -19.1263008      -60.7879982    
   Pt      -35.4255981      -17.6882000      -62.8891983    
   Pt      -32.4515991      -13.9714003      -61.7439995    
   Pt      -33.4459991      -16.5387993      -61.2060013    
   Pt      -36.5728989      -17.3740997      -60.5581017    
   Pt      -37.1945992      -18.0620003      -57.9089012    
   Pt      -33.4823990      -14.7181997      -59.0621986    
   Pt      -35.3316994      -12.9635000      -57.8796005    
   Pt      -34.4705009      -17.3771992      -58.6944008    
   Pt      -36.2719002      -15.3385000      -58.7988014    
   Pt      -35.1068993      -13.3884001      -60.6790009    
   Pt      -31.9267006      -19.0044994      -62.0022011    
   Pt      -26.1627007      -17.0265999      -63.8061981    
   Pt      -29.2283001      -14.3711004      -63.7322998    
   Pt      -31.9944992      -18.3279991      -59.4328003    
   Pt      -28.8997002      -17.5865002      -63.5598984    
   Pt      -26.5058994      -14.3303003      -63.3778000    
   Pt      -31.1156006      -15.8332005      -59.7360001    
   Pt      -30.9223003      -16.0832005      -62.4580994    
   Pt      -29.6376991      -13.9889002      -61.0023994    
   Pt      -27.0785007      -18.4650002      -61.5742989    
   Pt      -27.9752007      -15.9174004      -61.9509010    
   Pt      -29.5855007      -17.7453995      -60.8792000    
   Pt      -26.8952007      -17.8826008      -58.9670982    
   Pt      -26.8864994      -13.7707005      -60.6524010    
   Pt      -28.3232994      -15.6082001      -59.3549995    
   Pt      -29.6389999      -17.5641003      -58.0269012    
   Pt      -31.4277000      -12.8848000      -59.3564987    
   Pt      -30.2758999      -14.4857998      -57.6069984    
   Pt      -21.3486996      -16.6515007      -63.9501991    
   Pt      -25.5750008      -15.1001997      -58.4855003    
   Pt      -19.9328003      -14.4298000      -63.7071991    
   Pt      -25.3827991      -16.1928005      -61.1208000    
   Pt      -23.9526997      -15.2855997      -63.3879013    
   Pt      -24.7063007      -18.9733009      -62.8805008    
   Pt      -24.6499996      -18.7908001      -60.1781006    
   Pt      -23.4302006      -13.6557999      -59.5625000    
   Pt      -19.6527996      -16.2497997      -61.4194984    
   Pt      -22.8428993      -17.3752995      -61.9422989    
   Pt      -23.2539997      -16.3880005      -59.3480988    
   Pt      -20.3654003      -18.6863995      -62.4174004    
   Pt      -21.8871002      -14.7034998      -61.6652985    
   Pt      -21.1550999      -18.1669998      -59.9812012    
   Pt      -20.8481007      -14.9659996      -59.0816002    
   Pt      -19.4976997      -13.5316000      -61.0601006    
   Pt      -24.4570007      -13.0979004      -61.9369011    
   Pt      -22.3920994      -12.8934002      -63.7004013    
   Pt      -19.1450005      -17.1252003      -58.5084991    
   Pt      -16.0524006      -18.6558990      -63.2076988    
   Pt      -18.1914005      -18.7441998      -60.4496994    
   Pt      -18.2975998      -14.4740000      -58.0377998    
   Pt      -13.3207998      -17.9722996      -63.3959999    
   Pt      -14.3261995      -18.3409996      -60.8946991    
   Pt      -13.4449997      -17.7143993      -58.3814011    
   Pt      -16.1846008      -17.2479000      -58.7901993    
   Pt      -8.04197025      -17.0384007      -63.0148010    
   Pt      -10.7919998      -13.3142996      -63.9875984    
   Pt      -11.4893999      -18.8138008      -60.2251015    
   Pt      -7.82186985      -14.2918997      -63.6048012    
   Pt      -10.0993996      -15.1185999      -62.1861992    
   Pt      -10.7458000      -17.8069000      -62.7802010    
   Pt      -9.46821976      -17.0133991      -60.5831985    
   Pt      -7.88605022      -14.6931000      -60.5811005    
   Pt      -10.7782001      -17.1168995      -58.2218018    
   Pt      -10.1576004      -14.7503004      -59.2910004    
   Pt      -12.2793999      -16.2625008      -60.5396996    
   Pt      -7.80306005      -13.8667002      -58.0153999    
   Pt      -8.20100975      -16.5459995      -58.3368988    
   Pt      -6.93730021      -17.4585991      -60.6524010    
   Pt      -12.4699001      -15.1219997      -57.7821007    
   Pt      -5.84596014      -15.5419998      -58.9023018    
   Pt      -5.21131992      -17.6415005      -62.9380989    
   Pt      -3.05679989      -15.8682003      -62.3847008    
   Pt      -1.57605004      -17.1154995      -60.1441002    
   Pt      -2.85406995      -18.7658005      -62.0530014    
   Pt      -5.40189981      -15.1738997      -61.5299988    
   Pt      -4.26554012      -17.5298004      -60.2350998    
   Pt      -3.36543989      -15.0726995      -59.5973015    
   Pt      -5.50311995      -17.9552994      -57.8647003    
   Pt      -1.03810000      -14.9524002      -58.3246002    
   Pt      -3.51834989      -13.1063004      -61.2494011    
   Pt      -5.46553993      -12.9619999      -59.1184006    
   Pt      -1.10227001      -14.5375004      -61.1441994    
   Pt      -2.73498988      -17.3047009      -57.7564011    
   Pt     -0.206340998      -16.8682995      -62.6469994    
   Pt      -32.4052010      -10.9250002      -63.7108002    
   Pt      -34.3666992      -9.08454990      -62.2010994    
   Pt      -33.1875000      -11.1726999      -58.1389008    
   Pt      -33.2050018      -11.4139004      -60.9701004    
   Pt      -33.5200996      -8.88990974      -59.6212997    
   Pt      -35.5167007      -10.8423004      -59.7002983    
   Pt      -36.3297005      -8.03450966      -58.9508018    
   Pt      -32.8380013      -6.71186018      -61.3362007    
   Pt      -33.0569992      -6.51207018      -58.4266014    
   Pt      -25.8241005      -11.7453003      -63.9779015    
   Pt      -29.8241997      -9.64484024      -63.3124008    
   Pt      -31.6609001      -9.13978958      -61.5630989    
   Pt      -26.8798008      -9.39447975      -63.0931015    
   Pt      -28.1445999      -12.1159000      -62.6212997    
   Pt      -27.1975002      -6.57851982      -62.2378006    
   Pt      -29.9666996      -7.11515999      -62.3075981    
   Pt      -30.6217995      -11.6962996      -61.7515984    
   Pt      -28.4368992      -11.9335003      -59.4705009    
   Pt      -28.1679993      -7.34320021      -59.7397003    
   Pt      -30.8682995      -10.3163996      -59.2538986    
   Pt      -30.7555008      -7.50304985      -59.5661011    
   Pt      -28.7625999      -9.62950039      -60.9406013    
   Pt      -26.2471008      -11.0342999      -61.0848999    
   Pt      -26.8155003      -9.60144997      -58.7056999    
   Pt      -25.8092003      -8.41555977      -60.8874016    
   Pt      -25.6145992      -12.2135000      -58.7481003    
   Pt      -21.7719994      -10.1113997      -63.5741997    
   Pt      -24.7493992      -7.68289995      -63.2991982    
   Pt      -20.2716999      -7.83790016      -63.2626991    
   Pt      -24.1387005      -10.3238001      -62.3581009    
   Pt      -22.4153004      -8.51509953      -61.4980011    
   Pt      -22.7283993      -11.7369003      -57.8436012    
   Pt      -19.5049992      -7.97013998      -60.5517006    
   Pt      -21.9326992      -11.7033997      -61.1805000    
   Pt      -23.9866009      -9.96568012      -59.6054001    
   Pt      -21.2199993      -9.69480038      -59.3371010    
   Pt      -24.9603996      -7.56046009      -58.5714989    
   Pt      -20.1984997      -12.2298002      -58.8432007    
   Pt      -22.0303001      -6.94688988      -59.1035004    
   Pt      -19.8339996      -11.8041000      -63.3106995    
   Pt      -19.2893009      -10.7465000      -61.0270004    
   Pt      -15.3052998      -8.15128994      -63.9067001    
   Pt      -17.7866001      -6.70172977      -63.7408981    
   Pt      -17.9146996      -9.56857014      -63.1633987    
   Pt      -18.6256008      -9.87199974      -58.5363998    
   Pt      -17.4906998      -7.34625006      -58.9185982    
   Pt      -17.4759998      -12.2718000      -59.4351997    
   Pt      -17.1917000      -12.1917000      -62.2127991    
   Pt      -16.4150009      -7.62615013      -61.5601997    
   Pt      -14.3687000      -9.75113010      -61.7630005    
   Pt      -16.7971001      -9.91860962      -60.4670982    
   Pt      -15.0164003      -8.28975010      -59.3541985    
   Pt      -13.6983004      -7.11071014      -61.8096008    
   Pt      -13.0553999      -6.58188009      -59.3862000    
   Pt      -16.1067009      -10.1842003      -57.6472015    
   Pt      -12.7652998      -11.6583004      -62.9684982    
   Pt      -12.7405996      -8.86361027      -63.8955002    
   Pt      -10.1035004      -7.84109020      -63.5858994    
   Pt      -10.5569000      -12.5607004      -60.8470001    
   Pt      -6.91473007      -7.56824017      -63.3261986    
   Pt      -12.5127001      -9.44989967      -59.6310005    
   Pt      -8.72218990      -11.7138004      -62.6525002    
   Pt      -8.65931988      -8.87895012      -61.5859985    
   Pt      -10.9910002      -7.56489992      -60.8983994    
   Pt      -11.0397997      -10.0759001      -61.8625984    
   Pt      -7.95641994      -11.8502998      -60.0252991    
   Pt      -9.74927044      -9.91495991      -59.3077011    
   Pt      -11.0707998      -7.72707987      -58.0667992    
   Pt      -7.04894018      -9.48822021      -59.2131004    
   Pt      -8.72189045      -7.29104996      -59.2547989    
   Pt      -10.0150995      -12.2894001      -58.0368004    
   Pt      -6.56451988      -7.24249983      -60.7442017    
   Pt      -6.48184013      -10.0384998      -62.1542015    
   Pt      -6.18442011      -12.6758003      -61.7453995    
   Pt      -6.37116003      -6.67802000      -57.9220009    
   Pt      -2.32453990      -8.33370018      -63.9830017    
   Pt      -4.09555006      -11.1134005      -62.7881012    
   Pt      -1.44870996      -12.2621002      -62.8291016    
   Pt      -4.35082006      -8.34578991      -61.8422012    
   Pt      -2.05302000      -9.94077015      -61.6498985    
   Pt      -2.32688999      -7.81911993      -59.8816986    
   Pt      -4.61461020      -10.6976004      -60.2480011    
   Pt      -1.21124005      -12.0781002      -60.0386009    
   Pt      -4.60980988      -8.42243004      -58.7622986    
   Pt      -2.41915989      -10.1548004      -58.7042007    
   Pt     -0.299535990      -7.98239994      -62.2102013    
   Pt      -2.77988005      -12.7550001      -57.9855995    
   Pt     -0.179913998      -10.0730000      -63.9846992    
   Pt      -35.4541016      -6.27779007      -62.4911995    
   Pt      -33.0770988      -2.93354011      -63.9043999    
   Pt      -35.6875992      -3.62396002      -63.5568008    
   Pt      -35.2107010      -5.78946018      -59.8437004    
   Pt      -34.7617989      -1.53041995      -62.1567993    
   Pt      -33.7854996      -4.06790018      -61.3711014    
   Pt      -33.9889984      -1.48649001      -59.6542015    
   Pt      -33.9719009      -3.92390990      -58.4477997    
   Pt      -31.1685009      -1.01897001      -63.9127998    
   Pt      -28.7089996      -5.01975012      -63.9570007    
   Pt      -31.8029995      -2.33710003      -61.2756996    
   Pt      -31.6369991      -2.42146993      -58.4161987    
   Pt      -29.2448997      -2.71637988      -62.6963997    
   Pt      -31.2719994      -4.67260981      -62.6534004    
   Pt      -27.1397991     -0.820079029      -62.5899010    
   Pt      -26.9321003      -3.31795001      -61.4763985    
   Pt      -31.5587006      -4.80998993      -59.8003006    
   Pt      -29.0452003      -4.53051996      -58.1609993    
   Pt      -29.0251007      -5.02696991      -60.9393997    
   Pt      -29.4144993      -2.61485004      -59.9987984    
   Pt      -27.6874008     -0.454733998      -59.9129982    
   Pt      -26.7943993      -2.84169006      -58.8571014    
   Pt      -26.2730999      -5.42536020      -59.6799011    
   Pt      -29.2385998     -0.877345979      -57.7944984    
   Pt      -29.8847008     -0.370131999      -61.3717995    
   Pt      -25.9125004     -0.563570023      -57.6804008    
   Pt      -23.9087009      -6.33264017      -60.8876991    
   Pt      -22.6250992      -6.13118982      -63.6693001    
   Pt      -20.0191994      -5.01027012      -63.5397987    
   Pt      -22.4044991      -3.78834009      -62.4480019    
   Pt      -20.8253994      -1.04522002      -62.9375992    
   Pt      -24.6550007      -2.17823005      -62.8564987    
   Pt      -25.0979004      -4.90982008      -62.6454010    
   Pt      -21.1324997      -5.96645021      -61.3498993    
   Pt      -23.8281994      -5.19776011      -58.1355019    
   Pt      -23.9090996      -2.36051989      -58.2686005    
   Pt      -25.2784996      -1.19503999      -60.4688988    
   Pt      -24.3414001      -3.69338012      -60.4504013    
   Pt      -21.8609009      -3.96173000      -59.4860001    
   Pt      -22.5009003      -1.63591003      -60.7907982    
   Pt      -21.4571991      -1.12374997      -58.4062996    
   Pt      -19.9169006      -3.24656010      -61.3367004    
   Pt      -19.5711002     -0.762947977      -60.2798004    
   Pt      -19.5856991      -5.54966021      -59.1519012    
   Pt      -19.4715004      -2.84219003      -58.4234009    
   Pt      -13.6429996     -0.932295978      -63.4952011    
   Pt      -18.1984005      -5.59530020      -61.3431015    
   Pt      -15.5827999      -5.54866982      -60.0257988    
   Pt      -17.6592007      -3.74289989      -63.2617989    
   Pt      -18.0195007      -1.25879002      -62.4289017    
   Pt      -15.2531996      -2.72554994      -62.4289017    
   Pt      -15.5060997      -5.41925001      -62.7761002    
   Pt      -14.7916002      -2.30167007      -59.7680016    
   Pt      -17.1938000      -4.52881002      -58.0738983    
   Pt      -13.4453001      -4.31998014      -60.9584999    
   Pt      -17.2049007      -3.23762989      -60.5400009    
   Pt      -17.1655998      -1.22868001      -58.8597984    
   Pt      -13.6429996      -4.16995001      -58.2350998    
   Pt      -15.5585003     -0.149496004      -61.5000000    
   Pt      -13.0288000     -0.512973011      -60.6621017    
   Pt      -13.1691999      -1.44937003      -57.6158981    
   Pt      -9.79887009      -3.83342004      -63.7383003    
   Pt      -6.78770018     -0.705030024      -63.0183983    
   Pt      -9.24403000      -1.45863998      -62.7439003    
   Pt      -7.29434013      -3.69531012      -62.5117989    
   Pt      -11.8230000      -2.48470998      -62.1983986    
   Pt      -11.4456997      -5.41948986      -62.3031006    
   Pt      -8.77159977      -6.06311989      -61.8801994    
   Pt      -9.62699986      -3.55610991      -61.0449982    
   Pt      -7.57288980      -1.71280003      -60.5071983    
   Pt      -11.6535997      -2.60020995      -59.4617996    
   Pt      -7.43642998      -4.77602005      -59.6259003    
   Pt      -10.8834000      -5.17319012      -59.3596992    
   Pt      -8.99001980      -2.86722994      -58.3861008    
   Pt      -10.0936003     -0.474766999      -60.1601982    
   Pt      -8.00494957     -0.219491005      -58.2163010    
   Pt     -0.697318017      -5.90250015      -63.9991989    
   Pt      -6.14362001      -2.12067008      -58.1882019    
   Pt      -4.89845991      -2.55158997      -63.3380013    
   Pt      -3.36841989      -1.54995000      -59.5876999    
   Pt      -1.11000001      -3.05345011      -63.2136993    
   Pt      -2.60669994      -6.29359007      -62.2005997    
   Pt      -5.25235987      -5.38570976      -62.4692993    
   Pt      -4.43095016      -5.91682005      -60.0084991    
   Pt      -2.77148008      -1.28741002      -62.2484016    
   Pt      -2.98551011      -3.75681996      -61.4735985    
   Pt      -5.31750011      -3.11351991      -60.6017990    
   Pt      -1.93294001      -4.87954998      -59.3714981    
   Pt      -4.29435015      -4.03473997      -58.1176987    
   Pt     -0.868734002      -2.30299997      -60.4085999    
   Pt      -1.12496996     -0.272677988      -58.5516014    
   Pt      -4.94566011     -0.117963001      -61.3890991    
   Pt      -1.61151004      -2.77465010      -57.8885994    
   Pt     -0.268703997      -4.91730022      -61.5033989    
   Pt      -38.8189011      -45.7038994      -51.8908005    
   Pt      -36.0713005      -46.3746986      -52.1220016    
   Pt      -38.8027000      -40.4803009      -52.4826012    
   Pt      -34.3410988      -44.1769981      -52.0056992    
   Pt      -35.8059006      -41.6985016      -52.0354004    
   Pt      -36.6143990      -39.1306000      -51.5857010    
   Pt      -34.1455002      -39.5028000      -52.5326004    
   Pt      -32.9170990      -41.6175003      -51.4556999    
   Pt      -28.0398998      -40.2509003      -57.2710991    
   Pt      -31.4813004      -39.5745010      -53.0040016    
   Pt      -30.4740009      -42.3624992      -52.8301010    
   Pt      -28.7936001      -41.5176010      -54.9542007    
   Pt      -30.0941010      -38.8507996      -55.5185013    
   Pt      -27.4232006      -39.0425987      -54.8409004    
   Pt      -26.2917004      -41.1670990      -53.7279015    
   Pt      -27.9958000      -43.5167999      -52.8721008    
   Pt      -28.9286995      -39.7594986      -52.8237991    
   Pt      -27.5216999      -41.3330994      -51.3594017    
   Pt      -26.3792992      -38.7356987      -52.3558998    
   Pt      -25.4388008      -40.3031006      -56.2333984    
   Pt      -25.3376999      -43.4149017      -52.1711998    
   Pt      -22.6560993      -40.5180016      -55.9082985    
   Pt      -24.7299004      -40.6992989      -51.5306015    
   Pt      -19.9179001      -40.8515015      -55.7797012    
   Pt      -24.2919998      -39.1917992      -53.9201012    
   Pt      -23.4521999      -41.8888016      -53.5765991    
   Pt      -20.5466003      -42.4940987      -53.4215012    
   Pt      -22.5417995      -43.9472008      -51.9696007    
   Pt      -21.4939003      -39.7909012      -53.5113983    
   Pt      -22.9202003      -38.6857986      -51.4692001    
   Pt      -21.9659004      -41.2979012      -51.2753983    
   Pt      -19.3682003      -40.4594994      -51.9160004    
   Pt      -14.4355001      -39.4271011      -56.5391998    
   Pt      -18.7639008      -38.9547997      -54.1865997    
   Pt      -17.8649006      -41.6860008      -54.0441017    
   Pt      -17.1088009      -40.1264992      -56.1809006    
   Pt      -14.8600998      -40.7201004      -54.2445984    
   Pt      -14.7097998      -41.8450012      -51.7975998    
   Pt      -14.1542997      -39.0904007      -52.0616989    
   Pt      -16.7852001      -39.7158012      -52.4199982    
   Pt      -17.4470997      -42.3270988      -51.3590012    
   Pt      -12.2409000      -40.6949997      -52.8179016    
   Pt      -12.1542997      -40.6091995      -55.5335007    
   Pt      -10.0712004      -39.4337997      -53.9585991    
   Pt      -6.67577982      -39.0923996      -51.6446991    
   Pt      -1.80086005      -38.7582016      -56.7877998    
   Pt     -0.950544000      -40.9925003      -55.1556015    
   Pt      -2.46234012      -38.9880981      -53.7621994    
   Pt     -0.165856004      -40.1274986      -52.5257988    
   Pt      -42.2332993      -34.4023018      -52.4603004    
   Pt      -39.6166992      -35.7177010      -51.9286003    
   Pt      -39.8830986      -33.6011009      -53.7705994    
   Pt      -32.9325981      -38.2514000      -54.8534012    
   Pt      -32.7282982      -34.0987015      -57.2583008    
   Pt      -37.7261009      -33.5863991      -55.6458015    
   Pt      -35.2258987      -33.4141998      -56.9220009    
   Pt      -32.8200989      -37.1447983      -52.4160004    
   Pt      -35.6081009      -37.3016014      -53.3855019    
   Pt      -33.6189003      -35.5741997      -54.5299988    
   Pt      -35.3508987      -33.3643990      -54.1521988    
   Pt      -36.0945015      -35.7798004      -55.6817017    
   Pt      -37.3571014      -34.9678993      -53.2420998    
   Pt      -34.5914001      -35.1618004      -52.0183983    
   Pt      -33.1384010      -32.8479996      -52.8345985    
   Pt      -37.5713997      -32.1931000      -53.0528984    
   Pt      -26.5323009      -37.8974991      -57.2556992    
   Pt      -31.5673008      -34.0653992      -54.9588013    
   Pt      -31.3080006      -36.4269981      -56.4780998    
   Pt      -31.4951992      -34.7966995      -52.2434006    
   Pt      -29.5105991      -34.0950012      -56.8017998    
   Pt      -30.6868000      -36.9049988      -53.9352989    
   Pt      -28.4291000      -36.6328011      -55.6853981    
   Pt      -26.8101997      -34.3829002      -55.5233002    
   Pt      -29.1476002      -34.5747986      -53.9398994    
   Pt      -28.1137009      -36.9621010      -52.9622002    
   Pt      -30.2527008      -37.7126007      -51.3339005    
   Pt      -28.0783005      -32.4543991      -52.4415016    
   Pt      -26.6163006      -34.8694000      -52.8964996    
   Pt      -30.6004009      -32.1114998      -53.6123009    
   Pt      -25.8341999      -36.9384995      -54.6403999    
   Pt      -28.4633999      -32.0621986      -55.2393990    
   Pt      -25.4803009      -32.4202995      -52.8709984    
   Pt      -24.9176006      -35.5628014      -57.0399017    
   Pt      -24.6354008      -36.6647987      -52.1643982    
   Pt      -23.8197002      -38.0127983      -56.2592010    
   Pt      -20.9260006      -38.2757988      -55.8447990    
   Pt      -23.8680000      -33.1076012      -56.5777016    
   Pt      -22.1536007      -35.7378998      -55.9482994    
   Pt      -20.3178005      -37.7627983      -52.0948982    
   Pt      -21.1606007      -33.1893005      -55.6596985    
   Pt      -24.2866993      -34.6631012      -54.4271011    
   Pt      -19.7535992      -36.2955017      -54.3908005    
   Pt      -23.8778992      -34.1208000      -51.7363014    
   Pt      -21.7243996      -34.5985985      -53.3517990    
   Pt      -22.4766006      -37.1643982      -53.7556000    
   Pt      -19.4603004      -35.1295013      -51.7801018    
   Pt      -23.1520004      -32.1559982      -54.0024986    
   Pt      -20.6956005      -32.0866013      -53.1537018    
   Pt      -16.3433990      -35.4776993      -57.3806992    
   Pt      -19.0062008      -34.8143997      -56.7492981    
   Pt      -13.1422997      -38.3217010      -54.4567986    
   Pt      -14.1042004      -33.8852997      -57.4620018    
   Pt      -16.1028996      -38.2336006      -54.6241989    
   Pt      -18.2539005      -37.5367012      -56.5163994    
   Pt      -18.5382004      -32.4543991      -51.7177010    
   Pt      -18.8353004      -33.8428001      -54.1824989    
   Pt      -17.0174999      -35.6763992      -54.8339005    
   Pt      -14.3527002      -36.5505981      -55.9826012    
   Pt      -16.8540993      -32.9257011      -56.4188995    
   Pt      -15.0073004      -34.0348015      -54.8287010    
   Pt      -16.7098999      -34.3997993      -52.4425011    
   Pt      -14.7726002      -36.3637009      -53.0724983    
   Pt      -17.5583992      -37.0956993      -52.5589981    
   Pt      -14.2077999      -33.3275986      -52.3420982    
   Pt      -16.7782001      -32.0162010      -53.7983017    
   Pt      -9.66901016      -36.9533997      -57.5270996    
   Pt      -7.81739998      -35.0377998      -57.5295982    
   Pt      -11.1023998      -33.1492996      -57.5985985    
   Pt      -12.0423002      -38.1945992      -57.0926018    
   Pt      -11.9461002      -35.5553017      -56.9382019    
   Pt      -12.5312004      -32.9748001      -55.3568993    
   Pt      -8.38504982      -32.4159012      -57.3162994    
   Pt      -12.5761003      -35.2067986      -51.5858002    
   Pt      -7.98245001      -36.4650002      -55.3106995    
   Pt      -9.85223961      -34.3616982      -55.5163994    
   Pt      -10.5839996      -37.0853996      -54.9369011    
   Pt      -12.5227003      -35.3641014      -54.2747993    
   Pt      -11.5120001      -37.7027016      -52.4356995    
   Pt      -8.54743958      -37.4746017      -52.7972984    
   Pt      -8.90847969      -32.5848007      -53.2895012    
   Pt      -10.2040997      -35.2868004      -52.9205017    
   Pt      -11.5559998      -32.9183006      -52.9112015    
   Pt      -7.15563011      -33.7290001      -55.2463989    
   Pt      -7.51202011      -34.9098015      -52.8695984    
   Pt      -5.54688978      -33.5264015      -57.3849983    
   Pt     -0.833702981      -36.1436996      -56.9818001    
   Pt      -5.52389002      -36.2038994      -56.6082001    
   Pt      -3.16862011      -34.4478989      -56.3935013    
   Pt      -1.10449004      -35.9306984      -54.2172012    
   Pt      -3.33541012      -37.0867996      -55.3993988    
   Pt      -5.76206017      -36.4272995      -51.5811996    
   Pt      -5.08259010      -34.9728012      -54.1671982    
   Pt      -5.73540020      -37.6682014      -54.0231018    
   Pt      -2.70021009      -33.7951012      -53.7537994    
   Pt      -6.26000977      -32.5769005      -52.6882019    
   Pt      -3.35481000      -36.4882011      -52.7274017    
   Pt      -4.28208017      -33.9920006      -51.5830002    
   Pt     -0.976805985      -37.5582008      -52.0153999    
   Pt      -4.74694014      -32.1912994      -54.8392982    
   Pt     -0.675585985      -33.5880013      -55.4403992    
   Pt      -1.54849005      -34.7412987      -51.4709015    
   Pt     -0.825304985      -32.0966988      -52.7145996    
   Pt      -5.24591014E-04  -38.3658981      -54.7575989    
   Pt      -39.9007988      -28.4337997      -55.2406006    
   Pt      -40.8083000      -31.0067997      -52.4015999    
   Pt      -39.2435989      -31.3199997      -55.3144989    
   Pt      -42.6185989      -26.3237000      -54.1394005    
   Pt      -43.4203987      -27.0165997      -51.6029015    
   Pt      -41.0092010      -28.0531998      -52.7280998    
   Pt      -38.6343002      -29.7332993      -53.1730995    
   Pt      -38.4637985      -27.0354004      -53.2729988    
   Pt      -33.6568985      -31.6392002      -55.3092995    
   Pt      -37.7070007      -29.2901001      -56.9505005    
   Pt      -34.7919006      -29.2763004      -56.5331993    
   Pt      -36.3997002      -31.1980991      -55.4823990    
   Pt      -37.9856987      -26.6842995      -56.0746994    
   Pt      -32.3386993      -26.8031998      -56.2228012    
   Pt      -34.0029984      -28.0419006      -54.2302017    
   Pt      -32.5139999      -30.1396008      -53.3482018    
   Pt      -36.8022995      -28.8082008      -51.6551018    
   Pt      -36.5960999      -28.5879993      -54.4935989    
   Pt      -35.1682014      -30.7099991      -52.9939995    
   Pt      -35.7005997      -26.5800991      -52.5117989    
   Pt      -33.7337990      -28.5139008      -51.6413994    
   Pt      -35.4963989      -25.8623009      -55.1299019    
   Pt      -26.5944004      -30.0900993      -57.4603996    
   Pt      -27.6389008      -27.3973007      -57.5308990    
   Pt      -25.9405003      -31.7658997      -55.3862991    
   Pt      -31.0109997      -31.8666000      -56.3265991    
   Pt      -31.8005009      -29.3187008      -55.9123993    
   Pt      -29.1084995      -29.4719009      -56.5360985    
   Pt      -31.4694996      -27.5419006      -53.6138992    
   Pt      -30.9480000      -28.9074001      -51.4533005    
   Pt      -29.4766998      -26.9934006      -55.4073982    
   Pt      -26.2870007      -28.4633007      -55.2445984    
   Pt      -29.8024006      -29.6571007      -53.9079018    
   Pt      -30.4691010      -26.1070995      -51.6235008    
   Pt      -28.4517994      -27.6459007      -52.6492004    
   Pt      -27.1469002      -30.1672993      -53.4291000    
   Pt      -26.9734001      -25.8647995      -55.2570992    
   Pt      -25.7140999      -27.3190994      -52.8442001    
   Pt      -28.6648998      -30.0933990      -51.2196999    
   Pt      -22.4102001      -28.8297005      -57.5238991    
   Pt      -25.0109997      -27.7942009      -57.4500008    
   Pt      -19.7392006      -29.6051006      -57.3796997    
   Pt      -22.9058990      -26.2675991      -57.1775017    
   Pt      -20.4258003      -27.1397991      -56.4425011    
   Pt      -24.0396004      -30.2793007      -56.1143990    
   Pt      -21.2840996      -30.1322994      -55.1381989    
   Pt      -22.9438000      -27.9554996      -54.8974991    
   Pt      -24.4685001      -29.8157997      -53.4291000    
   Pt      -21.9769993      -29.5328007      -52.6245003    
   Pt      -20.4811001      -27.6100998      -53.7648010    
   Pt      -22.7015991      -26.5828991      -52.4533005    
   Pt      -24.3617001      -25.8181000      -54.7958984    
   Pt      -23.4533005      -31.3474007      -51.2608986    
   Pt      -17.3148994      -28.1212006      -57.4165001    
   Pt      -13.5743999      -27.0011997      -57.5896988    
   Pt      -19.1721001      -29.9701996      -52.9650002    
   Pt      -18.9085007      -31.4221992      -55.5196991    
   Pt      -16.3195000      -30.2507000      -55.9376984    
   Pt      -16.1805992      -27.3237991      -55.0404015    
   Pt      -15.5889997      -31.0548000      -51.4635010    
   Pt      -18.5459003      -28.7026005      -55.1221008    
   Pt      -14.3835001      -31.2605000      -54.1842003    
   Pt      -15.1716003      -26.1142998      -52.8129997    
   Pt      -14.0712996      -28.7103996      -55.5242996    
   Pt      -13.8044004      -28.6504993      -52.7829018    
   Pt      -16.3469009      -29.4051991      -53.3546982    
   Pt      -17.9060993      -27.3805008      -52.7983017    
   Pt      -13.8600998      -25.8449993      -55.1628990    
   Pt      -12.9835997      -30.8747005      -56.9157982    
   Pt      -18.4353008      -25.8649998      -55.1755981    
   Pt      -12.9251003      -30.8320999      -51.5028992    
   Pt      -16.0471992      -25.6495991      -57.2355995    
   Pt      -10.1747999      -31.5249996      -55.6059990    
   Pt      -8.41446972      -29.3684006      -56.8171997    
   Pt      -7.46632004      -31.0051994      -54.7570992    
   Pt      -11.3745003      -28.5991993      -56.5155983    
   Pt      -9.16238976      -26.9491005      -55.7843018    
   Pt      -9.66244030      -29.2282009      -54.4365997    
   Pt      -11.1602001      -28.7653999      -51.8641014    
   Pt      -8.92004967      -27.2254009      -52.8816986    
   Pt      -12.0270996      -30.2276001      -54.0709000    
   Pt      -8.12199974      -29.7677994      -52.4325981    
   Pt      -11.7954998      -27.3339005      -54.0945015    
   Pt      -7.08925009      -28.3220997      -54.7052994    
   Pt      -10.2055998      -31.1739998      -51.2937012    
   Pt      -6.72914982      -25.9249992      -57.0080986    
   Pt      -7.32038021      -25.6152000      -54.3651009    
   Pt      -11.4428997      -25.7731991      -56.3292007    
   Pt      -3.34773993      -31.8211994      -57.1982994    
   Pt      -3.56873012      -31.5599995      -52.3791008    
   Pt      -5.86622000      -28.3451004      -57.2000008    
   Pt      -1.79162002      -29.2793007      -57.1533012    
   Pt      -3.73471999      -26.8167000      -57.0323982    
   Pt      -5.97064018      -30.9514008      -56.9880981    
   Pt      -2.12069011      -31.2362003      -54.8908997    
   Pt      -4.05204010      -29.5683994      -55.6072998    
   Pt      -1.90921998      -27.5338001      -55.0588989    
   Pt      -2.98263001      -29.0063992      -53.1815987    
   Pt      -5.51003981      -29.9269009      -53.0859985    
   Pt      -4.69455004      -27.1884995      -54.3609009    
   Pt      -3.77838993      -26.8167000      -51.4737015    
   Pt      -6.34807014      -27.5125008      -52.2467995    
   Pt      -1.16517997      -27.3574009      -52.3142014    
   Pt     -0.339908004      -29.4246006      -53.9670982    
   Pt     -0.323134989      -31.3700008      -56.9062004    
   Pt      -39.1679993      -20.0035000      -57.1795006    
   Pt      -40.1188011      -25.2793007      -54.9299011    
   Pt      -44.2845993      -24.4785995      -52.3732986    
   Pt      -41.0224991      -21.6341000      -55.6101990    
   Pt      -40.4096985      -25.3694992      -52.3023987    
   Pt      -38.9622002      -20.2444000      -54.3106003    
   Pt      -42.2598991      -23.5823002      -53.8810997    
   Pt      -43.5831985      -21.9771004      -51.8582993    
   Pt      -39.6537018      -22.9286003      -53.5689011    
   Pt      -41.3377991      -20.8472996      -53.0433006    
   Pt      -38.8013000      -21.0737000      -51.7593994    
   Pt      -43.7216988      -19.6179008      -53.5321999    
   Pt      -41.1027985      -22.9286995      -51.3028984    
   Pt      -38.3372002      -22.5695992      -55.8813019    
   Pt      -33.2748985      -25.5440998      -53.6077995    
   Pt      -36.9159012      -24.6327000      -57.2935982    
   Pt      -38.2621994      -23.8367004      -51.3754997    
   Pt      -33.5122986      -21.5928001      -56.7244987    
   Pt      -33.2027016      -24.3938999      -56.3325005    
   Pt      -36.7883987      -20.1909008      -55.9332008    
   Pt      -35.5959015      -22.8941002      -55.5625992    
   Pt      -34.5140991      -20.2390003      -54.4743004    
   Pt      -37.5111008      -24.4922009      -54.1463013    
   Pt      -33.1069984      -22.7245007      -54.2167015    
   Pt      -36.9006004      -21.6982002      -53.5045013    
   Pt      -35.2705994      -23.9757996      -52.7790985    
   Pt      -34.5616989      -21.5063000      -52.1090012    
   Pt      -36.4222984      -19.7141991      -51.4528999    
   Pt      -32.0634995      -20.9831009      -52.3306999    
   Pt      -31.9447002      -23.8596992      -52.0914993    
   Pt      -30.8997002      -20.2635002      -57.4462013    
   Pt      -31.8673000      -20.3199005      -54.8666992    
   Pt      -28.1830997      -19.9552994      -57.3109016    
   Pt      -30.4620991      -24.9423008      -57.2921982    
   Pt      -26.6464996      -22.2416000      -57.2649002    
   Pt      -31.0147991      -22.5550003      -56.1394997    
   Pt      -28.4676991      -23.5163994      -55.7661018    
   Pt      -30.9958000      -24.9134998      -54.6419983    
   Pt      -25.8885002      -24.5900002      -52.7374992    
   Pt      -26.3474007      -20.4473000      -55.0102005    
   Pt      -29.1415997      -20.4932003      -54.7762985    
   Pt      -28.7038994      -24.9724007      -53.4267998    
   Pt      -30.3234997      -22.4741993      -53.6607018    
   Pt      -29.4246998      -20.6571007      -51.8050003    
   Pt      -27.1079998      -19.6179008      -52.5448990    
   Pt      -27.7215996      -22.4281006      -53.2733994    
   Pt      -25.7845993      -23.3237000      -55.1040993    
   Pt      -29.3073006      -23.4185009      -51.2779007    
   Pt      -21.4172993      -22.1191006      -57.5567017    
   Pt      -25.2870998      -19.7915001      -57.4981995    
   Pt      -25.4050007      -24.9227009      -57.3213005    
   Pt      -20.0538006      -25.4979992      -52.1236992    
   Pt      -25.2670994      -21.7889996      -52.7458000    
   Pt      -20.0256996      -24.1870995      -56.5358009    
   Pt      -23.0456009      -23.8813000      -56.3727989    
   Pt      -21.5552998      -20.0088997      -55.8436012    
   Pt      -23.9106007      -21.3766994      -55.6901016    
   Pt      -21.5104008      -25.2355003      -54.5625000    
   Pt      -21.3530998      -22.5114002      -54.9622993    
   Pt      -23.4510994      -23.4817009      -53.6245003    
   Pt      -22.5657997      -20.6637001      -53.4382019    
   Pt      -19.7959003      -20.5713997      -53.5681992    
   Pt      -21.0636997      -22.7817001      -52.2685013    
   Pt      -24.5221996      -19.2376995      -52.4105988    
   Pt      -13.0728998      -21.6023998      -57.4589996    
   Pt      -19.0456009      -21.3320999      -56.0956001    
   Pt      -19.0869007      -23.4885006      -54.0634003    
   Pt      -18.5688000      -22.2894993      -51.5648994    
   Pt      -17.4487000      -23.3752003      -57.0606995    
   Pt      -15.9013996      -21.1483002      -56.2980995    
   Pt      -13.0360003      -19.9827003      -55.2901993    
   Pt      -16.1954994      -24.4179001      -54.7528992    
   Pt      -13.4937000      -24.1592007      -57.1955986    
   Pt      -17.0419998      -21.8948994      -53.8292007    
   Pt      -16.6720009      -20.2630005      -51.4053993    
   Pt      -14.9504995      -20.0578003      -53.4866982    
   Pt      -14.1351004      -22.5550995      -54.9126015    
   Pt      -17.3798008      -24.7173996      -52.1985016    
   Pt      -15.1140003      -22.9981003      -52.3866005    
   Pt      -12.8058996      -24.5772991      -52.9752007    
   Pt      -17.4990005      -19.3941002      -54.5572014    
   Pt      -11.2917995      -19.5928993      -57.4333000    
   Pt      -10.1948004      -25.1518993      -53.8138008    
   Pt      -6.82687998      -23.1520004      -57.0176010    
   Pt      -9.06381989      -24.1611004      -55.9128990    
   Pt      -9.32433033      -21.5144997      -56.7616997    
   Pt      -8.24491024      -24.4897995      -52.1535988    
   Pt      -11.6050997      -23.0403004      -55.3129005    
   Pt      -12.3620005      -21.7758007      -53.0088005    
   Pt      -10.4723997      -19.9706993      -54.7661018    
   Pt      -9.39501953      -22.5389996      -53.8381996    
   Pt      -9.99267006      -20.5317993      -52.2761993    
   Pt      -10.7077999      -23.3754997      -51.5765991    
   Pt      -7.86315012      -20.6742001      -54.7145996    
   Pt      -6.61015987      -23.0011997      -54.2881012    
   Pt      -6.57276011      -20.5655003      -57.1893005    
   Pt      -2.23461008      -24.1620007      -57.2518997    
   Pt      -6.11076021      -22.1042995      -51.6534004    
   Pt      -1.98167002      -21.3551998      -56.9244995    
   Pt      -4.39223003      -22.2751007      -56.1745987    
   Pt      -2.74078012      -25.3239994      -53.3706017    
   Pt      -4.77359009      -24.7717991      -55.3566017    
   Pt      -5.53423023      -24.9960995      -52.6293983    
   Pt      -2.58679008      -20.8248997      -54.3735008    
   Pt      -4.10303020      -22.8507996      -53.4287987    
   Pt      -1.72223997      -22.7572994      -52.1295013    
   Pt      -1.88752997      -23.2266998      -54.8736992    
   Pt     -0.491542011      -19.8813000      -53.1953011    
   Pt      -5.28140020      -20.4337006      -53.9576988    
   Pt      -3.46439004      -20.7269993      -51.7368011    
   Pt     -0.482701987      -25.4463997      -55.2925987    
   Pt      -4.00289011      -19.5760994      -56.3305016    
   Pt     -0.182897002      -24.5886993      -52.7850990    
   Pt      -5.81085014      -19.2423992      -51.3748016    
   Pt      -45.6445999      -13.3025999      -56.0223999    
   Pt      -40.8903999      -14.0508003      -57.3973007    
   Pt      -44.3604012      -17.0725002      -52.1011009    
   Pt      -44.3437004      -14.4541998      -53.7957001    
   Pt      -43.6503983      -15.1226997      -56.7140007    
   Pt      -41.0912018      -16.6401005      -56.5323982    
   Pt      -41.2440987      -18.9526005      -55.0825996    
   Pt      -39.2388000      -14.7124004      -55.3115997    
   Pt      -38.8774986      -18.3391991      -52.0820999    
   Pt      -41.8315010      -14.5192003      -54.8867989    
   Pt      -43.0634995      -16.9626007      -54.5181007    
   Pt      -40.4030991      -16.5720997      -53.7156982    
   Pt      -41.7322006      -18.2500992      -52.3698006    
   Pt      -40.0124016      -13.7156000      -52.7943001    
   Pt      -42.2649994      -15.1072998      -52.1217003    
   Pt      -38.6412010      -17.7670002      -55.5960999    
   Pt      -38.0311012      -13.3771000      -57.4879990    
   Pt      -33.0120010      -18.9160995      -56.8997993    
   Pt      -33.7061996      -18.9458008      -52.1319008    
   Pt      -32.6283989      -13.3098001      -56.7410011    
   Pt      -36.6633987      -18.5660992      -53.8400993    
   Pt      -34.3321991      -15.4679003      -56.6855011    
   Pt      -35.3446007      -17.9888992      -56.1110992    
   Pt      -36.9142990      -15.6206999      -56.1240997    
   Pt      -37.8451004      -16.1532001      -53.4245987    
   Pt      -33.0923996      -17.7366009      -54.5518990    
   Pt      -35.2279015      -13.5768995      -55.0764999    
   Pt      -32.6913986      -15.0248003      -54.5730019    
   Pt      -37.2121010      -13.5665998      -53.3301010    
   Pt      -35.1938019      -16.0678005      -54.0588989    
   Pt      -35.7013016      -17.1480007      -51.6875992    
   Pt      -33.0923996      -16.1842995      -52.2372017    
   Pt      -34.6716003      -14.0340004      -52.2327003    
   Pt      -31.9811993      -16.5249004      -57.2078018    
   Pt      -27.6807995      -13.7714005      -57.5169983    
   Pt      -31.4092007      -13.6591997      -52.4347000    
   Pt      -27.0737000      -17.8575993      -56.1894989    
   Pt      -30.5872993      -18.0842991      -55.5779991    
   Pt      -31.1245995      -18.5060005      -52.9159012    
   Pt      -30.5007992      -13.3816996      -54.9390984    
   Pt      -28.9563007      -15.7559004      -55.7071991    
   Pt      -28.5438995      -17.8829994      -53.8768997    
   Pt      -30.3540001      -15.9194002      -53.2527008    
   Pt      -26.1973000      -15.3598003      -55.6105003    
   Pt      -27.7609005      -13.2573996      -54.8028984    
   Pt      -27.5898991      -15.4069004      -53.1959991    
   Pt      -26.2315006      -17.1212006      -51.2612000    
   Pt      -25.8299999      -17.4655991      -53.8358994    
   Pt      -26.7646999      -12.9179001      -52.0154991    
   Pt      -24.6205006      -17.1755009      -57.1315002    
   Pt      -20.1973000      -15.7300997      -56.4821014    
   Pt      -21.6483002      -19.1627007      -51.3596001    
   Pt      -25.0611992      -14.9473000      -52.5744019    
   Pt      -21.9101009      -17.6320000      -57.2854996    
   Pt      -22.8817997      -14.8220997      -57.0429993    
   Pt      -20.7392006      -13.0031996      -56.1767006    
   Pt      -23.8584995      -18.7754002      -55.1677017    
   Pt      -21.2271996      -14.9827995      -54.1747017    
   Pt      -21.5100994      -17.9239998      -53.9399986    
   Pt      -19.4097996      -14.0089998      -52.4123001    
   Pt      -23.6065998      -16.1023998      -54.7201996    
   Pt      -23.3367004      -16.9367008      -52.0003014    
   Pt      -20.6116009      -16.3304005      -51.8420982    
   Pt      -22.5039005      -14.3107996      -51.8611984    
   Pt      -19.5797005      -18.2789001      -55.8577995    
   Pt      -24.9738998      -12.9875002      -56.1066017    
   Pt      -17.5163994      -19.0984993      -57.3054008    
   Pt      -16.0419006      -13.7378998      -56.5731010    
   Pt      -18.7896996      -16.4332008      -53.8587990    
   Pt      -18.8950996      -18.4909000      -52.1248016    
   Pt      -17.3563004      -16.5165005      -56.3316994    
   Pt      -18.4312000      -14.1576996      -55.1389999    
   Pt      -15.1819000      -18.4958000      -56.0714989    
   Pt      -14.5504999      -15.9326000      -56.3400002    
   Pt      -16.4505997      -17.6438999      -52.9201012    
   Pt      -14.0628996      -17.3365993      -53.9208984    
   Pt      -17.1714993      -15.4054003      -51.5937996    
   Pt      -16.1380997      -15.2076998      -54.2431984    
   Pt      -14.3893995      -12.9898005      -54.3119011    
   Pt      -14.5272999      -14.7807999      -52.2281990    
   Pt      -14.4523001      -18.2061996      -51.3385010    
   Pt      -16.8602009      -12.8613005      -52.7256012    
   Pt      -12.2329998      -18.9936008      -52.7310982    
   Pt      -12.5543003      -15.0707998      -54.6220016    
   Pt      -9.11114025      -17.9288006      -56.0708008    
   Pt      -12.4997997      -16.3362999      -52.0381012    
   Pt      -9.99279022      -15.3072996      -56.4753990    
   Pt      -12.2243996      -17.4249992      -55.9513016    
   Pt      -7.91526985      -13.6091003      -55.4746017    
   Pt      -8.34364033      -18.5820999      -53.2887001    
   Pt      -10.5720997      -16.9787998      -53.8260994    
   Pt      -8.11746979      -15.9764996      -54.1365013    
   Pt      -9.71862030      -15.2980003      -51.8013992    
   Pt      -10.1447001      -13.9833002      -54.1143990    
   Pt      -7.76794004      -13.5836000      -52.6870995    
   Pt      -12.0349998      -13.5951996      -52.2046013    
   Pt      -6.52510977      -18.3999004      -55.4215012    
   Pt      -6.63568020      -15.8253002      -56.4091988    
   Pt      -11.8853998      -12.9636002      -56.2494011    
   Pt      -7.60023022      -16.8710003      -51.2776985    
   Pt      -4.01301003      -14.9804001      -57.0148010    
   Pt      -3.11500001      -13.4132004      -54.9207993    
   Pt      -1.55386996      -18.5468998      -55.5873985    
   Pt      -4.24554014      -17.0277004      -55.3875999    
   Pt      -5.58234978      -14.6917000      -54.2832985    
   Pt      -1.80162001      -15.7463999      -55.6138992    
   Pt      -3.29185009      -18.4151993      -53.2448006    
   Pt      -5.81633997      -17.1676998      -53.1496010    
   Pt      -5.58945990      -14.8472996      -51.5466995    
   Pt      -3.31165004      -15.6430998      -53.2321014    
   Pt     -0.982843995      -14.0597000      -53.2435989    
   Pt     -0.863210022      -16.9405994      -53.2505989    
   Pt     -0.663684011      -13.4057999      -56.0512009    
   Pt      -3.12726998      -13.4284000      -51.5821991    
   Pt      -5.51571989      -13.0289001      -56.3497009    
   Pt      -45.7510986      -9.90816021      -52.2438011    
   Pt      -42.9509010      -12.4851999      -56.1745987    
   Pt      -44.5947990      -11.3993998      -54.3322983    
   Pt      -44.4094009      -12.5515003      -51.5928001    
   Pt      -44.1791000      -8.40266037      -54.0754013    
   Pt      -43.8609009      -7.79958010      -51.3664017    
   Pt      -39.0807991      -9.74822998      -55.5491982    
   Pt      -42.3413010      -12.5024004      -53.4621010    
   Pt      -40.0954018      -6.99748993      -55.3711014    
   Pt      -40.2038994      -12.2263002      -55.2512016    
   Pt      -42.0231018      -10.1883001      -54.9873009    
   Pt      -43.0624008      -10.2692003      -52.2518997    
   Pt      -41.5609016      -8.21267986      -53.1430016    
   Pt      -40.4562988      -10.6300001      -52.8610001    
   Pt      -39.3911018      -8.41310978      -51.3917007    
   Pt      -36.9295998      -10.2503004      -57.4646988    
   Pt      -38.2265015      -8.11147022      -53.7314987    
   Pt      -34.6361008      -8.68966961      -56.9351006    
   Pt      -37.8951988      -10.7073002      -52.9240990    
   Pt      -37.4491997      -7.66463995      -56.3997002    
   Pt      -34.6180992      -11.1791000      -55.9323997    
   Pt      -37.3302994      -11.9673996      -55.3246002    
   Pt      -33.0399017      -12.4221001      -54.0391006    
   Pt      -35.3698997      -11.5120001      -53.2169991    
   Pt      -36.2863007      -9.48126984      -54.8221016    
   Pt      -33.2924995      -11.7549000      -51.3521996    
   Pt      -33.6867981      -9.27964020      -54.1072006    
   Pt      -35.4474983      -6.92997980      -54.2495003    
   Pt      -32.9953995      -8.90845966      -51.2859001    
   Pt      -35.7691994      -8.89628983      -52.1785011    
   Pt      -33.0330009      -6.82026005      -55.6436996    
   Pt      -37.1212006      -6.63825989      -51.9813004    
   Pt      -33.0591011      -6.67809010      -52.8790016    
   Pt      -29.1058998      -9.06466007      -57.5103989    
   Pt      -31.9270992      -8.75702000      -57.3245010    
   Pt      -31.9016991      -10.8183002      -55.6213989    
   Pt      -30.0237007      -11.8388004      -57.1735001    
   Pt      -27.4102993      -6.86676979      -57.2478981    
   Pt      -31.1781998      -8.42998028      -54.5847015    
   Pt      -31.3731003      -10.4778996      -52.8380013    
   Pt      -27.3526993      -11.3434000      -56.7001991    
   Pt      -30.5471001      -7.06596994      -52.2962990    
   Pt      -26.8474998      -8.87355042      -55.7204018    
   Pt      -29.3269005      -10.4048996      -55.0558014    
   Pt      -26.9633007      -10.8708000      -53.7611008    
   Pt      -29.2294006      -12.1174002      -52.8156013    
   Pt      -28.7803001      -7.46302986      -54.8021011    
   Pt      -29.0678997      -9.15377045      -52.7279015    
   Pt      -26.6163006      -8.28287983      -52.7324982    
   Pt      -30.2693996      -6.71846008      -56.9269981    
   Pt      -22.6282997      -8.89268017      -57.2691994    
   Pt      -19.9095001      -7.78150988      -57.5844994    
   Pt      -24.8372002      -10.2158003      -56.9152985    
   Pt      -25.3085003      -10.4893999      -51.6240997    
   Pt      -24.2891006      -12.3661003      -53.3483009    
   Pt      -24.5014000      -7.41028976      -56.0735016    
   Pt      -21.3234005      -12.3754997      -53.3810005    
   Pt      -24.6875992      -9.51342010      -54.1711006    
   Pt      -20.5396996      -10.3165998      -56.4365005    
   Pt      -22.7532005      -11.1386003      -55.2304993    
   Pt      -23.9906006      -6.85101986      -53.5376015    
   Pt      -22.2858009      -8.51550007      -54.7505989    
   Pt      -22.7236996      -10.3431997      -52.5691986    
   Pt      -21.4897995      -7.51693010      -52.4995003    
   Pt      -20.1515007      -9.63494968      -53.4520988    
   Pt      -19.9475002      -7.28687000      -54.9543991    
   Pt      -23.8400993      -8.22716045      -51.3060989    
   Pt      -19.0531006      -11.4380999      -51.5649986    
   Pt      -14.0714998      -12.0186005      -51.6624985    
   Pt      -18.2306995      -11.9533997      -56.9015999    
   Pt      -13.4954996      -8.46897984      -57.2267990    
   Pt      -18.8915997      -11.7010002      -54.3334999    
   Pt      -16.3605995      -11.2992001      -55.0171013    
   Pt      -18.1345997      -9.33411026      -55.7450981    
   Pt      -15.4764996      -8.55556965      -55.3599014    
   Pt      -18.7175999      -7.43140984      -52.6049004    
   Pt      -17.2341995      -9.65347004      -53.1030006    
   Pt      -14.4951000      -10.1070995      -53.3044014    
   Pt      -13.8473997      -7.67767000      -52.5191994    
   Pt      -13.8727999      -10.8415003      -56.0391006    
   Pt      -17.6214008      -6.72557020      -56.1556015    
   Pt      -16.3146000      -6.76311016      -53.5274010    
   Pt      -11.3142996      -10.0113001      -56.6818008    
   Pt      -7.50562000      -11.3156996      -57.2910995    
   Pt      -8.71782970      -8.72218990      -56.9244995    
   Pt      -12.0552998      -11.4382000      -53.9990005    
   Pt      -9.70135021      -11.7285004      -55.3725014    
   Pt      -10.0400000      -9.41232967      -54.0495987    
   Pt      -12.5535002      -8.61159039      -54.6795006    
   Pt      -11.9257002      -9.55541992      -52.0102997    
   Pt      -11.3108997      -7.04027987      -52.7513008    
   Pt      -9.91958046      -11.7573996      -52.2299995    
   Pt      -7.19880009      -11.1445999      -54.4486008    
   Pt      -7.33836985      -11.2343998      -51.4236984    
   Pt      -7.27409983      -8.66308975      -53.5351982    
   Pt      -10.2952995      -7.13793993      -55.3725014    
   Pt      -9.29710007      -9.08049011      -51.4413986    
   Pt      -7.45617008      -6.63228989      -55.3536987    
   Pt      -8.86441994      -6.67800999      -53.0763016    
   Pt      -4.72650003      -10.8374996      -57.5901985    
   Pt      -6.17244005      -9.11069965      -56.2420006    
   Pt      -5.20313978      -12.5157003      -52.9393997    
   Pt     -0.759344995      -8.47611046      -57.4123001    
   Pt      -3.31875992      -8.79811001      -56.3111000    
   Pt      -4.50324011      -10.8673000      -54.9337006    
   Pt      -4.83935022      -7.90312004      -54.3069000    
   Pt      -2.00449991      -11.0003996      -55.9415016    
   Pt      -2.64685011      -8.67296982      -53.0149994    
   Pt      -5.09330988      -9.91742992      -52.4533997    
   Pt     -0.560042024      -6.98453999      -52.6683006    
   Pt      -2.51477003      -11.3678999      -53.2020988    
   Pt      -2.17244005      -6.64026022      -54.8862991    
   Pt     -0.645074010      -8.93397999      -54.6855011    
   Pt      -3.13543010      -6.44406986      -57.5013008    
   Pt     -0.221358001      -9.65915966      -51.9379005    
   Pt      -41.7472992     -0.327863008      -51.7300987    
   Pt      -39.7807999      -6.17499018      -52.8773003    
   Pt      -42.5884018      -5.67008018      -53.1939011    
   Pt      -40.4476013      -1.23933995      -54.1091003    
   Pt      -40.3367996      -3.98118997      -54.2701988    
   Pt      -40.9345016      -4.08057022      -51.4733009    
   Pt      -39.3487015      -1.72627997      -51.6544991    
   Pt      -38.3305016      -4.18878984      -52.0987015    
   Pt      -35.3284988      -6.05449009      -57.0227013    
   Pt      -37.8641014      -2.50731993      -54.1660995    
   Pt      -37.7839012      -5.38885021      -54.5699997    
   Pt      -33.4015007      -2.32803988      -56.1511002    
   Pt      -36.6133003      -2.14248991      -51.7262993    
   Pt      -35.6991005      -3.76495004      -55.5121994    
   Pt      -35.9831009     -0.962373018      -55.4014015    
   Pt      -35.7375984      -4.52054977      -52.9295998    
   Pt      -34.3123016      -2.16369009      -53.2956009    
   Pt      -33.2729988      -4.37519979      -54.2864990    
   Pt      -31.9897003      -4.64483976      -56.8268013    
   Pt      -26.3125992      -6.31548023      -54.6218987    
   Pt      -31.7161999      -1.65439999      -53.9164009    
   Pt      -31.6068993     -0.307734013      -56.4970016    
   Pt      -26.1445007      -4.56731987      -56.9230003    
   Pt      -31.5883999      -4.38805008      -52.1361008    
   Pt      -27.6567993      -2.20542002      -56.1650009    
   Pt      -28.1823997      -5.63251019      -52.8273010    
   Pt      -30.3453999      -2.77994990      -55.9837990    
   Pt      -30.8153000      -5.50686979      -54.4599991    
   Pt      -28.5323009      -4.85219002      -55.6176987    
   Pt      -29.4001999     -0.474913001      -54.9491997    
   Pt      -29.8223991     -0.385504007      -52.3325996    
   Pt      -26.6088009      -3.75274992      -54.1851997    
   Pt      -29.3668003      -3.18167996      -53.3418007    
   Pt      -27.2777004      -1.20773005      -53.5133018    
   Pt      -26.9979000      -3.37674999      -51.5311012    
   Pt      -25.7390003      -6.02721024      -51.4656982    
   Pt      -21.9634991      -6.21901989      -56.4141998    
   Pt      -19.6224995      -4.90727997      -56.4939995    
   Pt      -24.8988991      -1.77272999      -52.3120995    
   Pt      -25.0373993      -2.31154990      -55.7056007    
   Pt      -24.3647995      -4.20478010      -52.9592018    
   Pt      -23.9262009      -4.74685001      -55.4598999    
   Pt      -21.9316006      -3.37198997      -56.7182999    
   Pt      -23.0384007     -0.691739976      -56.3615990    
   Pt      -22.7287006      -2.28731990      -54.1711998    
   Pt      -21.8036995      -5.15258980      -53.7868996    
   Pt      -22.3682995      -2.83378005      -51.5302010    
   Pt      -20.0028000      -4.21471024      -51.8866005    
   Pt      -20.1989994      -3.27455997      -54.4716988    
   Pt      -20.3945007      -1.26443005      -52.7383003    
   Pt      -22.7397003      -4.63592000E-02  -52.1859016    
   Pt      -20.5874996     -0.796177983      -55.4771004    
   Pt      -22.8941994      -5.59168005      -51.2653008    
   Pt      -24.8064003     -0.110467002      -54.2897987    
   Pt      -15.2060003      -6.29243994      -57.3123016    
   Pt      -14.0302000      -6.15371990      -54.7053986    
   Pt      -15.5351000      -2.47906995      -57.2002983    
   Pt      -17.4971008      -5.33811998      -51.3839989    
   Pt      -13.0684996      -4.99122000      -52.3498001    
   Pt      -18.3922997      -5.12880993      -53.9846001    
   Pt      -13.5530996      -3.47285008      -55.5390015    
   Pt      -18.1348991      -2.23249006      -56.0413017    
   Pt      -16.1982002      -4.44856977      -55.5349998    
   Pt      -15.6044998      -1.87005997      -54.6338997    
   Pt      -17.8920002      -2.59230995      -53.1595001    
   Pt      -13.3133001      -2.25066996      -53.0490990    
   Pt      -15.6093998      -4.05947018      -52.9082985    
   Pt      -15.7252998      -1.36002004      -52.0051003    
   Pt      -18.1445999     -0.211831003      -51.4723015    
   Pt      -18.1357002      -2.40979996E-03  -54.1954002    
   Pt      -10.5117998     -0.771892011      -57.2765999    
   Pt      -9.28299999      -5.55157995      -57.3083000    
   Pt      -12.3163004      -5.94809008      -56.7793999    
   Pt      -12.5813999     -0.562579989      -55.1959000    
   Pt      -11.6526003      -4.96168995      -54.4687004    
   Pt      -11.1050997      -3.45539999      -56.8373985    
   Pt      -8.09401989      -2.02608991      -55.8633995    
   Pt      -9.08911037      -4.40095997      -54.8437996    
   Pt      -10.9144001      -2.44968009      -54.2848015    
   Pt      -8.46430016      -2.23740005      -52.9085007    
   Pt      -10.3140001      -4.37017012      -52.2893982    
   Pt      -6.92879009      -4.25635004      -56.8661995    
   Pt      -7.79641008      -4.80527020      -51.4878006    
   Pt      -6.71989012      -3.72133994      -54.1736984    
   Pt      -10.8717003      -1.81733000      -51.3033981    
   Pt      -9.76910019      -8.20911005E-02  -54.6600990    
   Pt      -3.42436004     -0.569833994      -57.0145988    
   Pt      -6.05603981      -5.97758007      -53.0424995    
   Pt      -3.15549994      -6.01604986      -52.3638000    
   Pt     -0.498741001      -5.58532000      -57.0383987    
   Pt      -5.12554979      -1.15120006      -53.3406982    
   Pt      -5.78730011      -3.12061000      -51.7439003    
   Pt      -4.89047003      -5.52735996      -55.6171989    
   Pt      -2.65490007      -4.18545008      -55.9126015    
   Pt      -4.98228979      -2.45957994      -55.8353004    
   Pt      -2.52992010      -1.63130999      -54.7745018    
   Pt      -4.05488014      -3.77272010      -53.6099014    
   Pt      -1.54163003      -4.20525980      -53.3728981    
   Pt      -2.55992007      -1.79515004      -52.1693993    
   Pt     -0.314615995     -0.467707992      -56.0429001    
   Pt     -0.132861003      -1.43464994      -53.5924988    
   Pt     -0.182475999      -3.09046006      -55.6475983    
   Pt     -0.661913991      -5.18742986E-02  -51.3408012    
   Pt      -41.0523987      -51.2061005      -45.9241982    
   Pt      -46.6007996      -48.2272987      -46.2728004    
   Pt      -46.1809006      -46.3848000      -48.6451988    
   Pt      -45.9063988      -45.5745010      -46.1517982    
   Pt      -44.8763008      -50.1831017      -45.1959991    
   Pt      -44.0060997      -47.3918991      -47.1949005    
   Pt      -42.4697990      -48.8527985      -45.4611015    
   Pt      -39.9210014      -48.6822014      -46.8751984    
   Pt      -40.7447014      -46.8050995      -45.1691017    
   Pt      -41.4183006      -45.7957001      -47.5853996    
   Pt      -43.1852989      -45.5542984      -45.3236008    
   Pt      -39.4122009      -44.9585991      -49.2593994    
   Pt      -38.5884018      -46.3489990      -47.0752983    
   Pt      -43.9371986      -44.8004990      -48.0220985    
   Pt      -38.3890991      -50.6491013      -45.8398018    
   Pt      -37.7993011      -48.0824013      -45.1493988    
   Pt      -37.3942986      -46.7234001      -49.6213989    
   Pt      -37.0834007      -48.6855011      -47.6827011    
   Pt      -32.8326988      -50.2122002      -46.8512993    
   Pt      -35.5934982      -49.9149017      -45.3693008    
   Pt      -35.7573013      -46.4157982      -47.0343018    
   Pt      -35.0004997      -45.5744019      -49.6442986    
   Pt      -34.2298012      -48.3035011      -48.4854012    
   Pt      -33.7535019      -47.8721008      -45.6675987    
   Pt      -33.6758995      -45.2108994      -44.9637985    
   Pt      -33.0924988      -45.9402008      -47.6837997    
   Pt      -27.3225002      -45.6299019      -50.9080009    
   Pt      -31.3155994      -48.0737991      -47.8031998    
   Pt      -31.3097000      -46.2901993      -45.7211990    
   Pt      -30.8644009      -48.9864998      -45.1015015    
   Pt      -30.4330006      -45.3246994      -48.1635017    
   Pt      -28.8740997      -47.2000999      -46.5302010    
   Pt      -28.8633995      -47.3629990      -49.3620987    
   Pt      -28.9717007      -44.8749008      -45.2238007    
   Pt      -25.9883995      -46.9089012      -48.7338982    
   Pt      -26.2745991      -45.3806000      -45.9656982    
   Pt      -27.8015003      -45.0433006      -48.1637993    
   Pt      -24.5004005      -45.4347000      -50.5060005    
   Pt      -46.3837013      -43.4742012      -48.2233009    
   Pt      -45.2403984      -38.6022987      -45.5941010    
   Pt      -45.0152016      -43.0884018      -45.7723999    
   Pt      -39.4654999      -42.8933983      -51.0772018    
   Pt      -43.9187012      -41.9836006      -48.2326012    
   Pt      -40.4776993      -40.6017990      -49.9122009    
   Pt      -43.4171982      -40.8525009      -45.6301994    
   Pt      -42.9879990      -39.5205002      -49.1152992    
   Pt      -41.6538010      -43.1982002      -49.1473999    
   Pt      -39.7160988      -43.9868011      -46.3280983    
   Pt      -42.3418999      -43.2957001      -46.4453011    
   Pt      -41.3036995      -40.9028015      -47.4003983    
   Pt      -40.1055984      -39.1842995      -45.7145004    
   Pt      -39.0863991      -42.3889008      -48.3345985    
   Pt      -38.7746010      -38.5293999      -50.2582016    
   Pt      -40.8240013      -41.7408981      -44.8345985    
   Pt      -38.3870010      -39.6996994      -47.8849983    
   Pt      -36.9361992      -44.0013008      -50.9595985    
   Pt      -38.2919998      -41.4728012      -45.7774010    
   Pt      -32.4581985      -39.0396996      -50.3987007    
   Pt      -37.5186996      -41.2145004      -50.1461983    
   Pt      -37.0331001      -44.3040009      -48.3256989    
   Pt      -37.4272003      -39.0959015      -45.2224007    
   Pt      -36.9749985      -43.8772011      -45.6767998    
   Pt      -34.8224983      -40.2004013      -49.6520004    
   Pt      -36.3329010      -41.6856995      -47.7481003    
   Pt      -34.7076988      -42.8363991      -49.6194992    
   Pt      -32.6907997      -39.0446014      -47.7190018    
   Pt      -34.6753998      -43.8333015      -46.9758987    
   Pt      -33.5340996      -41.5251007      -47.3685989    
   Pt      -35.3582001      -41.4328995      -45.2136993    
   Pt      -35.2100983      -39.3203011      -46.8862991    
   Pt      -32.5415993      -40.2887993      -44.9981003    
   Pt      -29.2518005      -43.5732002      -50.1385002    
   Pt      -30.2886009      -40.7555008      -50.6848984    
   Pt      -31.8616009      -43.7226982      -46.4548988    
   Pt      -31.6222000      -42.6931000      -49.0461998    
   Pt      -27.9962997      -38.9221001      -50.3390007    
   Pt      -30.9934998      -41.0522003      -47.0149002    
   Pt      -30.2194004      -38.9674988      -48.6867981    
   Pt      -25.9414005      -40.7364006      -49.0420990    
   Pt      -28.5188999      -41.2607002      -48.7905998    
   Pt      -27.5998001      -38.8594017      -47.7486992    
   Pt      -29.3279991      -43.1021004      -47.0721016    
   Pt      -26.6392994      -42.7080994      -47.1367989    
   Pt      -30.2022991      -38.6674995      -45.9860001    
   Pt      -28.4522991      -40.6579018      -45.8871002    
   Pt      -26.4797001      -43.3298988      -49.7234001    
   Pt      -25.6805992      -40.7874985      -45.4592018    
   Pt      -20.1114006      -43.1884003      -50.6791992    
   Pt      -24.6138000      -44.5082016      -47.9334984    
   Pt      -22.1212006      -44.6343994      -49.1323013    
   Pt      -20.8579998      -39.3246002      -49.8275986    
   Pt      -23.2126999      -40.0890007      -49.0937004    
   Pt      -23.8372002      -42.6329002      -49.9402008    
   Pt      -24.6683998      -38.8856010      -47.1474991    
   Pt      -21.3922005      -42.0101013      -48.5633011    
   Pt      -24.0303993      -41.9359016      -47.4338989    
   Pt      -21.9186001      -38.5327988      -46.3776016    
   Pt      -20.4694004      -40.7321014      -46.2341003    
   Pt      -22.0186005      -43.2462997      -46.1090012    
   Pt      -23.0435009      -40.8272018      -45.2773018    
   Pt      -24.7042999      -43.2605019      -45.2212982    
   Pt      -19.3241005      -38.7686996      -47.6458015    
   Pt      -19.0932007      -43.0556984      -45.4030991    
   Pt      -16.1156998      -40.4771004      -49.9121017    
   Pt      -18.8111992      -41.0308990      -49.2165985    
   Pt      -17.7176991      -40.9696999      -46.7862015    
   Pt      -15.2123003      -40.4071999      -45.9925003    
   Pt      -16.6714993      -38.7313995      -48.0377007    
   Pt      -14.0380001      -39.2196007      -48.2801018    
   Pt      -18.2775002      -38.5410995      -50.2471008    
   Pt      -17.0604000      -38.4830017      -45.4813004    
   Pt      -9.76187992      -39.0472984      -51.0250015    
   Pt      -12.3978996      -39.4584007      -45.9113998    
   Pt      -7.64404011      -39.7355995      -49.1262016    
   Pt      -8.39904976      -40.6115990      -46.7086983    
   Pt      -9.92010975      -38.6566010      -45.5592003    
   Pt      -6.80152988      -39.3286018      -45.0494995    
   Pt      -10.5881004      -41.3941994      -44.8947983    
   Pt      -9.87275028      -38.4420013      -48.3308983    
   Pt      -3.51666999      -38.6949005      -51.1893005    
   Pt      -1.24269998      -39.6716003      -49.9905014    
   Pt      -3.87318993      -40.7018013      -49.1915016    
   Pt      -1.18323004      -42.7626991      -45.4145012    
   Pt      -2.92084002      -40.4654999      -46.3726006    
   Pt      -5.17269993      -41.5831985      -45.2597008    
   Pt      -1.17674994      -41.5443993      -48.0096016    
   Pt      -5.44536018      -39.6875992      -47.2290001    
   Pt     -0.542595983      -38.8870010      -47.2929001    
   Pt     -0.456885993      -44.1972008      -47.9684982    
   Pt     -0.373973012      -42.3198013      -50.4953003    
   Pt     -0.280847013      -40.3245010      -45.1110001    
   Pt      -40.1523018      -33.2089005      -51.0708008    
   Pt      -40.7378998      -38.3068008      -48.3125000    
   Pt      -42.7000008      -38.2420998      -46.4558983    
   Pt      -41.4622993      -37.5976982      -50.8858986    
   Pt      -42.8871002      -32.2578011      -50.7482986    
   Pt      -44.2338982      -34.4760017      -49.7372017    
   Pt      -41.6649017      -35.0457993      -49.8671989    
   Pt      -44.0710983      -34.9864006      -46.8706017    
   Pt      -39.2899017      -36.0643005      -49.2944984    
   Pt      -43.3241997      -36.9093018      -48.7907982    
   Pt      -41.9847984      -33.8138008      -45.3256989    
   Pt      -38.8423996      -37.0840988      -46.8568001    
   Pt      -42.3936005      -33.1461983      -48.0503998    
   Pt      -41.3137016      -35.7192001      -47.2244987    
   Pt      -39.3488007      -34.6178017      -45.8022003    
   Pt      -39.6208992      -33.3213005      -48.2802010    
   Pt      -37.0483017      -36.5449982      -51.0905991    
   Pt      -35.4441986      -32.7709999      -51.0779991    
   Pt      -38.0581017      -32.2532997      -46.1511993    
   Pt      -34.6694984      -37.4902000      -50.4501991    
   Pt      -37.7468987      -34.0937004      -50.5923004    
   Pt      -33.0163994      -33.6963997      -50.2608986    
   Pt      -36.6876984      -37.6791992      -48.5597992    
   Pt      -32.9933014      -37.7691994      -45.2919998    
   Pt      -35.4077988      -34.9673004      -49.2985001    
   Pt      -36.9303017      -32.5511017      -48.5270996    
   Pt      -37.4930000      -35.0182991      -47.6711006    
   Pt      -36.0777016      -36.7499008      -45.9660988    
   Pt      -32.8898010      -34.4978981      -47.8326988    
   Pt      -34.1581993      -36.7610016      -47.6763992    
   Pt      -33.0862007      -35.2613983      -45.3366013    
   Pt      -35.2537003      -34.1730003      -46.6119003    
   Pt      -32.7857018      -32.6820984      -45.8508987    
   Pt      -32.2728004      -36.3941002      -49.8731003    
   Pt      -34.3485985      -32.1949005      -48.2344017    
   Pt      -28.8391991      -34.8167992      -51.1320000    
   Pt      -30.7427006      -32.3278999      -51.0948982    
   Pt      -26.8442001      -36.4282990      -50.5998001    
   Pt      -31.7082005      -32.1978989      -48.3018990    
   Pt      -26.3813992      -33.8064995      -50.3828011    
   Pt      -31.2716999      -36.6119995      -47.3464012    
   Pt      -28.5401993      -32.3731003      -49.8143005    
   Pt      -30.5098000      -34.4670982      -49.0460014    
   Pt      -28.9664001      -36.7626991      -49.0344009    
   Pt      -26.8218994      -38.3816986      -45.4142990    
   Pt      -27.7901001      -34.4900017      -48.1166000    
   Pt      -26.1497993      -36.6957016      -47.7078018    
   Pt      -30.4482002      -34.2118988      -46.2605019    
   Pt      -27.7626991      -34.2691002      -45.2025986    
   Pt      -28.6266994      -36.4682007      -46.3978004    
   Pt      -26.3859005      -32.0787010      -48.1044006    
   Pt      -28.9666996      -32.1109009      -47.1699982    
   Pt      -25.7483997      -36.0774994      -44.9832001    
   Pt      -22.2031002      -36.0308990      -51.0575981    
   Pt      -25.2926998      -34.2009010      -46.9112015    
   Pt      -25.1853008      -38.3230019      -49.8014984    
   Pt      -19.5231991      -37.8302994      -45.0376015    
   Pt      -21.4689999      -33.1792984      -50.8135986    
   Pt      -24.4438000      -35.6151009      -49.4826012    
   Pt      -20.1313000      -36.5553017      -49.4093018    
   Pt      -19.3455009      -33.9450989      -49.3324013    
   Pt      -22.6725006      -37.4884987      -48.8706017    
   Pt      -24.0904999      -32.9766006      -49.2018013    
   Pt      -22.0592995      -34.6515007      -48.5933990    
   Pt      -20.8694000      -36.1772995      -46.7906990    
   Pt      -23.6110992      -36.3436012      -46.6566010    
   Pt      -20.3645992      -33.3167992      -46.9017982    
   Pt      -22.5128994      -34.2098007      -45.4522018    
   Pt      -18.9011002      -35.1679993      -45.2718010    
   Pt      -15.7543001      -37.8330002      -50.5947990    
   Pt      -14.9841003      -35.1338005      -50.4944000    
   Pt      -18.6942005      -32.3264008      -45.0388985    
   Pt      -17.4710999      -35.8662987      -50.0141983    
   Pt      -14.0899000      -32.6156006      -49.7340012    
   Pt      -16.7530994      -33.2000008      -49.9089012    
   Pt      -15.0173998      -36.6456985      -48.1413994    
   Pt      -15.2641001      -34.0657005      -47.8395004    
   Pt      -14.4882002      -37.7755013      -45.7877998    
   Pt      -18.1294994      -36.4854012      -47.4752007    
   Pt      -17.7348995      -33.6960983      -47.1778984    
   Pt      -15.8912001      -32.9450989      -45.3497009    
   Pt      -16.2273998      -35.6777992      -45.7714996    
   Pt      -13.5170002      -35.0989990      -46.1446991    
   Pt      -13.3135004      -32.1501007      -47.2504997    
   Pt      -12.9143000      -35.0241013      -48.8005981    
   Pt      -13.1526003      -37.4179993      -50.1175003    
   Pt      -9.19684029      -33.9943008      -50.8717995    
   Pt      -7.97265005      -36.9412003      -50.0611992    
   Pt      -11.5881004      -33.0843010      -50.1873016    
   Pt      -7.49934006      -37.7047997      -47.2224007    
   Pt      -12.1120005      -37.1507988      -47.5101013    
   Pt      -10.5417995      -36.1782990      -50.0153999    
   Pt      -9.52221012      -32.2246017      -48.6953011    
   Pt      -11.1427002      -33.8434982      -47.2369003    
   Pt      -8.54685020      -34.8446999      -48.3488007    
   Pt      -9.76731014      -36.0023003      -46.2759018    
   Pt      -8.73069000      -32.8451996      -46.1024017    
   Pt      -7.07322979      -35.1273994      -45.9907990    
   Pt      -6.60113001      -34.2314987      -50.2723007    
   Pt      -6.56688023      -33.0143013      -47.8732986    
   Pt      -12.0488005      -36.9165001      -44.8310013    
   Pt      -3.07668996      -38.3979988      -48.1791992    
   Pt      -5.47798014      -38.1523018      -49.4314003    
   Pt      -3.59376001      -36.1934013      -49.9948997    
   Pt      -2.35741997      -37.7535019      -45.6921997    
   Pt      -1.13248003      -37.0096016      -49.4286995    
   Pt      -1.32980001      -34.4290009      -48.8875008    
   Pt      -5.13019991      -37.0661011      -45.7630997    
   Pt      -3.15783000      -35.8771019      -47.3923988    
   Pt      -4.14013004      -33.8801994      -48.8998985    
   Pt      -5.81044006      -35.7895012      -48.2731018    
   Pt      -4.67145014      -34.0778999      -46.1814995    
   Pt      -1.92482996      -33.5592995      -46.3442993    
   Pt      -2.34693003      -32.2010002      -50.2000999    
   Pt     -0.499101013      -35.9994011      -46.8494987    
   Pt      -46.4836998      -27.1989002      -48.1123009    
   Pt      -45.2914009      -29.5828991      -47.1222992    
   Pt      -46.8324013      -28.7987995      -45.0162010    
   Pt      -47.3829994      -26.2066002      -45.6582985    
   Pt      -45.3739014      -25.7970009      -50.1348991    
   Pt      -44.7433014      -27.0737991      -45.9953995    
   Pt      -42.3711014      -29.4218998      -50.7765999    
   Pt      -39.4612007      -28.9197998      -50.6063995    
   Pt      -43.6800003      -31.5573997      -45.8137016    
   Pt      -41.1796989      -26.8199997      -50.1982994    
   Pt      -43.7719994      -27.7155991      -48.8287010    
   Pt      -42.8218994      -28.9137993      -46.3362999    
   Pt      -43.1557007      -30.5643005      -48.4481010    
   Pt      -40.6990013      -31.1818008      -49.4389992    
   Pt      -39.2029991      -26.8514004      -48.2011986    
   Pt      -41.0077019      -28.8320007      -48.2478981    
   Pt      -41.8194008      -26.3183002      -47.6293983    
   Pt      -40.9364014      -31.3160000      -46.5639000    
   Pt      -38.9278984      -29.8752003      -44.9897003    
   Pt      -38.7993011      -30.3320999      -47.8193016    
   Pt      -40.5149002      -27.6615009      -45.7271004    
   Pt      -35.4644012      -31.9545002      -45.3899994    
   Pt      -33.3035011      -25.8976002      -50.9841003    
   Pt      -32.9711990      -30.9827003      -50.8027992    
   Pt      -37.9966011      -26.4230995      -50.5914001    
   Pt      -38.1380997      -31.2514992      -50.5567017    
   Pt      -37.6735001      -27.9183006      -46.2308998    
   Pt      -35.3833008      -30.2847996      -49.9445000    
   Pt      -34.9295998      -27.6425991      -49.5660019    
   Pt      -32.2131996      -27.6035995      -46.5716019    
   Pt      -37.2970009      -28.6070004      -49.0671005    
   Pt      -36.5423012      -26.1877003      -48.0731010    
   Pt      -33.6427002      -30.1863003      -45.9460983    
   Pt      -33.1141014      -29.5667000      -48.4576988    
   Pt      -34.9100990      -27.8689995      -46.7958984    
   Pt      -36.0402985      -30.2549992      -47.3372002    
   Pt      -33.7929993      -25.8232994      -45.3865013    
   Pt      -26.7602005      -31.8621006      -45.4939003    
   Pt      -31.7213001      -27.3670998      -49.2563019    
   Pt      -26.1466007      -30.9864006      -50.7728996    
   Pt      -26.4927006      -28.1674004      -50.2028008    
   Pt      -29.0265007      -27.6700001      -49.8806000    
   Pt      -31.0440998      -30.4976997      -46.4026985    
   Pt      -30.4799004      -30.1217003      -49.1711998    
   Pt      -27.8082008      -29.8596992      -48.4392014    
   Pt      -27.2649002      -27.5287991      -47.1917000    
   Pt      -29.8353996      -28.2106991      -47.4016991    
   Pt      -28.3672009      -29.8061008      -45.6856995    
   Pt      -29.3057003      -26.3164005      -45.6259003    
   Pt      -25.7026997      -29.5268002      -46.4025002    
   Pt      -29.1301994      -25.6343994      -48.2377014    
   Pt      -20.1445007      -27.9950008      -51.0997009    
   Pt      -24.0219994      -31.9619007      -46.4939995    
   Pt      -24.0053997      -28.6798000      -51.0106010    
   Pt      -25.5660992      -25.6989002      -45.7955017    
   Pt      -21.9104996      -31.7017002      -48.4009018    
   Pt      -24.8027992      -26.1016006      -50.5572014    
   Pt      -20.3910999      -30.6854000      -50.6893005    
   Pt      -24.5154991      -27.6380005      -48.2667999    
   Pt      -24.4487991      -30.2670002      -48.7941017    
   Pt      -22.0279007      -26.5049000      -49.6436996    
   Pt      -20.1067009      -30.3120003      -46.6707001    
   Pt      -21.9200001      -29.1639004      -49.2522011    
   Pt      -22.9442997      -29.5044003      -46.6413002    
   Pt      -23.0690994      -26.5760994      -46.1790009    
   Pt      -20.9997005      -27.6054001      -47.1264992    
   Pt      -19.3556004      -25.8551006      -48.2970009    
   Pt      -19.2191010      -28.7388000      -48.7262993    
   Pt      -21.4608994      -31.6294994      -44.8469009    
   Pt      -13.2004004      -26.5666008      -51.0360985    
   Pt      -15.5410995      -27.9909000      -50.9314995    
   Pt      -18.5986996      -31.4008999      -48.7354012    
   Pt      -18.4869995      -27.4216003      -46.0307999    
   Pt      -17.7590008      -26.7665005      -50.1794014    
   Pt      -17.7402992      -29.6392994      -50.7621002    
   Pt      -14.1660995      -27.1355991      -48.4639015    
   Pt      -14.2220001      -29.7660007      -49.2671013    
   Pt      -15.8528996      -31.4165993      -47.7650986    
   Pt      -14.7873001      -30.4876995      -45.1570015    
   Pt      -17.4181995      -30.0599995      -46.1162987    
   Pt      -16.5573997      -28.6755009      -48.4189987    
   Pt      -16.6415005      -25.8945007      -47.6264992    
   Pt      -15.4043999      -27.9584007      -46.1114998    
   Pt      -12.8986998      -29.2940998      -46.8147011    
   Pt      -16.1091995      -25.7301006      -44.8432007    
   Pt      -10.6455002      -26.0935993      -51.1524010    
   Pt      -7.64273024      -31.7374992      -50.5975990    
   Pt      -11.0502005      -31.3696003      -45.7770996    
   Pt      -8.02904987      -26.7518005      -50.3623009    
   Pt      -9.27058983      -29.1702995      -49.8764992    
   Pt      -11.8254004      -28.0825996      -49.2454987    
   Pt      -11.7133999      -30.7287006      -48.9174004    
   Pt      -8.61262989      -30.1721992      -45.1976013    
   Pt      -9.72745037      -26.7905998      -48.3737984    
   Pt      -7.44019985      -28.0363007      -47.8376007    
   Pt      -10.0964003      -29.3024006      -47.2615013    
   Pt      -11.7349005      -26.7754002      -46.6025009    
   Pt      -8.97910976      -26.9708996      -45.7653008    
   Pt      -7.66450024      -30.6200008      -48.0149002    
   Pt      -6.70090008      -28.3265991      -45.0668983    
   Pt      -6.58591986      -29.2262993      -50.2271004    
   Pt      -1.21709001      -29.9834995      -51.1141014    
   Pt      -3.80163002      -31.6956005      -47.4794006    
   Pt      -3.88446999      -29.3335991      -50.6811981    
   Pt      -5.56739998      -26.8696003      -49.4948006    
   Pt      -5.14281988      -31.6604996      -49.9108009    
   Pt      -5.94775009      -30.8638000      -45.9528999    
   Pt      -2.19134998      -29.9057999      -48.4856987    
   Pt      -1.57306004      -30.7217007      -46.0870018    
   Pt      -5.04145002      -29.4372005      -48.1431007    
   Pt      -2.93594003      -27.3055992      -48.8586006    
   Pt      -3.63388991      -29.1161003      -45.7697983    
   Pt      -4.98554993      -27.0578995      -46.8098984    
   Pt      -1.26065004      -27.8596992      -46.8700981    
   Pt     -0.399118990      -31.8934994      -48.2657013    
   Pt     -0.281450987      -28.1117992      -49.5168991    
   Pt      -2.68447995      -25.6077995      -45.9625015    
   Pt      -3.76688004      -31.8094997      -44.8065987    
   Pt      -46.8381004      -24.1681995      -47.4995995    
   Pt      -46.8035011      -21.9444008      -45.6114006    
   Pt      -46.7328987      -21.5475998      -48.4352989    
   Pt      -45.4868011      -24.4085999      -45.0134010    
   Pt      -44.9776993      -23.1445999      -49.7074013    
   Pt      -44.6719017      -20.2437000      -45.2789993    
   Pt      -44.5125999      -22.4692001      -47.0497017    
   Pt      -40.8671989      -19.9263992      -50.4165993    
   Pt      -44.2680016      -25.1644993      -47.7961006    
   Pt      -42.7710991      -24.6748009      -49.9976997    
   Pt      -39.4077988      -22.0657997      -49.3987007    
   Pt      -42.5806999      -21.5921001      -49.1492996    
   Pt      -39.9924011      -20.1233006      -47.7086983    
   Pt      -42.7633018      -25.2635002      -45.4765015    
   Pt      -40.2132988      -24.6149006      -49.3114014    
   Pt      -39.8586998      -25.0741997      -46.2346992    
   Pt      -39.2540016      -22.4972000      -46.6463013    
   Pt      -41.8362007      -23.5342999      -47.3616982    
   Pt      -38.5583992      -20.1797009      -45.3721008    
   Pt      -42.1799011      -20.9608994      -46.4799004    
   Pt      -43.5987015      -19.3600006      -50.7368011    
   Pt      -38.2826004      -19.6039009      -49.7067986    
   Pt      -35.8278008      -24.8827000      -50.2402992    
   Pt      -33.8089981      -23.2413006      -50.2521019    
   Pt      -36.5162010      -22.1595001      -50.2481003    
   Pt      -37.8300018      -23.9687996      -48.4664001    
   Pt      -33.6968002      -20.6014004      -49.7093010    
   Pt      -37.2121010      -21.1476002      -47.9020004    
   Pt      -36.5139008      -24.7565002      -45.9782982    
   Pt      -33.7526016      -25.5077991      -48.2694016    
   Pt      -32.6366997      -22.7865009      -47.9812012    
   Pt      -35.3818016      -23.2563992      -48.0131989    
   Pt      -36.4261017      -22.0795002      -45.5211983    
   Pt      -34.4049988      -20.9221001      -47.0876007    
   Pt      -33.9394989      -23.2705002      -45.7855988    
   Pt      -36.0993004      -19.2866001      -46.0563011    
   Pt      -33.4896011      -19.4178009      -44.9197006    
   Pt      -27.6107006      -25.5699005      -50.8184013    
   Pt      -26.4095993      -25.4129009      -48.4424019    
   Pt      -31.6874008      -20.2714996      -47.7388000    
   Pt      -31.8845005      -21.5804996      -45.3490982    
   Pt      -31.4845009      -24.9109001      -46.6585999    
   Pt      -27.1287003      -21.5333004      -50.6987991    
   Pt      -31.1509991      -21.9650002      -50.0288010    
   Pt      -31.2544003      -24.5648994      -49.5055008    
   Pt      -27.9048004      -23.3138008      -48.9276009    
   Pt      -29.1858997      -20.3724995      -48.9775009    
   Pt      -27.7672997      -24.0902004      -46.3594017    
   Pt      -29.9713993      -22.5501995      -47.3580017    
   Pt      -29.5312004      -20.1987991      -45.9412003    
   Pt      -27.2350006      -21.1208000      -47.2808990    
   Pt      -26.7364998      -19.5659008      -45.0616989    
   Pt      -31.3320999      -19.3061008      -50.3750992    
   Pt      -22.9638004      -24.2430000      -51.0130005    
   Pt      -23.2329998      -21.4708996      -50.9329987    
   Pt      -25.3640003      -23.5018997      -50.1433983    
   Pt      -25.4857998      -22.9888992      -47.4903984    
   Pt      -24.8952007      -20.9869003      -48.8778992    
   Pt      -20.5394993      -24.1833992      -49.9345016    
   Pt      -24.3377991      -21.0613995      -45.7602997    
   Pt      -22.5841999      -22.6861992      -48.5611000    
   Pt      -21.3784008      -24.8225994      -47.1829987    
   Pt      -23.8586006      -25.0118999      -48.2916985    
   Pt      -22.4034996      -19.8433990      -48.5625992    
   Pt      -20.6012993      -21.3561993      -49.9706001    
   Pt      -23.3952999      -23.7015991      -45.9669991    
   Pt      -21.6445007      -21.7509003      -46.1722984    
   Pt      -19.8612995      -20.1993008      -47.4497986    
   Pt      -19.7304001      -22.8337002      -47.8432007    
   Pt      -21.9876003      -19.2147007      -45.6337013    
   Pt      -13.9631996      -20.7688999      -51.0233002    
   Pt      -17.8456993      -24.0863991      -49.5936012    
   Pt      -17.0984993      -23.0477009      -47.3041992    
   Pt      -15.3589001      -25.1602001      -50.0513000    
   Pt      -18.7469997      -24.6902008      -45.9836006    
   Pt      -15.7636995      -22.3304005      -49.7388992    
   Pt      -13.1696997      -23.2404003      -50.4933014    
   Pt      -19.0310001      -21.8957996      -45.4612999    
   Pt      -15.5725002      -19.7889004      -48.7952003    
   Pt      -17.1709003      -20.3470993      -46.4950981    
   Pt      -17.9995003      -21.0541992      -49.0782013    
   Pt      -14.8488998      -22.0485001      -46.1680984    
   Pt      -14.3892002      -19.2563992      -46.2542992    
   Pt      -13.3509998      -21.2689991      -48.2995987    
   Pt      -12.4238005      -23.1798992      -46.1693993    
   Pt      -12.0374002      -25.2488003      -48.9081993    
   Pt      -7.35340023      -25.3782005      -47.5303001    
   Pt      -8.56110001      -22.1576996      -50.5696983    
   Pt      -11.3577003      -20.3115997      -50.0752983    
   Pt      -9.33537960      -24.5408001      -49.5526009    
   Pt      -10.9806004      -22.6261005      -48.6609001    
   Pt      -10.0881004      -24.5841007      -46.8560982    
   Pt      -8.28439045      -22.8092995      -47.8903008    
   Pt      -10.0404997      -21.8976002      -45.9827003    
   Pt      -7.86279011      -23.6511002      -45.3198013    
   Pt      -9.30879021      -20.4696999      -48.2164993    
   Pt      -7.27034998      -21.0060005      -46.1313019    
   Pt      -6.73344994      -20.6716003      -48.8725014    
   Pt      -8.32151031      -19.4402008      -50.5714989    
   Pt      -11.7145996      -19.8670006      -46.7271996    
   Pt      -6.62069988      -24.2222004      -49.9229012    
   Pt      -3.87961006      -23.9370995      -50.9249992    
   Pt     -0.841333985      -25.5771008      -48.1754990    
   Pt      -1.66104996      -25.4125996      -50.6044998    
   Pt      -4.54975986      -21.9867992      -49.3437004    
   Pt      -5.34883022      -24.8323002      -45.4738007    
   Pt      -4.07037020      -24.8605995      -48.3413010    
   Pt      -2.79266000      -20.0212002      -49.0909004    
   Pt      -5.86826992      -23.0767002      -47.3900986    
   Pt      -2.03599000      -22.9946995      -48.9369011    
   Pt      -3.34254003      -23.0391998      -46.4905014    
   Pt      -1.62389004      -20.8288994      -46.7421989    
   Pt      -4.65770006      -20.7138004      -46.9501991    
   Pt     -0.682650983      -23.4671993      -46.4592018    
   Pt     -0.755262017      -20.9150009      -50.4546013    
   Pt      -46.0901985      -13.5903997      -48.4314003    
   Pt      -46.1034012      -12.9555998      -45.6828003    
   Pt      -39.8021011      -15.9644003      -51.0588989    
   Pt      -42.5009995      -18.8854008      -48.1310005    
   Pt      -44.2636986      -14.9347000      -50.1226006    
   Pt      -39.1049995      -13.4909000      -50.1358986    
   Pt      -40.0917015      -17.8131008      -48.9971008    
   Pt      -42.3830986      -16.9542999      -50.0927010    
   Pt      -43.8855019      -14.8210001      -47.0922012    
   Pt      -41.5892982      -14.5186005      -49.3782997    
   Pt      -43.5000992      -17.5660000      -45.6379013    
   Pt      -39.2074013      -15.4457998      -48.1383018    
   Pt      -40.6817017      -18.3446999      -45.8661003    
   Pt      -41.7434006      -16.3397007      -47.4258003    
   Pt      -41.2490997      -13.8080997      -46.6627007    
   Pt      -39.6915016      -15.7608995      -45.4095001    
   Pt      -38.7309990      -12.8024998      -47.1963997    
   Pt      -35.7540016      -19.0291996      -48.9249992    
   Pt      -37.1040001      -14.8787003      -51.1454010    
   Pt      -38.0472984      -17.7033997      -46.9294014    
   Pt      -37.4199982      -16.9937992      -49.6581993    
   Pt      -32.5675011      -14.1541996      -50.2130013    
   Pt      -33.3474007      -17.6452999      -49.9369011    
   Pt      -33.6281013      -18.3981991      -47.4663010    
   Pt      -37.1932983      -15.0668001      -46.1593018    
   Pt      -36.8513985      -14.1913004      -48.5952988    
   Pt      -34.8009987      -15.4497995      -49.8129005    
   Pt      -35.5335999      -16.6889000      -47.5625992    
   Pt      -32.2577019      -12.8807001      -47.9402008    
   Pt      -32.3572998      -15.9457998      -48.0308990    
   Pt      -34.4337006      -14.2479000      -46.9249001    
   Pt      -33.5130005      -16.5562992      -45.4412003    
   Pt      -36.0103989      -17.0634003      -44.9192009    
   Pt      -28.9253998      -18.1130009      -51.1749001    
   Pt      -29.0447998      -14.3729000      -51.1929016    
   Pt      -31.8355999      -14.5643997      -45.7005997    
   Pt      -30.9951000      -16.2957993      -50.5894012    
   Pt      -31.2665997      -18.1205997      -46.0251999    
   Pt      -26.8862000      -19.0370007      -49.5971985    
   Pt      -28.3581009      -16.3134003      -49.3151016    
   Pt      -30.4241009      -17.8278999      -48.4567986    
   Pt      -26.3433990      -14.7700996      -50.0848007    
   Pt      -30.1609993      -14.3680000      -48.6573982    
   Pt      -28.0144997      -18.1438007      -47.2345009    
   Pt      -29.6665993      -16.0440006      -46.6167984    
   Pt      -25.8539009      -16.7651997      -48.3437996    
   Pt      -29.6270008      -13.2580996      -46.3390007    
   Pt      -26.6116009      -16.6254997      -45.3707008    
   Pt      -27.4332008      -14.7557001      -47.2668991    
   Pt      -26.1723003      -13.8046999      -44.9264984    
   Pt      -27.9235001      -12.8114004      -49.2136993    
   Pt      -19.5737000      -18.8952999      -49.5629005    
   Pt      -25.3199997      -18.9979000      -47.2055016    
   Pt      -25.2991009      -13.3369999      -47.8885002    
   Pt      -24.3071995      -17.9908009      -44.8372993    
   Pt      -24.2169991      -18.3572006      -49.8335991    
   Pt      -21.0653000      -14.4537001      -49.6712990    
   Pt      -24.4883995      -15.4716997      -46.4015999    
   Pt      -23.2164993      -17.5004997      -47.3457985    
   Pt      -23.4710007      -13.3689003      -45.3807983    
   Pt      -20.4731998      -17.5380001      -47.1432991    
   Pt      -21.6655006      -17.1410999      -49.5331001    
   Pt      -22.0914993      -16.4515991      -44.9609985    
   Pt      -23.7206001      -15.3414001      -49.3098984    
   Pt      -21.8570995      -15.1159000      -47.2485008    
   Pt      -20.6576996      -14.1097002      -45.0447006    
   Pt      -19.2576008      -19.1145992      -45.1901016    
   Pt      -24.3971996      -12.8528996      -50.4646988    
   Pt      -19.1527004      -15.1445999      -47.3314018    
   Pt      -19.0412998      -16.3395996      -49.7131996    
   Pt      -18.5042000      -13.5052996      -49.8787994    
   Pt      -15.7872000      -13.4862003      -50.2145996    
   Pt      -14.5087004      -16.1166992      -49.8452988    
   Pt      -16.8971004      -17.8311005      -50.1747017    
   Pt      -17.9393997      -17.8528004      -47.5632019    
   Pt      -16.8659000      -15.3936996      -48.7436981    
   Pt      -16.8085995      -18.0937004      -44.9424019    
   Pt      -15.4166002      -17.2819996      -47.6227989    
   Pt      -16.7893009      -15.4284000      -46.0962982    
   Pt      -14.5021000      -14.5212002      -47.5485001    
   Pt      -14.4876003      -16.5690002      -45.1944008    
   Pt      -13.1625004      -13.8382998      -49.7784004    
   Pt      -13.1080999      -18.6163998      -49.0519981    
   Pt      -16.8248005      -12.8450003      -47.7630997    
   Pt      -18.2565994      -12.9741001      -45.4818001    
   Pt      -19.1755009      -16.4692993      -44.9039001    
   Pt      -12.6990004      -16.7845001      -47.1086006    
   Pt      -10.3757000      -17.7847996      -51.1566010    
   Pt      -8.87720013      -18.9444008      -45.9314003    
   Pt      -7.64294004      -13.6581001      -49.9945984    
   Pt      -9.03557968      -15.7964001      -49.0382996    
   Pt      -10.5211000      -18.2154007      -48.4369011    
   Pt      -10.4596004      -13.6400995      -49.8344994    
   Pt      -7.74815989      -18.1446991      -48.2757988    
   Pt      -11.7059002      -16.1606998      -49.5791016    
   Pt      -11.6071997      -14.2503004      -47.4533005    
   Pt      -9.99285984      -16.2674007      -46.5746994    
   Pt      -9.05101013      -13.3704996      -47.4841003    
   Pt      -7.39576006      -15.7139997      -46.7882996    
   Pt      -7.14297009      -12.9568005      -45.5541000    
   Pt      -11.9132996      -15.4132004      -44.8335991    
   Pt     -0.431800008      -14.0019999      -46.0532990    
   Pt      -1.59783995      -18.4326992      -51.1152000    
   Pt      -1.62720001      -15.6588001      -51.0405006    
   Pt     -0.361553013      -18.9269009      -48.6030998    
   Pt      -4.10642004      -17.0841007      -50.9510002    
   Pt     -0.837050974      -18.7374001      -45.2966003    
   Pt      -6.03039980      -18.4330006      -46.3106995    
   Pt      -6.19011021      -16.0112991      -49.2044983    
   Pt      -3.19395995      -18.5147991      -46.8008995    
   Pt      -5.03153992      -18.5172005      -48.8255997    
   Pt      -2.36590004      -17.1315994      -48.8223000    
   Pt      -3.70738006      -14.8746996      -49.2528992    
   Pt      -4.62377977      -16.2905006      -47.0651016    
   Pt      -2.02105999      -16.2639999      -46.1916008    
   Pt      -5.70571995      -13.7191000      -47.6072006    
   Pt      -3.14687991      -13.7838001      -46.6260986    
   Pt      -1.08569002      -14.8551998      -48.4735985    
   Pt      -45.5451012      -10.2519999      -44.8816986    
   Pt      -45.6677017      -8.39700031      -48.2986984    
   Pt      -45.4650993      -10.9839001      -47.4462013    
   Pt      -46.3806000      -7.60720015      -45.3726997    
   Pt      -41.4356995      -6.76155996      -50.9062996    
   Pt      -41.6542015      -12.2972002      -50.9360008    
   Pt      -43.5383987      -12.5893002      -48.7629013    
   Pt      -39.0213013      -10.9251003      -50.4930000    
   Pt      -43.4989014      -12.3202000      -46.0399017    
   Pt      -44.2500992      -10.2226000      -49.9196014    
   Pt      -43.9440002      -8.25284958      -46.1571999    
   Pt      -41.4761009      -9.61798954      -50.0769005    
   Pt      -39.3777008      -9.94134045      -48.0259018    
   Pt      -43.0386009      -7.67565012      -48.8204994    
   Pt      -40.6453018      -11.1506996      -45.8862000    
   Pt      -40.9268990      -11.9489002      -48.4970016    
   Pt      -40.3418007      -7.58686018      -48.6092987    
   Pt      -42.7484016      -10.1506996      -47.6311989    
   Pt      -41.1391983      -8.55230999      -46.3440018    
   Pt      -38.2540016      -7.80497980      -46.8246002    
   Pt      -34.7214012      -12.7931004      -49.2126999    
   Pt      -36.3250999      -12.6197004      -45.9030991    
   Pt      -36.6917992      -12.2584000      -50.8726006    
   Pt      -34.7766991      -6.57927990      -50.7801018    
   Pt      -37.8917007      -10.4877005      -45.7613983    
   Pt      -37.4836998      -8.77711010      -49.6787987    
   Pt      -36.9808006      -11.2938995      -48.3405991    
   Pt      -35.0726013      -10.2279997      -49.8708000    
   Pt      -32.5514984      -10.4190998      -48.9311981    
   Pt      -33.9446983      -8.05231953      -48.6769981    
   Pt      -36.0041008      -9.02159977      -47.2447014    
   Pt      -34.3302994      -11.2188997      -47.1142998    
   Pt      -33.4463997      -8.84477997      -46.1026001    
   Pt      -34.8935013      -6.52997017      -46.4249001    
   Pt      -32.1910019      -6.49832010      -47.3105011    
   Pt      -36.5502014      -6.53464985      -48.6838989    
   Pt      -31.8624992      -6.74806976      -50.0042000    
   Pt      -31.7838993      -11.0348997      -46.0607986    
   Pt      -28.0272007      -10.5368996      -50.7792015    
   Pt      -30.4351006      -9.27420998      -50.3025017    
   Pt      -28.2907009      -7.39234018      -50.6883011    
   Pt      -30.5851994      -12.0564003      -50.4779015    
   Pt      -29.8558006      -11.2264996      -48.1255989    
   Pt      -27.3418999      -11.9517002      -46.6675987    
   Pt      -30.8432999      -8.72819996      -47.5811996    
   Pt      -26.0359001      -8.51414967      -50.0336990    
   Pt      -25.9832993      -10.9390001      -48.8807983    
   Pt      -28.2980995      -9.10126972      -48.4888992    
   Pt      -29.5258999      -6.47703981      -48.2977982    
   Pt      -26.7089005      -7.10904980      -47.9455986    
   Pt      -26.5557995      -9.39715958      -46.3848000    
   Pt      -28.5921993      -7.76081991      -45.9836006    
   Pt      -29.2486000      -10.3719997      -45.4127007    
   Pt      -31.1425991      -8.01119995      -45.0376015    
   Pt      -25.9356003      -6.88126993      -45.3958015    
   Pt      -20.0375004      -12.7354002      -47.6444016    
   Pt      -22.7292004      -12.7846003      -48.2067986    
   Pt      -21.4895000      -12.0590000      -50.6080017    
   Pt      -21.0189991      -9.46695995      -50.7671013    
   Pt      -19.9999008      -6.64094019      -50.4264984    
   Pt      -24.3875008      -11.0732002      -46.5858002    
   Pt      -23.4650993      -10.2904997      -49.6669006    
   Pt      -22.1299000      -7.75052023      -49.0811996    
   Pt      -21.6170006      -11.4834995      -45.8690987    
   Pt      -24.4319992      -8.67016983      -47.7294998    
   Pt      -21.1671009      -10.5081997      -48.4039001    
   Pt      -21.6646996      -8.69458961      -46.4967995    
   Pt      -19.4445992      -7.39995003      -45.4818001    
   Pt      -23.2922993      -6.59864998      -46.4472008    
   Pt      -19.4741993      -8.41106987      -48.1599998    
   Pt      -24.0869007      -8.88420963      -44.9583015    
   Pt      -19.1334991      -10.3247995      -46.1749992    
   Pt      -16.1390991      -8.03775978      -51.1641006    
   Pt      -18.4696999      -10.9237003      -48.8457985    
   Pt      -16.3430004      -10.8978004      -50.7592010    
   Pt      -18.4284000      -9.02175045      -50.5652008    
   Pt      -13.9637003      -9.35443974      -50.3195000    
   Pt      -14.4567003      -11.5784998      -48.6811981    
   Pt      -17.0821991      -7.75418997      -46.5587997    
   Pt      -14.6815004      -7.23024988      -48.4026985    
   Pt      -16.2598991      -9.41773033      -48.5295982    
   Pt      -17.4717007      -6.81950998      -49.0679016    
   Pt      -13.0235996      -9.37285042      -47.7038994    
   Pt      -12.9169998      -6.96367979      -46.0490990    
   Pt      -12.5761003      -6.84141016      -50.1687012    
   Pt      -11.9848003      -11.3760004      -50.0839005    
   Pt      -9.27614021      -11.2263002      -49.5649986    
   Pt      -7.08374977      -11.5621004      -48.2984009    
   Pt      -11.0733004      -11.3227997      -47.5032997    
   Pt      -8.22943020      -8.71609974      -48.7951012    
   Pt      -8.51984978      -10.4383001      -46.3549995    
   Pt      -8.09374046      -7.45460987      -46.4131012    
   Pt      -10.9787998      -8.90017986      -49.3308983    
   Pt      -10.5473003      -8.74059963      -46.6356010    
   Pt      -7.18076992      -7.50261021      -50.9957008    
   Pt      -9.82433987      -6.49306011      -50.4636993    
   Pt      -6.13393021      -9.27896976      -47.0620003    
   Pt      -4.42695999      -7.80302000      -50.9959984    
   Pt     -0.859534979      -12.0605001      -51.1105995    
   Pt      -1.73572004      -8.01710987      -50.5210991    
   Pt      -2.56138992      -12.4780998      -49.0019989    
   Pt      -5.08137989      -12.4433002      -50.0914993    
   Pt      -5.66236019      -7.16337013      -48.4462013    
   Pt      -3.11527991      -10.3280001      -50.6659012    
   Pt      -5.76927996      -9.74316978      -49.7291985    
   Pt      -3.48079991      -8.90686035      -48.3630981    
   Pt     -0.848115981      -10.0389996      -48.8723984    
   Pt     -0.506183982      -6.75238991      -48.1829987    
   Pt      -4.42998981      -11.3359003      -47.4578018    
   Pt      -3.77007008      -6.83645010      -46.4939995    
   Pt      -3.80785990      -9.46899033      -45.6594009    
   Pt      -1.88616002      -11.2964001      -46.4636002    
   Pt      -1.38689005      -8.53421021      -46.3855019    
   Pt      -5.70059013      -7.71526003      -44.8101006    
   Pt      -6.19285011      -10.5830002      -44.8021011    
   Pt      -44.8530006      -5.87890005      -47.4880981    
   Pt      -39.9552002      -6.37852001      -45.2056999    
   Pt      -42.2369003      -6.07926989      -46.6599998    
   Pt      -41.6176987      -2.19547009      -49.5817986    
   Pt      -38.8247986      -5.95847988      -50.0735016    
   Pt      -42.8306007      -1.05805004      -47.2247009    
   Pt      -43.6170998      -5.18412018      -50.3008003    
   Pt      -38.9495010      -3.39324999      -49.4805984    
   Pt      -39.2832985     -0.855041981      -49.0900993    
   Pt      -43.5912018      -3.64652991      -46.1356010    
   Pt      -41.3329010      -4.96635008      -48.9747009    
   Pt      -40.8964996      -3.13158011      -47.1539001    
   Pt      -39.0760994      -5.23110008      -47.4678001    
   Pt      -39.6100006      -3.84384990      -44.9505997    
   Pt      -40.2375984     -0.325192004      -46.4747009    
   Pt      -38.3315010      -2.46622992      -46.8403015    
   Pt      -33.8946991      -3.78289008      -51.0106010    
   Pt      -34.4483986      -1.00173998      -50.5808983    
   Pt      -36.3964005      -4.36490011      -50.2689018    
   Pt      -37.2083015      -5.54179001      -45.6105995    
   Pt      -36.5549011      -1.89447999      -48.9931984    
   Pt      -33.9160995      -2.48719001      -48.4696007    
   Pt      -34.0652008      -5.20039988      -48.5700989    
   Pt      -36.2524986      -4.09762001      -47.4767990    
   Pt      -35.4856987      -1.77480996      -46.3272018    
   Pt      -32.9101982      -1.13960004      -46.2225990    
   Pt      -34.5413017      -4.05243015      -45.3301010    
   Pt      -32.2593002      -3.75999999      -46.8025017    
   Pt      -31.8789997      -1.85670996      -51.1520004    
   Pt      -27.2838001     -0.530807018      -50.7207985    
   Pt      -30.3591003      -5.49820995      -45.7916985    
   Pt      -31.6991997      -4.13708019      -49.3390007    
   Pt      -29.2989998      -2.34435010      -50.3689995    
   Pt      -29.4794006      -4.98371983      -50.5917015    
   Pt      -31.2292995      -1.68086004      -48.5248985    
   Pt      -30.2362003      -1.97312999      -46.0870018    
   Pt      -26.7511005      -2.51876998      -48.9392014    
   Pt      -29.3080997      -3.64489007      -47.9404984    
   Pt      -28.6142006     -0.822408020      -48.0849991    
   Pt      -27.1730995      -5.02225018      -49.3297005    
   Pt      -27.8062000      -5.15618992      -46.4323006    
   Pt      -27.1919994      -2.46572995      -46.2462997    
   Pt      -25.8451004     -0.140649006      -45.7963982    
   Pt      -28.4895000      -6.64421991E-02  -45.2703018    
   Pt      -24.3806000      -6.32024002      -49.0276985    
   Pt      -25.3773003      -4.68167019      -47.1356010    
   Pt      -20.5918007      -5.97224998      -47.7366982    
   Pt      -24.6770992      -2.11162996      -47.2762985    
   Pt      -24.7231998     -0.948404014      -49.8101997    
   Pt      -20.0146999      -1.97335005      -50.1488991    
   Pt      -24.5167999      -3.69625998      -49.9958000    
   Pt      -22.4410000      -1.92542005      -48.9177017    
   Pt      -21.3971996      -4.34148979      -49.5728989    
   Pt      -22.8201008      -4.15789986      -47.4410019    
   Pt      -20.7710991     -0.357708991      -47.9453011    
   Pt      -22.0272999      -1.95528996      -45.8728981    
   Pt      -20.2115993      -3.03711009      -47.5343018    
   Pt      -20.7943993      -4.58223009      -45.4901009    
   Pt      -14.4322996     -0.162949994      -46.5773010    
   Pt      -14.9201002      -5.82640982      -50.7565002    
   Pt      -15.4154997      -5.63743019      -46.3060989    
   Pt      -18.8715000     -0.902575016      -46.1707001    
   Pt      -13.4378996     -0.525524020      -50.9991989    
   Pt      -17.3073006      -2.68964005      -50.4267998    
   Pt      -14.2714996      -3.21725988      -50.5251999    
   Pt      -18.7998009      -4.48389006      -49.2369995    
   Pt      -17.5629005      -2.52739000      -47.7933998    
   Pt      -18.1604996      -5.10642004      -46.6374016    
   Pt      -15.4488001      -1.14771998      -49.0660019    
   Pt      -16.0422993      -4.49410009      -48.7785988    
   Pt      -13.2631998      -4.57451010      -47.6654015    
   Pt      -15.0825005      -2.80894995      -46.7358017    
   Pt      -18.0671005     -0.270922989      -48.8414001    
   Pt      -17.2105999      -2.84200001      -45.1357994    
   Pt      -16.6467991      -2.78348997E-02  -44.9404984    
   Pt      -12.7776003      -1.79354000      -48.6972008    
   Pt      -10.7938995      -6.23892021      -47.8908997    
   Pt      -7.61169004      -1.19536996      -50.5302010    
   Pt      -9.15843010      -3.32697010      -49.8403015    
   Pt      -12.5713997      -2.09205008      -46.0350990    
   Pt      -11.5351000      -4.67125988      -45.4546013    
   Pt      -11.7916002      -4.19801998      -49.9684982    
   Pt      -10.7691002      -3.31456995      -47.6762009    
   Pt      -8.99254990      -4.96225977      -46.2607002    
   Pt      -7.94771004      -5.71001005      -48.7336998    
   Pt      -9.79154968      -2.65698004      -45.1240005    
   Pt      -7.24798012     -0.906364024      -45.0107994    
   Pt      -8.26636028      -2.32179999      -47.2747002    
   Pt      -9.97352982     -0.840005994      -48.8240013    
   Pt      -6.44164991      -3.28797007      -49.1026001    
   Pt      -9.94787025      -9.21639986E-03  -44.9045982    
   Pt      -6.32045984      -5.45777988      -46.2612000    
   Pt      -3.03862000      -6.28718996      -49.2276001    
   Pt      -6.26654005     -0.647710979      -48.1875000    
   Pt      -5.76595020      -2.74429989      -46.3805008    
   Pt      -3.41862011      -3.76718998      -50.4874001    
   Pt      -1.07315004      -5.17354012      -50.6076012    
   Pt      -4.66968012      -1.11360002      -50.5307999    
   Pt      -5.41204023      -5.43702984      -50.4963989    
   Pt      -1.66585004      -4.20153999      -47.9355011    
   Pt      -1.56312001      -1.98708999      -49.5491982    
   Pt      -4.01077986      -2.13975000      -48.2645988    
   Pt      -4.50939989      -4.66160011      -47.9550018    
   Pt     -0.651425004      -3.14387989      -45.1316986    
   Pt      -3.28889990      -3.67196012      -45.7885017    
   Pt      -2.04040003      -1.52860999      -46.7643013    
   Pt      -4.56955004     -0.157471001      -46.1310997    
   Pt      -1.40453994      -5.81861019      -45.5693016    
   Pt      -8.47787952      -80.2701035      -44.4597015    
   Pt      -6.85746002      -78.6855011      -42.6646004    
   Pt      -6.89208984      -81.3768997      -42.3064995    
   Pt      -9.34364033      -79.9168015      -41.8405991    
   Pt      -7.26696014      -79.6657028      -40.0377998    
   Pt      -5.72771978      -80.3737030      -44.6869011    
   Pt      -5.14441013      -77.8846970      -40.5425987    
   Pt      -4.09912014      -79.2076035      -42.7989006    
   Pt      -4.77714014      -80.7058029      -40.5815010    
   Pt      -4.21645021      -82.0435028      -42.9958992    
   Pt      -47.6277008      -58.1940002      -39.9383011    
   Pt      -50.4029999      -57.7807007      -38.8061981    
   Pt      -44.6669998      -57.9810982      -40.7486992    
   Pt      -42.6063004      -58.9977989      -38.8529015    
   Pt      -34.9282990      -58.0000992      -38.5466995    
   Pt      -55.6254997      -52.7425003      -39.7372017    
   Pt      -52.9508018      -56.7295990      -39.9821014    
   Pt      -52.7351990      -53.5405006      -40.6856995    
   Pt      -51.4814987      -52.2974014      -38.5521011    
   Pt      -54.0429993      -54.5561981      -38.4818001    
   Pt      -51.2587013      -55.5042000      -41.8470993    
   Pt      -51.1576004      -52.9646988      -43.0241013    
   Pt      -51.0471992      -55.1500015      -38.7262993    
   Pt      -50.0764008      -53.4249992      -40.4672012    
   Pt      -48.9220009      -55.9388008      -40.5732002    
   Pt      -48.6461983      -54.3721008      -42.7784996    
   Pt      -46.7048988      -56.5788994      -42.2288017    
   Pt      -47.6949997      -53.5582008      -39.5130997    
   Pt      -46.2027016      -55.9211006      -39.5854988    
   Pt      -46.1725006      -53.9276009      -41.6408997    
   Pt      -46.3232002      -51.8757019      -43.4611015    
   Pt      -48.7538986      -51.6549988      -42.1487007    
   Pt      -46.5782013      -51.2714005      -40.6091995    
   Pt      -40.4006996      -57.3703003      -39.0357018    
   Pt      -44.4861984      -53.7938004      -39.0441017    
   Pt      -44.1027985      -52.3087997      -41.3874016    
   Pt      -44.1208000      -53.5531006      -43.7355995    
   Pt      -43.9233017      -55.2650986      -41.3877983    
   Pt      -42.0407982      -57.2489014      -41.1220016    
   Pt      -39.6566010      -52.1524010      -43.7206001    
   Pt      -41.8336983      -54.9001999      -39.6689987    
   Pt      -41.7206001      -53.5373001      -42.1161003    
   Pt      -42.0712013      -52.2775993      -39.5497017    
   Pt      -39.7563019      -55.6195984      -41.1442986    
   Pt      -39.7039986      -53.0341988      -40.4334984    
   Pt      -39.2877998      -54.8732986      -38.4560013    
   Pt      -43.8210983      -56.4616013      -38.4907990    
   Pt      -37.9667015      -54.5329018      -42.7896004    
   Pt      -37.7522011      -57.1397018      -39.6860008    
   Pt      -37.5098991      -52.1180000      -41.7638016    
   Pt      -36.9846992      -52.6319008      -44.5941010    
   Pt      -37.1949005      -54.2565002      -40.0203018    
   Pt      -35.3171005      -52.0978012      -40.0251999    
   Pt      -35.3666992      -53.9566994      -42.1400986    
   Pt      -34.9538002      -55.8759003      -40.1991005    
   Pt      -32.8442993      -52.8061981      -42.9471016    
   Pt      -33.1366005      -53.7411003      -40.3352013    
   Pt      -35.2033997      -51.3712006      -42.9508018    
   Pt      -37.8772011      -51.3456993      -39.2494011    
   Pt      -32.7664986      -51.7925987      -38.4417000    
   Pt      -31.0377007      -52.0059013      -40.9569016    
   Pt      -27.9174004      -51.8923988      -42.7899017    
   Pt      -28.1872005      -55.3559990      -38.6442986    
   Pt      -28.5342007      -52.9527016      -40.1310997    
   Pt      -26.4155006      -54.0138016      -41.5719986    
   Pt      -26.1835003      -53.3580017      -38.8395004    
   Pt      -30.5070000      -51.3965988      -43.7813988    
   Pt      -26.1539001      -51.2565002      -40.7268982    
   Pt      -30.7315006      -53.8734016      -38.5368996    
   Pt      -30.0426998      -51.2229996      -38.4324989    
   Pt      -25.0946007      -52.1038017      -42.9891014    
   Pt      -23.9073009      -52.9892006      -40.5477982    
   Pt      -23.7726994      -54.7705002      -38.5082016    
   Pt      -20.9598999      -55.2509003      -39.1590996    
   Pt      -24.3582001      -51.2739983      -38.5153008    
   Pt      -53.6545982      -50.8903999      -39.9715004    
   Pt      -54.1502991      -46.1338997      -39.3203011    
   Pt      -52.6626015      -48.3973007      -40.4883995    
   Pt      -51.6091003      -45.9113007      -40.5070000    
   Pt      -51.2081985      -50.8408012      -40.9210014    
   Pt      -47.5836983      -46.5138016      -44.1730003    
   Pt      -47.1198006      -49.2500992      -43.8106995    
   Pt      -50.0042000      -48.3275986      -39.8213005    
   Pt      -49.0195007      -51.1268005      -39.3779984    
   Pt      -49.2850990      -46.6463013      -41.8856010    
   Pt      -47.8970985      -49.1133003      -41.2406998    
   Pt      -47.4178009      -46.7574997      -39.8642998    
   Pt      -45.5079002      -48.8502007      -39.7346001    
   Pt      -45.9452019      -47.2811012      -42.0703011    
   Pt      -49.6595993      -45.6209984      -38.4486008    
   Pt      -45.0932007      -45.0536003      -40.3146019    
   Pt      -44.8793983      -49.7206001      -42.4035988    
   Pt      -45.2673988      -44.9370003      -43.5978012    
   Pt      -44.7179985      -47.6234016      -44.3834991    
   Pt      -44.4584007      -51.1618996      -38.8266983    
   Pt      -40.1450005      -49.2662010      -44.0514984    
   Pt      -42.4996986      -51.1342010      -43.4688988    
   Pt      -43.6408005      -47.2728004      -40.5752983    
   Pt      -42.3911018      -48.4070015      -42.8031998    
   Pt      -42.8750000      -49.9883995      -40.7046013    
   Pt      -40.3609009      -50.7196007      -41.5932999    
   Pt      -41.5335999      -45.3825989      -40.3102989    
   Pt      -40.5469017      -50.1461983      -38.8893013    
   Pt      -41.0749016      -47.9772987      -40.3115997    
   Pt      -40.3848000      -46.6869011      -42.5811005    
   Pt      -42.9336014      -45.6884995      -42.6129990    
   Pt      -38.7663994      -46.4170990      -40.3329010    
   Pt      -38.5470009      -49.0331993      -40.5284996    
   Pt      -38.5984993      -45.4995003      -44.3069000    
   Pt      -37.6537018      -50.0765991      -43.3214989    
   Pt      -37.7356987      -47.5700989      -42.6111984    
   Pt      -36.0560989      -46.1683006      -44.2489014    
   Pt      -33.0306015      -50.1985016      -44.0281982    
   Pt      -33.3156013      -50.6809006      -41.2150002    
   Pt      -36.0021019      -49.7141991      -40.9417000    
   Pt      -36.0605011      -47.0689011      -40.5974998    
   Pt      -35.0601997      -48.4426003      -43.1445007    
   Pt      -34.3045998      -45.7046013      -42.1915016    
   Pt      -34.1407013      -49.6139984      -38.8759995    
   Pt      -32.5065002      -47.2727013      -43.4067993    
   Pt      -33.4626999      -47.9441986      -40.8694000    
   Pt      -37.1230011      -44.9025002      -42.0125008    
   Pt      -36.7402000      -48.7862015      -38.4719009    
   Pt      -27.1203003      -47.1818008      -44.1417007    
   Pt      -27.3906994      -51.0004997      -38.5035019    
   Pt      -31.7334003      -47.0615005      -38.6223984    
   Pt      -31.6599007      -46.0139999      -41.1512985    
   Pt      -31.4976997      -49.4732018      -39.7127991    
   Pt      -31.2110996      -49.2648010      -42.2531013    
   Pt      -29.6026993      -47.6371994      -40.7868004    
   Pt      -29.8010998      -46.7892990      -43.3819008    
   Pt      -25.9797001      -49.5859985      -43.1360016    
   Pt      -28.7133999      -49.2443008      -43.3030014    
   Pt      -28.9726009      -50.3497009      -40.7910004    
   Pt      -26.9127998      -48.5443001      -40.9217987    
   Pt      -29.5555992      -45.5941010      -39.1411018    
   Pt      -27.5510998      -46.0519981      -41.5954018    
   Pt      -28.6378994      -48.6203003      -38.5737000    
   Pt      -26.8549995      -46.2410011      -38.8512001    
   Pt      -25.8764000      -48.8983994      -38.5418015    
   Pt      -23.6298008      -45.5677986      -44.5404015    
   Pt      -22.0687008      -50.7411995      -40.2022018    
   Pt      -24.9673996      -47.0545998      -42.3695984    
   Pt      -24.2392998      -46.8353004      -39.8161011    
   Pt      -24.2129002      -49.3669014      -40.8604012    
   Pt      -22.3689995      -45.8769989      -42.0546989    
   Pt      -21.6170998      -47.8601990      -40.3258018    
   Pt      -20.5485001      -45.2116013      -39.5345993    
   Pt      -19.2145004      -45.5008011      -41.8931007    
   Pt      -16.7464008      -46.6016998      -41.9852982    
   Pt      -17.7544003      -45.5010986      -39.4001999    
   Pt      -15.0092001      -45.6543007      -40.1427994    
   Pt      -17.3798008      -44.9188995      -43.9824982    
   Pt      -8.52803993      -45.7886009      -41.4668007    
   Pt      -10.2167997      -45.8132019      -39.1787987    
   Pt      -7.01422024      -47.3922005      -39.2416000    
   Pt      -1.99965000      -47.9499016      -44.1708984    
   Pt     -0.820415974      -45.1889992      -44.2176018    
   Pt      -3.47235990      -50.3450012      -39.4894981    
   Pt      -3.20169997      -46.0493011      -42.6329994    
   Pt      -5.98581982      -46.3834991      -42.1684990    
   Pt     -0.660435975      -47.0742989      -41.9879990    
   Pt      -3.00349998      -48.5979004      -41.7060013    
   Pt      -5.48745012      -48.9207993      -40.7477989    
   Pt      -1.65191996      -47.9716988      -39.3782005    
   Pt      -4.18156004      -46.5087013      -40.0717010    
   Pt      -1.86731994      -45.1910019      -40.4115982    
   Pt      -52.3261986      -43.0624008      -40.4435997    
   Pt      -47.4000015      -43.5035019      -44.4151001    
   Pt      -47.3609009      -44.7540016      -41.8569984    
   Pt      -49.6873016      -44.0505981      -40.8945007    
   Pt      -47.4774017      -44.2330017      -39.1281013    
   Pt      -50.3816986      -41.1179008      -40.6349983    
   Pt      -45.6987991      -40.8428993      -44.1156006    
   Pt      -47.8338013      -41.7215996      -40.2812004    
   Pt      -48.2141991      -41.1090012      -42.8597984    
   Pt      -45.6841011      -42.6974983      -42.1393013    
   Pt      -45.3018990      -42.4682999      -39.5298996    
   Pt      -46.0023994      -40.0803986      -41.4813995    
   Pt      -45.4215012      -39.7602997      -38.9580994    
   Pt      -48.4057007      -38.9634018      -40.7952995    
   Pt      -47.1904984      -38.5332985      -43.3568001    
   Pt      -49.7234993      -42.8963013      -38.4460983    
   Pt      -41.0304985      -44.2843018      -43.9128990    
   Pt      -41.9864998      -39.2174988      -43.9160004    
   Pt      -43.3428993      -42.9533005      -43.8482018    
   Pt      -43.5411987      -40.7379990      -42.2986984    
   Pt      -39.2891998      -39.9038010      -43.1458015    
   Pt      -41.0326996      -42.1029015      -42.1945000    
   Pt      -42.9485016      -41.1375999      -39.5690002    
   Pt      -39.6638985      -44.2708015      -41.5685005    
   Pt      -43.1600990      -43.3484001      -41.1245995    
   Pt      -41.1231003      -39.6803017      -41.2041016    
   Pt      -40.2612991      -40.2317009      -38.6257019    
   Pt      -40.7680016      -42.8009987      -39.5124016    
   Pt      -38.5563011      -41.6772995      -41.0605011    
   Pt      -38.4842987      -42.9431992      -43.5387001    
   Pt      -43.4970016      -38.5162010      -40.4332008    
   Pt      -38.5435982      -39.1349983      -40.2388000    
   Pt      -35.0560989      -44.6413002      -39.6442986    
   Pt      -33.1151009      -42.7369995      -44.3636017    
   Pt      -37.7720985      -43.8074989      -39.5913010    
   Pt      -34.9640007      -38.9411011      -44.0987015    
   Pt      -32.2557983      -44.3978996      -39.0954018    
   Pt      -37.0812988      -41.2266006      -38.7196007    
   Pt      -32.5493011      -38.7467003      -42.6637001    
   Pt      -36.8362007      -40.9821014      -43.0951004    
   Pt      -35.5271988      -43.4869995      -43.5388985    
   Pt      -35.8698006      -42.4930992      -41.0814018    
   Pt      -35.9669991      -39.8594017      -40.6832008    
   Pt      -33.2492981      -43.3168983      -41.4578018    
   Pt      -34.2453995      -42.2200012      -38.8838997    
   Pt      -33.3881989      -39.8456001      -40.2187004    
   Pt      -34.1926003      -40.9674988      -42.6598015    
   Pt      -27.3756008      -42.7056999      -44.6487007    
   Pt      -26.0870991      -44.6837997      -43.3712997    
   Pt      -31.4479008      -44.6082993      -43.5082016    
   Pt      -30.2397995      -42.2416000      -44.5523987    
   Pt      -27.8433990      -43.6950989      -40.1642990    
   Pt      -31.5624008      -41.4537010      -42.4071999    
   Pt      -31.6784992      -41.6596985      -39.5825996    
   Pt      -30.4368992      -43.5671005      -40.9253998    
   Pt      -29.8983002      -39.4716988      -43.4636002    
   Pt      -27.2978001      -40.2052994      -43.4546013    
   Pt      -28.8556004      -41.4813004      -41.6736984    
   Pt      -30.6945992      -39.4607010      -40.7216988    
   Pt      -28.7141991      -44.0237007      -42.7613983    
   Pt      -26.3805008      -42.4000015      -42.1176987    
   Pt      -26.1250000      -42.2024002      -38.6365013    
   Pt      -28.4008007      -40.3754005      -39.1134987    
   Pt      -26.2152996      -40.1627998      -40.7463989    
   Pt      -28.2896004      -38.7517014      -41.4240990    
   Pt      -20.9081001      -44.7029991      -44.1130981    
   Pt      -25.4137993      -44.5974998      -40.7139015    
   Pt      -22.9309998      -44.3736992      -39.9402008    
   Pt      -21.1543999      -43.4747009      -41.6867981    
   Pt      -21.0678997      -41.9998016      -43.8194008    
   Pt      -21.2138996      -39.4155998      -43.7256012    
   Pt      -19.7317009      -40.7443008      -41.4254990    
   Pt      -24.6149006      -40.4474983      -42.9149017    
   Pt      -21.3127995      -42.2891006      -39.4250984    
   Pt      -23.5547009      -43.3167000      -42.7854996    
   Pt      -22.3288002      -40.7835999      -41.6211014    
   Pt      -24.2847996      -42.0651016      -40.4766006    
   Pt      -24.0149002      -39.2663994      -39.5765991    
   Pt      -21.2278996      -39.6156998      -39.2743988    
   Pt      -14.4965000      -44.6586990      -42.8541985    
   Pt      -16.1264000      -42.3426018      -43.8790016    
   Pt      -18.7747993      -41.1297989      -38.5791016    
   Pt      -18.5373993      -40.6300011      -44.1324005    
   Pt      -15.8771000      -39.6819992      -43.4123001    
   Pt      -13.5067997      -41.0792007      -43.9687996    
   Pt      -18.9130993      -43.1879005      -40.2835999    
   Pt      -18.7374992      -42.9174995      -42.8456001    
   Pt      -18.4433002      -38.7566986      -39.7765007    
   Pt      -18.3423004      -38.6789017      -42.5116005    
   Pt      -16.6688995      -43.8294983      -41.4496002    
   Pt      -17.1222992      -41.1156998      -41.2109985    
   Pt      -14.1357002      -43.2425003      -39.1334000    
   Pt      -14.4862003      -42.2737007      -41.6845016    
   Pt      -13.6215000      -39.6901016      -41.4939995    
   Pt      -16.7490997      -42.9595985      -38.8436012    
   Pt      -15.0853996      -40.5457993      -39.3638000    
   Pt      -16.0076008      -38.5009003      -41.0648003    
   Pt      -6.52689981      -44.7574005      -39.9250984    
   Pt      -12.5323000      -44.7542992      -40.6753998    
   Pt      -10.0495996      -43.5940018      -40.7863998    
   Pt      -12.1864996      -41.8451004      -40.5626984    
   Pt      -9.39153004      -43.8969994      -43.5971985    
   Pt      -11.9938002      -43.2224007      -42.9285011    
   Pt      -7.80262995      -41.6343002      -44.0008011    
   Pt      -8.28250980      -43.0457001      -38.8283005    
   Pt      -11.5543003      -39.2089996      -43.2414017    
   Pt      -8.81112003      -39.2333984      -43.3018990    
   Pt      -9.95069027      -41.3521004      -42.2109985    
   Pt      -7.58961010      -43.0801010      -41.6759987    
   Pt      -11.9813004      -39.4249001      -39.3016014    
   Pt      -9.87514973      -41.0418015      -39.5410995    
   Pt      -7.72250986      -40.4058990      -41.1343002    
   Pt      -9.78174973      -38.7682991      -40.8763008    
   Pt      -6.18116999      -43.8721008      -43.8917999    
   Pt      -4.29837990      -39.2206993      -44.4235001    
   Pt      -3.56599998      -43.9025993      -44.5634003    
   Pt      -1.94853997      -43.5760002      -42.4598007    
   Pt      -2.74234009      -41.2616997      -43.6307983    
   Pt      -4.60590982      -43.9454994      -41.6095009    
   Pt      -3.81174994      -43.8041000      -38.9266014    
   Pt      -5.91869020      -42.1594009      -39.7728004    
   Pt      -3.58692002      -39.2653008      -41.8200989    
   Pt      -5.49846983      -41.1782990      -42.5158997    
   Pt      -3.30985999      -41.6791000      -40.6548004    
   Pt      -5.42050982      -39.6576996      -39.9925995    
   Pt      -2.98260999      -39.3672981      -39.2303009    
   Pt      -1.13584995      -40.1750984      -41.2755013    
   Pt     -0.717980981      -42.5937996      -40.1763000    
   Pt      -1.50224996      -38.5808983      -43.3660011    
   Pt     -0.402893007      -39.9087982      -38.7085991    
   Pt      -6.14229012      -38.4514999      -42.4831009    
   Pt      -46.1855011      -36.1850014      -44.7174988    
   Pt      -47.5405998      -33.7947006      -44.1912994    
   Pt      -46.0903015      -37.5962982      -40.6988983    
   Pt      -48.4449997      -36.2039986      -39.6599998    
   Pt      -48.8699989      -33.6254005      -41.5535011    
   Pt      -47.4123993      -35.9052010      -42.2939987    
   Pt      -47.7256012      -33.4812012      -39.0414009    
   Pt      -45.6819000      -35.0721016      -39.7145996    
   Pt      -46.0294991      -33.4292984      -41.8429985    
   Pt      -45.3669014      -32.0676994      -39.2719994    
   Pt      -44.7275009      -33.8549004      -44.3866005    
   Pt      -40.8210983      -36.7523994      -44.7655983    
   Pt      -43.4753990      -36.3429985      -44.5880013    
   Pt      -44.4889984      -38.2951012      -43.0017014    
   Pt      -44.6926003      -35.7419014      -42.2300987    
   Pt      -40.0463982      -32.2321014      -44.1264000    
   Pt      -42.8689995      -35.8944016      -40.1416016    
   Pt      -42.2851982      -34.5320015      -42.7444000    
   Pt      -43.5923996      -33.2714996      -40.8522987    
   Pt      -39.7639008      -34.7052002      -43.2261009    
   Pt      -42.0989990      -37.1903992      -42.2565002    
   Pt      -40.8639984      -37.5228004      -39.7041016    
   Pt      -39.4962006      -37.2708015      -42.0563011    
   Pt      -40.3567009      -34.8893013      -40.5966988    
   Pt      -41.3241997      -33.0056000      -38.8246002    
   Pt      -41.1781006      -32.3507004      -41.4380989    
   Pt      -38.5908012      -32.8904991      -41.7402000    
   Pt      -37.0498009      -34.0951996      -44.2235985    
   Pt      -38.1822014      -36.4392014      -39.5964012    
   Pt      -38.1442986      -36.5829010      -44.3474998    
   Pt      -37.9762001      -33.6748009      -39.3404007    
   Pt      -34.2892990      -33.7379990      -43.6338997    
   Pt      -37.2788010      -35.4002991      -41.8714981    
   Pt      -37.0350990      -38.2789001      -42.5007019    
   Pt      -35.2887993      -36.2103004      -43.4737015    
   Pt      -34.3726006      -35.1124001      -40.9255981    
   Pt      -32.6642990      -36.0448990      -42.7158012    
   Pt      -35.9514008      -32.9644012      -41.6119003    
   Pt      -32.9333992      -32.7391014      -41.6016006    
   Pt      -32.3457985      -37.1996994      -40.2108994    
   Pt      -30.6830997      -36.4160995      -44.6116982    
   Pt      -28.1165009      -37.0141983      -43.6735001    
   Pt      -25.9183998      -37.8494987      -42.5298004    
   Pt      -31.5585995      -33.7789993      -43.6608009    
   Pt      -26.7875996      -38.0768013      -39.1786995    
   Pt      -29.5289993      -37.5774002      -39.1627007    
   Pt      -29.1884995      -34.6977997      -42.9998016    
   Pt      -27.6236992      -32.5172005      -42.9275017    
   Pt      -30.2721004      -37.0737991      -42.0367012    
   Pt      -27.8897991      -36.2387009      -41.0037994    
   Pt      -26.1788006      -34.5465012      -41.7802010    
   Pt      -30.1993008      -32.2808990      -41.9407997    
   Pt      -30.9997997      -34.7155991      -40.7885017    
   Pt      -28.3999004      -33.6304016      -40.5273018    
   Pt      -26.7012997      -35.2294998      -38.9658012    
   Pt      -25.9382992      -32.6111984      -39.5223999    
   Pt      -29.5821991      -32.0698013      -44.5685005    
   Pt      -24.0102997      -38.2480011      -44.5812988    
   Pt      -21.7453995      -36.6437988      -44.2532997    
   Pt      -20.5933990      -38.0494003      -41.2448006    
   Pt      -25.1671009      -33.4608002      -44.2307014    
   Pt      -24.8003006      -36.5466003      -40.3376007    
   Pt      -20.4340000      -33.8190994      -43.5049019    
   Pt      -23.9354992      -35.6292000      -42.9552002    
   Pt      -23.1812992      -38.1241989      -41.8941002    
   Pt      -22.8806000      -32.9183998      -42.8880005    
   Pt      -21.6413002      -35.4463005      -41.4747009    
   Pt      -21.2772007      -32.5545998      -40.7113991    
   Pt      -19.6396008      -36.4390984      -39.0738983    
   Pt      -22.3540993      -37.1011009      -39.2834015    
   Pt      -23.8442001      -33.9830017      -40.5988998    
   Pt      -21.5522995      -34.5443993      -38.9109993    
   Pt      -19.3838997      -36.1966019      -42.8242989    
   Pt      -19.2233009      -34.1669006      -40.8068008    
   Pt      -13.1997995      -32.8899994      -44.6916008    
   Pt      -13.9593000      -37.5662994      -43.0903015    
   Pt      -17.6427994      -33.9760017      -43.1706009    
   Pt      -14.1000996      -37.7309990      -39.5261002    
   Pt      -14.9289999      -34.7967987      -43.6427994    
   Pt      -16.5837994      -36.8321991      -43.3498993    
   Pt      -14.6039000      -32.1940994      -42.6161995    
   Pt      -17.7231998      -34.5307007      -38.5920982    
   Pt      -16.2719002      -33.6772995      -40.8138008    
   Pt      -17.5321007      -36.1939011      -40.9782982    
   Pt      -14.7749004      -35.8806000      -41.1753998    
   Pt      -13.7793999      -33.0447998      -40.1702003    
   Pt      -14.5700998      -35.1736984      -38.5518990    
   Pt      -16.4533005      -37.0279007      -38.7192993    
   Pt      -6.61009979      -32.9481010      -44.3624001    
   Pt      -10.9495001      -34.2924995      -44.7114983    
   Pt      -7.91030979      -37.1713982      -44.5070000    
   Pt      -12.4816999      -35.2358017      -42.7498016    
   Pt      -12.3065996      -35.1823006      -40.0409012    
   Pt      -7.37523985      -38.0023994      -39.3895988    
   Pt      -11.8719997      -32.6544991      -42.3028984    
   Pt      -8.55066013      -34.7265015      -43.8773003    
   Pt      -12.0250998      -37.4693985      -41.2094994    
   Pt      -7.92220020      -36.5820007      -41.6846008    
   Pt      -10.2481003      -36.7760010      -43.0798988    
   Pt      -9.97362995      -34.4700012      -41.6291008    
   Pt      -9.91322041      -36.4193993      -39.7790985    
   Pt      -11.1150999      -32.7910004      -39.6255989    
   Pt      -8.75236988      -34.0899010      -39.1651001    
   Pt      -7.27568007      -33.9838982      -41.6010017    
   Pt      -6.56439018      -35.4855995      -39.2160988    
   Pt      -9.33852005      -32.3149986      -43.4670982    
   Pt      -6.38711023      -32.5527000      -39.5045013    
   Pt      -1.33563006      -35.4552002      -44.3008995    
   Pt      -3.70525002      -34.1880989      -43.7022018    
   Pt      -1.16817999      -32.5456009      -44.0507011    
   Pt      -1.72812998      -37.5971985      -40.8018990    
   Pt      -5.97333002      -35.5912018      -43.3168983    
   Pt      -5.44177008      -32.0839005      -42.2263985    
   Pt      -3.50589991      -36.8455009      -43.1511993    
   Pt      -4.62626982      -36.9632988      -40.6590004    
   Pt      -2.62023997      -35.5388985      -39.1904984    
   Pt      -2.83586001      -32.2608986      -41.9411011    
   Pt      -4.55415010      -34.2514000      -40.8889008    
   Pt      -2.04485011      -35.0323982      -41.7011986    
   Pt      -1.17571998      -33.0448990      -39.9425011    
   Pt      -3.73512006      -32.1838989      -39.3310013    
   Pt      -51.3983994      -26.9340992      -38.8338013    
   Pt      -46.1292992      -31.4356003      -43.8398018    
   Pt      -45.5191994      -26.7931995      -43.4342995    
   Pt      -48.1799011      -26.5746994      -43.0943985    
   Pt      -49.8567009      -31.2311001      -40.1479988    
   Pt      -48.3818016      -28.8127995      -39.9471016    
   Pt      -47.3493996      -31.2693005      -41.0055008    
   Pt      -48.7899017      -26.1746998      -39.3074989    
   Pt      -46.6791000      -29.0608006      -42.3600006    
   Pt      -45.6819000      -29.4330006      -39.4522018    
   Pt      -46.6283989      -26.7278996      -40.6899986    
   Pt      -42.9879990      -31.9764996      -43.3592987    
   Pt      -44.7271996      -30.8470993      -41.6730995    
   Pt      -41.5573006      -29.8873005      -44.2891006    
   Pt      -44.3041992      -29.4591007      -43.9779015    
   Pt      -44.3195000      -28.0394001      -41.3557014    
   Pt      -42.8027000      -27.3752003      -43.8186989    
   Pt      -42.6383018      -27.8516998      -39.3092995    
   Pt      -40.2532005      -27.8586006      -42.9495010    
   Pt      -42.9258003      -30.7826996      -39.5578995    
   Pt      -39.3815002      -31.2105999      -39.6567993    
   Pt      -41.9205017      -26.5191002      -41.4047012    
   Pt      -42.1693001      -29.5000000      -41.7873001    
   Pt      -39.5191002      -30.3181992      -42.2165985    
   Pt      -40.2056999      -28.6158009      -40.0773010    
   Pt      -39.1344986      -26.4962997      -38.6003990    
   Pt      -39.1823006      -25.8806000      -41.3390999    
   Pt      -38.4580994      -26.2485008      -44.1787987    
   Pt      -35.9287987      -29.4881992      -44.7442017    
   Pt      -35.9104004      -26.8904991      -44.4411011    
   Pt      -33.3993988      -28.3089008      -44.1540985    
   Pt      -37.6604004      -28.5641003      -42.9581985    
   Pt      -37.4793015      -27.9871006      -40.2980003    
   Pt      -37.3545990      -31.4258995      -43.5690002    
   Pt      -34.5553017      -30.9745007      -43.0125999    
   Pt      -36.5656013      -26.1401997      -42.0364990    
   Pt      -36.9361000      -30.4705009      -41.0535011    
   Pt      -35.1470985      -28.4803009      -42.0619011    
   Pt      -33.8762016      -26.1627998      -42.6366005    
   Pt      -34.5643005      -26.8803997      -39.8805008    
   Pt      -27.0881004      -27.6693993      -44.5503998    
   Pt      -31.9016991      -30.7782001      -43.6609001    
   Pt      -30.6536999      -28.6177998      -44.6710014    
   Pt      -31.6830006      -28.0391006      -41.9692993    
   Pt      -31.4438000      -26.2068996      -44.0527992    
   Pt      -26.6096992      -30.0037003      -43.4944992    
   Pt      -29.1399994      -27.1466007      -42.8954010    
   Pt      -29.3019009      -29.8504009      -42.8568993    
   Pt      -27.7791004      -30.9097996      -40.8133011    
   Pt      -29.7660007      -26.7245007      -40.2739983    
   Pt      -27.2388992      -28.3094006      -41.3493004    
   Pt      -25.6537991      -29.8225002      -39.5312996    
   Pt      -27.4029999      -26.4969997      -38.6385002    
   Pt      -25.5049000      -26.5251999      -42.5932999    
   Pt      -20.8449001      -26.3686008      -44.6703987    
   Pt      -21.7311001      -28.8215008      -44.5201988    
   Pt      -25.0384007      -27.0624008      -39.9486008    
   Pt      -25.2719002      -31.8015003      -41.9597015    
   Pt      -24.4281998      -28.0764008      -44.4824982    
   Pt      -23.4195004      -31.2280998      -40.1288986    
   Pt      -23.9790993      -30.6884995      -44.1086998    
   Pt      -24.5718994      -29.1765003      -41.9210014    
   Pt      -19.9785995      -27.9153996      -42.4020004    
   Pt      -21.8152008      -30.3407001      -42.2891998    
   Pt      -22.6387005      -27.3518009      -42.3960991    
   Pt      -20.1917000      -26.6373005      -39.9323006    
   Pt      -20.0179996      -29.9430008      -40.0248985    
   Pt      -22.4202003      -28.6420002      -40.0273018    
   Pt      -22.8050995      -26.4136009      -38.4887009    
   Pt      -19.3176003      -29.7773991      -44.1003990    
   Pt      -19.2926006      -31.6585999      -42.2402000    
   Pt      -17.9657001      -31.7297001      -39.8166008    
   Pt      -13.4822998      -27.6196003      -44.3857002    
   Pt      -17.8031998      -28.2733002      -39.0735016    
   Pt      -17.6590004      -29.5109005      -41.5503006    
   Pt      -16.8689995      -31.0720997      -43.4598007    
   Pt      -14.8910999      -29.3043995      -42.6254005    
   Pt      -17.0681992      -28.1744995      -43.8381004    
   Pt      -14.8860998      -26.3498001      -42.3627014    
   Pt      -15.4899998      -30.9347000      -40.5488014    
   Pt      -12.8598003      -30.5459003      -40.9090996    
   Pt      -17.6532001      -26.8353996      -41.3778000    
   Pt      -13.2962999      -26.0900993      -39.9915009    
   Pt      -15.3361998      -28.1534996      -40.3744011    
   Pt      -13.1515999      -28.6224003      -39.0670013    
   Pt      -18.5016994      -25.7607002      -43.5371017    
   Pt      -10.9063997      -28.5706005      -44.7258987    
   Pt      -12.3197002      -27.9818993      -41.9212990    
   Pt      -8.75389004      -31.8687992      -40.8406982    
   Pt      -12.5455999      -30.4104004      -43.6879997    
   Pt      -10.6508999      -30.2010002      -39.3026009    
   Pt      -7.28426981      -25.9398003      -43.7762985    
   Pt      -8.76391983      -28.0454998      -43.1543999    
   Pt      -7.51605988      -30.4631004      -42.7010002    
   Pt      -10.3156996      -30.1320000      -42.1473999    
   Pt      -8.02793026      -29.2891006      -40.1528015    
   Pt      -10.6736002      -27.3078995      -39.1598015    
   Pt      -6.30342007      -27.8052998      -42.0293007    
   Pt      -4.58292007      -26.9022007      -44.0147018    
   Pt      -1.92464995      -27.5074005      -44.2523994    
   Pt      -5.02038002      -29.7978992      -43.4468994    
   Pt      -2.30195999      -30.0193996      -43.4412994    
   Pt      -5.70175982      -27.6523991      -39.3128014    
   Pt      -3.59336996      -28.2112999      -41.9603004    
   Pt      -5.23355007      -30.0069008      -40.5227013    
   Pt      -2.53862000      -30.0300999      -40.3289986    
   Pt      -4.60650015      -25.7544003      -41.4702988    
   Pt      -2.98530006      -27.2243996      -39.6324005    
   Pt      -2.00815010      -25.9515991      -41.9318008    
   Pt     -0.792328000      -28.3181000      -41.2624016    
   Pt     -0.420819998      -31.0587006      -41.7126007    
   Pt     -0.349157006      -26.1264992      -39.6803017    
   Pt      -53.2145996      -22.5676003      -40.0223999    
   Pt      -52.6585007      -19.9307003      -40.8409996    
   Pt      -51.1342010      -24.4612999      -39.8209991    
   Pt      -48.3209000      -24.0629005      -44.4202995    
   Pt      -50.6082993      -22.0492001      -41.1744995    
   Pt      -46.9314003      -19.8600006      -43.7154007    
   Pt      -50.2881012      -19.9559002      -39.3734016    
   Pt      -45.2244987      -22.1672993      -43.2570000    
   Pt      -48.8634987      -24.3237991      -41.3580017    
   Pt      -46.3151016      -24.4643002      -42.2667007    
   Pt      -46.7178001      -24.0779991      -39.5317001    
   Pt      -48.8179016      -19.7926998      -41.6100006    
   Pt      -48.3342018      -21.8651009      -39.8135986    
   Pt      -47.9126015      -22.1119995      -42.5183983    
   Pt      -45.6388016      -21.5925007      -38.5567017    
   Pt      -46.1679001      -20.7261009      -40.9527016    
   Pt      -47.3308983      -19.4547997      -38.8167000    
   Pt      -43.1203003      -22.7588005      -44.7445984    
   Pt      -44.1250992      -25.5221004      -40.2886009    
   Pt      -40.6297989      -21.9344997      -44.4458008    
   Pt      -44.5270996      -22.8813992      -40.6971016    
   Pt      -44.4020996      -19.5496998      -42.5806999    
   Pt      -42.2467995      -19.6287003      -44.0905991    
   Pt      -41.6095009      -25.3269997      -38.8288002    
   Pt      -40.9281998      -25.0196991      -43.4972000    
   Pt      -43.6155014      -24.7311993      -42.8768997    
   Pt      -43.5583992      -20.3477993      -39.8806000    
   Pt      -39.7705994      -20.0119991      -42.5630989    
   Pt      -42.5643997      -21.6492004      -42.2574997    
   Pt      -42.8807983      -22.6152000      -38.6837006    
   Pt      -39.7692986      -22.9729996      -42.1334000    
   Pt      -41.8889999      -23.8661995      -40.9098015    
   Pt      -39.0786018      -23.7768002      -39.4908981    
   Pt      -40.8475990      -21.3330994      -40.2364998    
   Pt      -38.3642006      -23.6508007      -44.3125992    
   Pt      -32.1492996      -25.3696995      -40.7585983    
   Pt      -38.1833000      -21.3862991      -40.4841995    
   Pt      -32.5251999      -23.8486996      -43.6007004    
   Pt      -34.3713989      -21.6753006      -43.7197990    
   Pt      -36.9584999      -25.3511009      -39.5853996    
   Pt      -35.4342003      -24.1329994      -43.5812988    
   Pt      -37.2706985      -23.6016998      -41.5985985    
   Pt      -37.4922981      -21.3477993      -43.1959991    
   Pt      -36.3298988      -22.7243004      -38.9572983    
   Pt      -34.7664986      -24.3281994      -40.7270012    
   Pt      -36.5441017      -19.8141994      -39.0844994    
   Pt      -33.0059013      -20.0408001      -42.0611000    
   Pt      -35.5610008      -21.4099007      -41.3446999    
   Pt      -34.0500984      -20.9314003      -39.2560997    
   Pt      -32.6612015      -23.4227009      -38.8427010    
   Pt      -32.8745003      -22.5942993      -41.3535995    
   Pt      -35.6417999      -19.2989998      -43.2961998    
   Pt      -30.0485001      -23.6725006      -44.7860985    
   Pt      -25.6937008      -23.2183990      -44.6348991    
   Pt      -27.9761009      -21.9001007      -44.6758995    
   Pt      -27.4799995      -25.4253998      -41.1629982    
   Pt      -31.4015007      -20.9941998      -39.8676987    
   Pt      -27.5688992      -24.9824009      -43.8240013    
   Pt      -25.7278004      -21.0501995      -43.0667000    
   Pt      -30.4638004      -21.8195000      -42.5091019    
   Pt      -28.3019009      -19.9398994      -42.7546005    
   Pt      -30.0319004      -24.6727009      -42.4010010    
   Pt      -27.8995991      -22.8887005      -42.1851997    
   Pt      -28.7196007      -21.1602993      -40.2588997    
   Pt      -30.2607002      -23.4277000      -40.2612991    
   Pt      -26.1833000      -21.6802998      -40.3091011    
   Pt      -27.7831993      -23.6205006      -39.2033997    
   Pt      -31.0384998      -19.3507996      -43.6650009    
   Pt      -20.9817009      -23.7378998      -44.5909996    
   Pt      -23.2921009      -25.1966000      -40.9863014    
   Pt      -23.4218006      -25.2721996      -43.7775993    
   Pt      -25.1483994      -24.3607998      -39.1720009    
   Pt      -25.4144993      -23.8153992      -42.0663986    
   Pt      -20.7397995      -20.9818993      -43.5884018    
   Pt      -23.0953999      -22.6310005      -43.3871994    
   Pt      -20.9053993      -22.4388008      -41.3218002    
   Pt      -23.2709999      -19.9326992      -43.3404999    
   Pt      -21.2973003      -24.2266006      -39.3324013    
   Pt      -23.5310993      -22.4270000      -40.6748009    
   Pt      -20.9515991      -25.1028004      -42.2378998    
   Pt      -22.0452995      -19.9535007      -40.9135017    
   Pt      -19.3104992      -22.1333008      -39.0993996    
   Pt      -21.8031006      -21.5175991      -38.6180992    
   Pt      -24.7441998      -19.5589008      -40.9897003    
   Pt      -19.3309002      -19.7992992      -41.1647987    
   Pt      -16.7471008      -23.0450993      -44.6678009    
   Pt      -13.0608997      -21.0962009      -44.3832016    
   Pt      -16.0202007      -25.4741001      -39.8272018    
   Pt      -18.7212009      -24.3672009      -40.7038994    
   Pt      -18.9037991      -23.1406994      -43.0700989    
   Pt      -14.0973997      -23.8398991      -43.7887001    
   Pt      -16.5107994      -24.2570000      -42.2235985    
   Pt      -17.4144993      -21.9307995      -41.0429993    
   Pt      -17.2917004      -20.3976002      -38.5326004    
   Pt      -15.2579002      -21.5533009      -42.7043991    
   Pt      -14.2021999      -23.5888004      -40.9798012    
   Pt      -15.0918999      -21.0793991      -39.8521004    
   Pt      -17.7257996      -20.4778996      -43.5242004    
   Pt      -12.9394999      -22.2614994      -38.9337997    
   Pt      -16.5671997      -19.3069000      -41.3665009    
   Pt      -16.6522999      -23.1424999      -38.7823982    
   Pt      -12.8570995      -21.0557995      -41.6213989    
   Pt      -7.25217009      -25.5035992      -40.6495018    
   Pt      -12.2630997      -25.3796997      -42.5117989    
   Pt      -10.9826002      -22.8181000      -43.4607010    
   Pt      -8.35519028      -21.5394001      -43.7574005    
   Pt      -11.2474003      -23.3546009      -40.6795006    
   Pt      -10.6409998      -20.0265007      -44.0747986    
   Pt      -10.1889000      -20.8341999      -41.4715996    
   Pt      -8.57030964      -23.0557995      -41.4850998    
   Pt      -9.00477982      -24.0643005      -38.9091988    
   Pt      -8.06513977      -20.7191010      -39.7770004    
   Pt      -11.6070004      -19.5256004      -39.4705009    
   Pt      -6.59628010      -22.9556007      -39.3359985    
   Pt      -6.47420979      -21.2877998      -41.7930984    
   Pt      -5.22635984      -22.1566010      -44.6952019    
   Pt      -6.24197006      -23.7698994      -42.8311005    
   Pt      -3.38173008      -19.8757992      -44.6071014    
   Pt      -4.90415001      -25.1406994      -38.7318993    
   Pt      -2.04558992      -22.1270008      -44.3483009    
   Pt      -6.10023022      -19.6348000      -43.9426003    
   Pt     -0.843293011      -24.5646992      -43.9681015    
   Pt      -3.60231996      -24.2162991      -43.5164986    
   Pt      -2.50337005      -24.4127007      -39.6255989    
   Pt      -1.67166996      -23.2028999      -41.9160995    
   Pt      -1.37459004      -20.2087994      -42.6338997    
   Pt      -3.79826999      -21.3110008      -42.3359985    
   Pt      -2.24044991      -21.6413994      -39.8382988    
   Pt      -4.42784023      -23.1450005      -40.8068008    
   Pt      -4.88843012      -20.5216007      -39.9154015    
   Pt      -1.83202997E-02  -23.2210999      -39.5166016    
   Pt      -54.4297981      -17.9731998      -39.5764008    
   Pt      -51.6890984      -17.6481991      -39.1030998    
   Pt      -52.8415985      -16.2635994      -41.3462982    
   Pt      -52.0564995      -13.4426003      -41.2355995    
   Pt      -53.4378014      -15.3292999      -38.8091011    
   Pt      -51.5713005      -13.1988001      -38.4061012    
   Pt      -51.0545006      -18.0888996      -41.8852997    
   Pt      -45.8550987      -17.4521008      -44.0074005    
   Pt      -47.5611000      -14.7484999      -43.7615013    
   Pt      -50.6595993      -15.2988997      -39.9483986    
   Pt      -50.4617004      -15.3801003      -42.6846008    
   Pt      -48.6278000      -17.3341999      -43.0245018    
   Pt      -46.5974007      -18.1226997      -41.3712997    
   Pt      -49.0204010      -17.6086006      -40.0677986    
   Pt      -46.6240997      -13.0605001      -41.8003998    
   Pt      -48.1459007      -15.3494997      -41.0531006    
   Pt      -46.2018013      -16.6294003      -39.1632004    
   Pt      -45.5383987      -15.6464996      -41.8336983    
   Pt      -46.3358994      -14.0566998      -39.3830986    
   Pt      -49.3699989      -13.0532999      -42.0089989    
   Pt      -48.8866005      -12.8837004      -39.3549004    
   Pt      -42.1683998      -15.4039001      -44.7378998    
   Pt      -44.7729988      -15.0630999      -44.5068016    
   Pt      -39.5936012      -18.9762001      -39.7659988    
   Pt      -41.8814011      -18.9431992      -41.3638992    
   Pt      -44.0975990      -17.7814007      -40.4990997    
   Pt      -43.8474007      -15.1758003      -39.6371002    
   Pt      -40.7994995      -17.3771000      -43.3268013    
   Pt      -42.0433006      -17.7560997      -38.7634010    
   Pt      -43.3946991      -17.0827999      -42.9659004    
   Pt      -40.2695999      -14.6536999      -42.7862015    
   Pt      -43.0937004      -14.4424000      -42.3404007    
   Pt      -39.9664993      -14.2854004      -40.0667992    
   Pt      -39.5475998      -16.5025005      -38.6992989    
   Pt      -41.6133003      -16.2432995      -40.8356018    
   Pt      -39.0709991      -16.7900009      -41.3895988    
   Pt      -38.9157982      -12.9064999      -44.4384995    
   Pt      -38.2183990      -17.9204998      -43.8987999    
   Pt      -32.5079994      -18.5454998      -39.7159996    
   Pt      -37.8455009      -15.1519003      -43.5579987    
   Pt      -37.5583992      -19.0035000      -41.4822998    
   Pt      -35.1155014      -14.7280998      -44.0681000    
   Pt      -37.3650017      -14.6360998      -41.0080986    
   Pt      -37.0073013      -17.0452003      -39.5788994    
   Pt      -32.6855011      -14.6662998      -42.8869019    
   Pt      -34.9903984      -18.7364006      -40.7846985    
   Pt      -33.5545006      -17.4860001      -42.8940010    
   Pt      -36.2312012      -16.7861004      -42.2081985    
   Pt      -34.8419991      -13.7214003      -41.4984016    
   Pt      -34.1160011      -16.0750999      -40.5099983    
   Pt      -32.3764992      -13.8408003      -40.2801018    
   Pt      -34.5918007      -14.1408997      -38.4639015    
   Pt      -32.2625999      -15.9664001      -38.5037994    
   Pt      -28.6618004      -15.1041002      -44.3437004    
   Pt      -28.8334999      -17.8980007      -44.5620003    
   Pt      -30.1781006      -18.9801006      -41.0658989    
   Pt      -30.9930992      -16.4937000      -43.9063988    
   Pt      -31.4836998      -16.4920006      -41.1959000    
   Pt      -27.6224003      -18.7661991      -40.1426010    
   Pt      -26.3176994      -18.0200996      -42.9404984    
   Pt      -28.8085995      -16.9920998      -42.0778008    
   Pt      -26.6910000      -15.2844000      -42.6114998    
   Pt      -29.8248005      -17.1114998      -39.1632996    
   Pt      -29.8652000      -13.4815998      -39.4766998    
   Pt      -29.9286003      -14.4534998      -42.0788994    
   Pt      -27.9151993      -15.5516005      -40.1081009    
   Pt      -27.6814995      -13.0410995      -41.3075981    
   Pt      -27.2807999      -13.2013998      -38.6026993    
   Pt      -20.5697994      -19.0095005      -38.4945984    
   Pt      -25.5604000      -16.9405994      -40.5914993    
   Pt      -25.5674000      -14.3219004      -40.3004990    
   Pt      -24.1812992      -15.3698997      -43.5732002    
   Pt      -20.9500999      -18.3565998      -43.1907005    
   Pt      -22.3642006      -13.4301004      -42.9107018    
   Pt      -20.9153996      -15.6379004      -42.6300011    
   Pt      -23.3448009      -17.5063992      -42.2210007    
   Pt      -20.8237991      -13.5730000      -40.6199989    
   Pt      -23.1888008      -17.9181004      -39.4179993    
   Pt      -23.0881004      -15.2431002      -40.7215996    
   Pt      -20.8633003      -17.3360004      -40.5993004    
   Pt      -25.1338005      -12.9342003      -42.6302986    
   Pt      -18.7532005      -15.4427996      -40.5595016    
   Pt      -14.0379000      -18.6142006      -40.5493011    
   Pt      -16.3465996      -15.8270998      -43.4165993    
   Pt      -14.6843996      -18.9522991      -43.3160019    
   Pt      -18.6697006      -14.4033003      -43.1833000    
   Pt      -18.2220993      -18.0007992      -39.7024994    
   Pt      -13.6419001      -16.5149994      -42.5867004    
   Pt      -18.4585991      -17.4584999      -42.4869003    
   Pt      -16.1151009      -16.6385002      -40.8750992    
   Pt      -14.3984003      -15.5946999      -38.9021988    
   Pt      -15.7718000      -18.2674007      -38.5779991    
   Pt      -8.48556995      -19.0643997      -42.7671013    
   Pt      -12.4096003      -18.1359997      -44.6996002    
   Pt      -9.02315044      -14.7145004      -44.4986992    
   Pt      -12.1163998      -16.8159008      -40.2098007    
   Pt      -11.6785002      -18.5702991      -42.1414986    
   Pt      -9.51679039      -18.2122993      -40.4463005    
   Pt      -9.86369038      -17.2845993      -44.0878983    
   Pt      -10.9105997      -15.7426996      -42.3181992    
   Pt      -9.59545040      -15.1201000      -39.9645996    
   Pt      -8.21963978      -16.3267994      -41.8320999    
   Pt      -7.68573999      -16.8076992      -38.9430008    
   Pt      -7.14122009      -16.9335003      -44.3301010    
   Pt      -7.02124977      -14.0490999      -42.8941994    
   Pt      -9.58753967      -13.4575005      -42.0665016    
   Pt      -6.68376017      -18.6163998      -40.8678017    
   Pt      -6.25506020      -14.7825003      -40.1417999    
   Pt      -5.21749020      -14.7805004      -44.7919998    
   Pt      -2.43769002      -19.1014004      -40.3493004    
   Pt     -0.373346001      -17.4356003      -41.0708008    
   Pt      -4.29276991      -17.3153992      -44.5595016    
   Pt      -4.33712006      -18.7614002      -42.1595001    
   Pt      -2.03059006      -17.5870991      -43.1315002    
   Pt      -2.56204009      -14.9786997      -43.9264984    
   Pt      -4.92133999      -17.1450005      -39.3358994    
   Pt      -5.49721003      -16.3607998      -42.2310982    
   Pt      -4.36212015      -13.9259996      -42.0900993    
   Pt      -2.92719007      -16.0960007      -41.0155983    
   Pt      -2.29141998      -17.2430992      -38.4551010    
   Pt      -2.21041012      -13.3140001      -40.5437012    
   Pt     -0.972038984      -15.2179003      -39.2549019    
   Pt     -0.500949025      -14.8769999      -41.9542007    
   Pt      -3.85015988      -14.6154003      -38.5512009    
   Pt      -3.36840004E-02  -16.3073997      -44.3633003    
   Pt      -51.1356010      -8.86289978      -38.6458015    
   Pt      -50.7387009      -11.1141005      -40.2601013    
   Pt      -47.7630005      -11.6682997      -43.8806992    
   Pt      -50.1262016      -10.3779001      -43.0780983    
   Pt      -49.5460014      -8.51690006      -40.9192009    
   Pt      -47.5900993      -8.98894978      -43.3405991    
   Pt      -48.1281013      -10.7921000      -41.3255005    
   Pt      -48.3414993      -10.0706997      -38.8777008    
   Pt      -45.6418991      -10.5520000      -42.1171989    
   Pt      -46.0112991      -11.2308998      -39.5201988    
   Pt      -46.8684998      -8.41866970      -40.8370018    
   Pt      -46.4247017      -6.40242004      -42.6043015    
   Pt      -41.7594986      -12.7542000      -44.0205002    
   Pt      -41.7168007      -12.7358999      -38.8311996    
   Pt      -42.7570000      -10.1538000      -44.5565987    
   Pt      -41.4995003      -12.5931997      -41.4337006    
   Pt      -44.1883011      -12.7248001      -40.6679001    
   Pt      -39.4235992      -8.67074013      -44.2500000    
   Pt      -42.1264992      -7.53297997      -44.0596008    
   Pt      -44.1543007      -8.35737038      -40.4949989    
   Pt      -44.4938011      -12.4624996      -43.5042000    
   Pt      -44.5287018      -8.35109997      -43.2140999    
   Pt      -43.3275986      -10.4842997      -39.0680008    
   Pt      -38.7235985      -12.3153000      -41.5653992    
   Pt      -40.4308014      -10.6636000      -43.0275993    
   Pt      -38.8835983      -12.0356998      -38.7421989    
   Pt      -42.9231987      -10.4652996      -41.8772011    
   Pt      -39.0517998      -8.13568020      -41.5037003    
   Pt      -41.6758003      -8.11695957      -41.4874992    
   Pt      -41.7162018      -8.39089012      -38.8317986    
   Pt      -40.4057999      -10.3071003      -40.2873001    
   Pt      -39.8236008      -6.70181990      -39.3890991    
   Pt      -33.6745987      -12.6433001      -44.6660995    
   Pt      -36.5508995      -8.20847988      -44.6920013    
   Pt      -35.2630005      -10.4813004      -44.5871010    
   Pt      -36.5639992      -12.6297998      -43.1520004    
   Pt      -33.9177017      -8.43747997      -43.3726006    
   Pt      -36.4776993      -12.4237003      -39.8452988    
   Pt      -37.6543999      -10.1863003      -43.0483017    
   Pt      -37.5747986      -10.0108004      -40.3204994    
   Pt      -36.9626999      -7.32669020      -39.0280991    
   Pt      -32.8572998      -11.9295998      -42.1464996    
   Pt      -36.3473015      -7.94848013      -41.8879013    
   Pt      -35.2573013      -10.6009998      -41.8144989    
   Pt      -34.9977989      -9.06917000      -39.5626984    
   Pt      -32.7840996      -9.45995045      -41.0355988    
   Pt      -33.9505997      -11.6062002      -39.5322990    
   Pt      -34.0111008      -6.85149002      -41.0657997    
   Pt      -30.9461994      -12.7389002      -43.9644012    
   Pt      -31.4461994      -10.0874996      -43.4898987    
   Pt      -31.5832996      -7.46757984      -42.4171982    
   Pt      -31.7271004      -7.34223986      -39.6301994    
   Pt      -28.2068996      -12.4462004      -43.8949013    
   Pt      -31.4122009      -11.1900997      -39.3488007    
   Pt      -26.5214996      -8.27219009      -43.2122002    
   Pt      -29.2040997      -8.65970039      -43.3213005    
   Pt      -30.0564995      -11.7010002      -41.6865005    
   Pt      -29.2497005      -6.99783993      -38.7341995    
   Pt      -29.9890003      -9.10223961      -40.7205009    
   Pt      -27.5941010      -10.4642000      -42.0488014    
   Pt      -28.5296001      -10.9847002      -39.5665016    
   Pt      -27.3556004      -8.32903004      -40.3129997    
   Pt      -25.7535992      -11.2567997      -39.5918999    
   Pt      -25.9465008      -10.9502001      -44.3643990    
   Pt      -29.2467003      -6.52507019      -41.4178009    
   Pt      -23.4608994      -12.5236998      -40.5615005    
   Pt      -21.8055992      -6.92958021      -44.2050018    
   Pt      -24.8048000      -7.72059011      -40.9487991    
   Pt      -20.7127991      -9.52692032      -43.9966011    
   Pt      -24.9698009      -10.2788000      -41.9435005    
   Pt      -19.9214993      -12.0382004      -43.5247993    
   Pt      -23.1697998      -11.1184998      -43.7798996    
   Pt      -22.8500004      -7.29044008      -38.8986015    
   Pt      -23.3031998      -9.91928959      -39.9100990    
   Pt      -22.7604008      -8.73155022      -42.4323006    
   Pt      -21.4981995      -11.0474005      -41.6288986    
   Pt      -20.9130993      -8.46798038      -40.4925003    
   Pt      -19.7012005      -11.0355997      -39.5293007    
   Pt      -25.2015991      -8.66279984      -38.4709015    
   Pt      -19.5242004      -7.40081978      -42.6904984    
   Pt      -24.3297997      -6.52992010      -43.3684998    
   Pt      -18.8810005      -9.97146034      -41.8728981    
   Pt      -18.4726009      -7.86204004      -39.8955994    
   Pt      -18.2649994      -12.6113005      -41.0717010    
   Pt      -17.7623005      -9.05125046      -44.2393990    
   Pt      -17.0870991      -10.2279997      -39.7449989    
   Pt      -16.5442009      -8.44182968      -41.8447990    
   Pt      -16.0037003      -6.91573000      -39.4262009    
   Pt      -16.5286007      -6.56817007      -44.0135994    
   Pt      -7.68716002      -12.3537998      -40.5223999    
   Pt      -8.32254982      -11.5166998      -43.4679985    
   Pt      -10.2747002      -6.90892982      -44.6465988    
   Pt      -8.16273022      -8.88177967      -44.0542984    
   Pt      -7.33927011      -9.60667038      -41.4869003    
   Pt      -8.36026001      -7.12311983      -41.5695000    
   Pt      -6.52109003      -7.81232977      -39.4621010    
   Pt      -6.91704988      -10.4665003      -38.6799011    
   Pt      -1.30871999      -12.6225004      -43.6081009    
   Pt      -4.86103010      -12.3698997      -39.7532005    
   Pt      -3.92686009      -12.1260004      -44.4645004    
   Pt      -1.81031001      -9.97128963      -43.8527985    
   Pt      -2.96779990      -7.44391012      -43.9062996    
   Pt      -5.83803988      -11.7111998      -42.4085999    
   Pt      -4.51191998      -9.42442036      -43.0667000    
   Pt      -3.23841000      -11.3599005      -41.9412994    
   Pt      -2.61789989      -10.8228998      -39.3302994    
   Pt      -2.41300988      -8.77777004      -41.5003014    
   Pt      -5.65064001      -7.16398001      -42.0255013    
   Pt      -4.89329004      -9.77336979      -40.4760017    
   Pt      -3.83554006      -7.53181982      -39.6329002    
   Pt     -0.654914021      -10.9140997      -41.3121986    
   Pt      -1.34221005      -6.51713991      -40.1823997    
   Pt      -1.60747004      -8.53454018      -38.4506989    
   Pt      -50.6898003      -6.22579002      -39.7263985    
   Pt      -48.0392990      -5.98929977      -40.2792015    
   Pt      -45.4152985      -6.09096003      -39.8404999    
   Pt      -44.3801003      -5.91815996      -44.6985016    
   Pt      -41.9174995      -1.90411997      -44.7513008    
   Pt      -42.0712013      -4.82948017      -44.2074013    
   Pt      -39.3123016      -1.32572997      -44.0681992    
   Pt      -44.0774002      -3.32339001      -43.2748985    
   Pt      -40.5583992      -5.73929024      -42.1310005    
   Pt      -43.4613991      -6.02660990      -42.0716019    
   Pt      -38.7714005      -3.54729009      -42.4345016    
   Pt      -41.4098015      -2.98054004      -42.2545013    
   Pt      -42.3390007      -5.76292992      -39.7232018    
   Pt      -39.4402008      -1.26024997      -40.9692001    
   Pt      -40.1207008      -4.00070000      -40.0914001    
   Pt      -41.4398994     -0.238975003      -42.5521011    
   Pt      -32.8415985      -6.00360012      -44.7064018    
   Pt      -38.0508003      -6.21629000      -43.2504997    
   Pt      -36.8154984     -0.313656002      -44.6557007    
   Pt      -37.0330009      -3.08291006      -44.5341988    
   Pt      -34.7248993      -1.97525001      -43.6397018    
   Pt      -37.8818016      -5.62055016      -40.8058014    
   Pt      -37.4133987      -2.98737001      -40.0601997    
   Pt      -37.0719986      -1.43020999      -42.2605019    
   Pt      -35.3059006      -6.13834000      -43.6682014    
   Pt      -36.1558990      -4.17740011      -42.2223015    
   Pt      -33.5301018      -4.34327984      -42.4767990    
   Pt      -32.8373985      -4.68305016      -39.7858009    
   Pt      -32.6263008     -0.990105987      -42.3363991    
   Pt      -34.7238007      -2.28108001      -40.8993988    
   Pt      -35.5028992      -4.91155005      -39.6575012    
   Pt      -32.6454010      -2.01733994      -39.3219986    
   Pt      -36.8731995     -0.291960001      -39.7944984    
   Pt      -32.0259018      -2.89735007      -44.2543983    
   Pt      -28.8341007      -3.69234991      -44.5522003    
   Pt      -28.2401009      -6.17545986      -43.8577995    
   Pt      -26.1662006      -4.31441021      -44.3362999    
   Pt      -27.0450001      -1.85045004      -43.5793991    
   Pt      -31.2863007      -3.06834006      -41.4788017    
   Pt      -29.7971001      -1.63434994      -43.2050018    
   Pt      -30.3360996      -4.70962000      -39.5475006    
   Pt      -26.4927006      -5.69278002      -41.9171982    
   Pt      -30.2439003     -0.776401997      -40.6721992    
   Pt      -30.7075996      -5.02877998      -43.1721001    
   Pt      -28.6457005      -2.56539989      -39.1414986    
   Pt      -27.7019005      -5.01881981      -39.7120018    
   Pt      -28.5480995      -3.69006991      -41.7989998    
   Pt      -27.5039997     -0.881747007      -41.1693001    
   Pt      -26.1299000      -2.92358994      -40.5197983    
   Pt      -28.0207005      -1.69188995E-03  -38.7238007    
   Pt      -23.4090004      -4.50719976      -44.7844009    
   Pt      -24.5210991      -2.11348009      -44.6376991    
   Pt      -25.2299995     -0.355098009      -39.4872017    
   Pt      -22.6415997      -6.16604996      -41.3712997    
   Pt      -24.6788998      -1.23587000      -42.0591011    
   Pt      -24.7257996      -5.24318981      -39.7510986    
   Pt      -23.9151001      -2.79951000      -38.7550011    
   Pt      -24.2226009      -3.98313999      -42.2751999    
   Pt      -22.4449005     -0.641575992      -40.3992004    
   Pt      -22.2243996      -1.88235998      -43.1086998    
   Pt      -21.2014008      -4.49857998      -42.9574013    
   Pt      -19.7360992      -2.33962989      -44.1120987    
   Pt      -20.2376995      -5.73516989      -40.5471992    
   Pt      -21.9960995      -4.89999008      -38.7056999    
   Pt      -22.0294991      -3.24810004      -40.8358994    
   Pt      -19.9533005      -1.17379999      -41.4611015    
   Pt      -20.2250004      -2.89522004      -38.9828987    
   Pt      -19.7882004     -0.255266994      -38.8244019    
   Pt      -18.9533997      -3.59020996      -41.6675987    
   Pt      -14.0165005      -4.37813997      -44.5357018    
   Pt      -18.6958008      -5.13708019      -43.8922005    
   Pt      -17.5771008      -5.91624022      -41.5103989    
   Pt      -18.2215004      -4.83998013      -39.0740013    
   Pt      -17.8384991      -1.97790003      -39.9150009    
   Pt      -16.3472004      -3.89078999      -42.8928986    
   Pt      -14.8326998      -6.11245012      -41.8545990    
   Pt      -17.3787003      -1.37887001      -42.6330986    
   Pt      -15.8802004      -4.06724977      -40.2695007    
   Pt      -13.8757000      -3.42907000      -41.9152985    
   Pt      -15.3095999      -1.41700006      -40.9696999    
   Pt      -13.0883999      -1.89267004      -39.4142990    
   Pt      -14.7229996      -1.71340001      -43.9267006    
   Pt      -13.2435999      -4.98893023      -39.7052994    
   Pt      -12.8807001     -0.761529982      -41.8120995    
   Pt      -15.5369997      -2.21775007      -38.4045982    
   Pt      -7.70072985      -6.18953991      -44.0205002    
   Pt      -7.95024014      -5.33222008      -39.4677010    
   Pt      -10.3817997      -5.56046009      -40.5951004    
   Pt      -7.35301018      -3.52986002      -44.4160004    
   Pt      -12.1900997      -5.51192999      -42.6738014    
   Pt      -11.9993000      -2.69984007      -43.5544014    
   Pt      -9.70335960      -4.46866989      -43.0686989    
   Pt      -6.94644022      -1.83415997      -42.2613983    
   Pt      -9.69114971      -1.54926002      -42.5884018    
   Pt      -10.7524996     -0.726970017      -39.9818001    
   Pt      -11.4097996      -3.21968007      -41.0512009    
   Pt      -8.83944035      -3.18892002      -40.6629982    
   Pt      -7.00010014      -4.62405014      -41.9836006    
   Pt      -8.27007961     -0.353141993      -40.4513016    
   Pt      -6.52993011      -2.91489005      -39.4667015    
   Pt      -10.8809004      -3.67246008      -38.4178009    
   Pt      -2.54813004      -3.41225004      -43.1739998    
   Pt      -4.81442022      -2.11789989      -44.0148010    
   Pt      -4.97720003      -5.03225994      -43.8301010    
   Pt      -4.65496016      -3.30980992      -41.5154991    
   Pt      -3.30678010      -5.79856014      -41.8426018    
   Pt      -3.39622998      -1.01749003      -41.8497009    
   Pt      -5.21190977      -5.29395008      -39.7008018    
   Pt      -2.65601993      -4.20376015      -39.7271996    
   Pt      -1.29651999      -1.91658998      -40.1684990    
   Pt     -0.638669014      -4.42522001      -41.5946999    
   Pt      -2.30332994     -0.773227990      -44.2433014    
   Pt      -4.60883006E-02  -1.85118997      -42.7961998    
   Pt      -5.56105995     -0.360637009      -40.3287010    
   Pt      -3.95697999      -2.03256011      -39.0868988    
   Pt      -4.76640984E-02  -4.46104002      -38.8403015    
   Pt      -53.2162018      -58.8815002      -32.4994011    
   Pt      -45.4640999      -59.0353012      -38.3958015    
   Pt      -51.1656990      -61.0931015      -32.6613998    
   Pt      -50.6656990      -58.6194000      -36.2038002    
   Pt      -50.3958015      -58.4416008      -33.3277016    
   Pt      -48.8232994      -60.1819000      -34.7364006    
   Pt      -48.1691017      -58.9079018      -37.3446007    
   Pt      -47.1068993      -58.5309982      -32.9617996    
   Pt      -46.2388000      -59.3964005      -35.5223999    
   Pt      -46.5849991      -61.2323990      -33.2924995    
   Pt      -44.4104996      -59.4631004      -33.6837997    
   Pt      -43.7332993      -58.2210007      -36.2696991    
   Pt      -41.6875000      -59.6114006      -34.4570007    
   Pt      -40.9403992      -61.2650986      -32.3125000    
   Pt      -40.7062988      -58.9166985      -36.8414993    
   Pt      -39.7481003      -58.7229004      -32.6073990    
   Pt      -38.5462990      -59.0593987      -34.9697990    
   Pt      -38.1002998      -60.9261017      -32.6898003    
   Pt      -37.4882011      -59.1651001      -37.6176987    
   Pt      -36.4045982      -58.7901001      -33.2910004    
   Pt      -36.5140991      -60.8184013      -35.1566010    
   Pt      -34.6394997      -60.3339996      -37.1029015    
   Pt      -35.2742004      -61.4473991      -32.8502007    
   Pt      -34.0806007      -59.5204010      -34.4499016    
   Pt      -33.8334999      -62.1509018      -35.0441017    
   Pt      -33.1049995      -57.8651009      -36.4752007    
   Pt      -32.3997993      -60.8315010      -32.6115990    
   Pt      -35.8931999      -57.9732018      -35.8642998    
   Pt      -31.4165993      -58.5611000      -34.2803993    
   Pt      -25.9174995      -59.3925018      -33.8933983    
   Pt      -28.7667007      -58.0936012      -33.7165985    
   Pt      -24.3351002      -58.6823006      -36.0778008    
   Pt      -52.7681999      -56.7994003      -37.1371002    
   Pt      -52.4320984      -57.0988998      -34.4660988    
   Pt      -55.2961006      -54.2528992      -32.9519005    
   Pt      -54.7818985      -53.4212990      -35.5402985    
   Pt      -53.6066017      -52.0063019      -33.4421997    
   Pt      -52.2607002      -53.9014015      -36.5233002    
   Pt      -52.4860992      -54.5167999      -33.7946014    
   Pt      -56.3727989      -51.8387985      -33.8387985    
   Pt      -54.0113983      -51.7575989      -37.5526009    
   Pt      -52.0769997      -51.3213005      -35.6464996    
   Pt      -51.1212997      -52.5583000      -32.4118996    
   Pt      -50.4138985      -55.8709984      -36.1153984    
   Pt      -50.2840004      -53.2066994      -34.9345016    
   Pt      -49.9504013      -55.6318016      -33.5340996    
   Pt      -48.3182983      -57.4548988      -35.0372009    
   Pt      -48.4914017      -56.1008987      -37.9734993    
   Pt      -49.2519989      -53.4421005      -37.4314003    
   Pt      -46.2251015      -56.9137001      -36.8955002    
   Pt      -45.5256996      -56.8216019      -34.3209991    
   Pt      -48.4524994      -53.4482994      -32.9799995    
   Pt      -47.9095993      -54.9067001      -35.2170982    
   Pt      -47.6887016      -52.2350006      -35.4150009    
   Pt      -46.9860001      -55.7274017      -32.4281998    
   Pt      -46.4679985      -54.2830009      -37.2807007    
   Pt      -45.8811989      -53.6450996      -33.9235001    
   Pt      -46.8954010      -51.5449982      -37.8144989    
   Pt      -46.9356003      -51.4071007      -32.3176003    
   Pt      -44.6603012      -52.5003014      -36.3967018    
   Pt      -44.1986008      -55.2537994      -35.9463997    
   Pt      -43.8764992      -55.0419998      -32.6167984    
   Pt      -43.4995995      -52.4375992      -33.9574013    
   Pt      -42.3485985      -53.8524017      -37.1590996    
   Pt      -42.7980003      -57.0973015      -33.9406013    
   Pt      -39.9938011      -52.3961983      -37.5309982    
   Pt      -41.9485016      -54.6598015      -34.4784012    
   Pt      -40.1627007      -56.8945999      -34.6225014    
   Pt      -41.6903000      -56.4077988      -36.7545013    
   Pt      -38.7696991      -56.9151993      -36.8749008    
   Pt      -40.9832993      -51.9099998      -34.8358994    
   Pt      -39.8233986      -54.4922981      -36.0191994    
   Pt      -39.3040009      -54.1753006      -33.4724998    
   Pt      -39.3745995      -51.6703987      -32.4896011    
   Pt      -41.7350006      -53.1801987      -32.0575981    
   Pt      -40.8429985      -56.0069008      -32.1150017    
   Pt      -38.3545990      -52.3084984      -35.2309990    
   Pt      -38.1599998      -56.6540985      -32.9175987    
   Pt      -33.0677986      -55.7551994      -38.1705017    
   Pt      -37.4376984      -53.3274002      -37.4179001    
   Pt      -37.3161011      -55.1889000      -35.1409988    
   Pt      -36.4308014      -55.8414001      -37.7560997    
   Pt      -34.7607994      -53.7294998      -37.9721985    
   Pt      -36.8571014      -52.4827003      -33.0713005    
   Pt      -33.7008018      -56.9444008      -33.6184006    
   Pt      -35.5028000      -53.0512009      -35.3926010    
   Pt      -35.4299011      -54.8578987      -33.3210983    
   Pt      -34.4992981      -55.5289001      -35.9067001    
   Pt      -32.9462013      -54.1912994      -33.8657990    
   Pt      -32.5817986      -53.5512009      -36.4043999    
   Pt      -34.3652992      -51.7508011      -33.1817017    
   Pt      -25.7127991      -56.7659988      -37.9996986    
   Pt      -31.6369991      -55.9183006      -35.5099983    
   Pt      -31.6065998      -51.7168007      -33.5241013    
   Pt      -26.4139004      -56.9362984      -32.5176010    
   Pt      -30.8470993      -55.8917999      -32.8600998    
   Pt      -26.5492001      -57.0662994      -35.2094002    
   Pt      -30.5358009      -56.7146988      -38.0031013    
   Pt      -30.7884007      -51.5517998      -36.0136986    
   Pt      -28.4796009      -53.0010986      -36.9513016    
   Pt      -26.1250000      -51.7697983      -36.3736000    
   Pt      -26.4055004      -54.5675011      -36.4864998    
   Pt      -30.2042999      -53.7450981      -34.5456009    
   Pt      -28.8757000      -55.7276001      -35.9971008    
   Pt      -25.6229000      -54.8093987      -33.8568001    
   Pt      -28.3264999      -55.3476982      -33.4286003    
   Pt      -27.5599995      -52.9912987      -34.3870010    
   Pt      -26.7889004      -51.7696991      -32.0551987    
   Pt      -21.7339993      -52.7514000      -38.3623009    
   Pt      -22.7033997      -57.1717987      -37.9283981    
   Pt      -24.0758991      -57.2714996      -33.7408981    
   Pt      -21.7675991      -57.0937004      -35.3049011    
   Pt      -24.7735004      -52.1305008      -34.0131989    
   Pt      -21.5851994      -56.5312996      -32.6997986    
   Pt      -24.0876007      -55.8647995      -36.0031013    
   Pt      -21.6380005      -54.7955017      -36.6282005    
   Pt      -23.8519993      -53.1747017      -36.3302002    
   Pt      -23.0323009      -54.6836014      -33.8596001    
   Pt      -20.3654995      -54.6118011      -34.2883987    
   Pt      -22.0650005      -52.3297005      -34.1939011    
   Pt      -20.0072994      -52.0597000      -36.0839996    
   Pt      -19.4395008      -52.0938988      -33.4701004    
   Pt      -19.2194996      -56.1669998      -36.3296013    
   Pt      -18.9869995      -53.8260002      -37.7961006    
   Pt      -18.6872997      -56.3834991      -33.3622017    
   Pt      -17.9074001      -53.8073997      -35.1685982    
   Pt      -15.2220001      -52.8025017      -34.9009018    
   Pt      -16.3495998      -54.8823013      -33.2261009    
   Pt      -16.8479996      -52.1766014      -32.8614006    
   Pt      -14.2059002      -51.7557983      -32.1974983    
   Pt      -2.23557997      -53.0148010      -35.2971992    
   Pt      -1.41421998      -51.8796005      -32.7060013    
   Pt      -3.24821994E-02  -53.9683990      -33.7913017    
   Pt      -3.91100001      -51.2552986      -33.9830017    
   Pt      -51.7164993      -49.7934990      -38.2111015    
   Pt      -51.9606018      -47.1698990      -38.2094002    
   Pt      -56.9499016      -49.0537987      -34.0414009    
   Pt      -54.2685013      -48.7635002      -37.8997002    
   Pt      -54.5933990      -50.1712990      -35.3223000    
   Pt      -52.2780991      -49.6894989      -33.4020004    
   Pt      -54.8367004      -49.7565002      -32.4356995    
   Pt      -54.4933014      -47.6749001      -34.1659012    
   Pt      -53.9500999      -46.1363983      -36.5405998    
   Pt      -52.3753014      -48.4323006      -35.7827988    
   Pt      -51.7214012      -46.9304008      -33.0707016    
   Pt      -56.1128006      -45.1132011      -33.3371010    
   Pt      -47.7182999      -49.0228004      -38.3760986    
   Pt      -51.1562004      -45.9508018      -35.8712997    
   Pt      -49.6654015      -50.7751007      -36.7444992    
   Pt      -50.0541992      -48.4436989      -34.4034996    
   Pt      -49.4393005      -50.8960991      -33.6763992    
   Pt      -49.5982018      -47.8698006      -36.9623985    
   Pt      -45.7158012      -50.8634987      -34.5826988    
   Pt      -48.0099983      -46.6778984      -34.7672997    
   Pt      -47.7307014      -49.4143982      -35.6675987    
   Pt      -47.2294998      -46.3550987      -37.2709999    
   Pt      -45.1248016      -49.5393982      -36.8678017    
   Pt      -47.6470985      -48.8126984      -33.0089989    
   Pt      -46.2417984      -46.5950012      -32.6040001    
   Pt      -45.6174011      -48.2406006      -34.6454010    
   Pt      -45.2896996      -45.6501999      -35.1627007    
   Pt      -48.7932014      -46.3704987      -32.0903015    
   Pt      -39.7545013      -45.0331993      -38.3115997    
   Pt      -42.4858017      -51.1713982      -37.0667992    
   Pt      -44.6251984      -49.8264999      -32.3339005    
   Pt      -44.7079010      -46.6581001      -38.0079994    
   Pt      -42.9649010      -48.8261986      -38.2747002    
   Pt      -39.4551010      -47.7827988      -38.1184998    
   Pt      -43.8054008      -47.2312012      -32.9892006    
   Pt      -43.1805000      -49.8429985      -34.7289009    
   Pt      -43.2293015      -47.4808998      -35.7790985    
   Pt      -41.9384995      -46.4737015      -37.8619003    
   Pt      -41.9118004      -50.5480995      -32.3599014    
   Pt      -41.3624992      -48.0567017      -33.6137009    
   Pt      -40.9323997      -49.2598000      -36.2396011    
   Pt      -39.0858002      -49.7015991      -34.2229004    
   Pt      -40.3186989      -46.6612015      -35.6899986    
   Pt      -38.9034004      -47.0294991      -33.3200989    
   Pt      -42.4234009      -45.3793983      -34.3634987    
   Pt      -38.4781990      -50.1637001      -36.8961983    
   Pt      -34.4138985      -46.9184990      -38.3063011    
   Pt      -35.8571014      -51.1379013      -37.3797989    
   Pt      -33.5854988      -51.0816994      -35.6930008    
   Pt      -37.1060982      -46.0682983      -38.2055016    
   Pt      -37.7938004      -47.7408981      -35.9618988    
   Pt      -37.1240005      -49.7669983      -32.3263016    
   Pt      -36.3152008      -47.6278992      -33.6931000    
   Pt      -36.2873993      -50.3895988      -34.7924004    
   Pt      -35.6791000      -46.0189018      -35.8273010    
   Pt      -33.8681984      -45.9337997      -33.6940002    
   Pt      -34.9833984      -48.6425018      -36.3557014    
   Pt      -34.0228996      -49.0834007      -33.8345985    
   Pt      -32.8577003      -47.0890007      -35.9501991    
   Pt      -32.3422012      -47.6157990      -32.1341019    
   Pt      -37.1170998      -44.9720001      -33.8820000    
   Pt      -32.0792999      -49.4077988      -37.1063004    
   Pt      -38.3283005      -44.8531990      -36.1447983    
   Pt      -29.0673008      -50.9529991      -33.5374985    
   Pt      -31.3728008      -49.2677994      -34.3797989    
   Pt      -30.9752007      -45.0349007      -36.7690010    
   Pt      -26.4554005      -49.8428993      -34.1654015    
   Pt      -30.0785007      -47.6478004      -36.5834007    
   Pt      -28.6163006      -45.6478004      -35.3189011    
   Pt      -28.4370003      -50.2104988      -36.1627998    
   Pt      -27.0648003      -47.8499985      -36.2492981    
   Pt      -30.9873009      -46.4975014      -34.1279984    
   Pt      -28.8980007      -48.3181000      -34.1595001    
   Pt      -26.7593002      -46.7081985      -33.5208015    
   Pt      -25.9218006      -45.2206001      -35.6767998    
   Pt      -29.1501999      -46.5070000      -32.0083008    
   Pt      -23.0729008      -48.9250984      -38.3432999    
   Pt      -19.7502995      -47.3302002      -38.2156982    
   Pt      -22.4022007      -50.8308983      -36.4020996    
   Pt      -20.3871994      -50.1324005      -38.1837006    
   Pt      -22.3782005      -46.2504005      -37.9945984    
   Pt      -24.7254009      -49.6076012      -36.2690010    
   Pt      -24.5389004      -47.5632019      -34.5472984    
   Pt      -24.7085991      -46.9903984      -37.1323013    
   Pt      -20.7154999      -49.8992996      -34.2930984    
   Pt      -23.3223991      -49.9313011      -33.8181000    
   Pt      -22.0165997      -48.1031990      -35.9440002    
   Pt      -23.1429005      -45.3927994      -35.3991013    
   Pt      -22.1415005      -47.6099014      -33.1291008    
   Pt      -24.2563000      -45.8319016      -32.2420998    
   Pt      -21.2847996      -45.1250992      -33.4719009    
   Pt      -20.5317001      -45.7277985      -36.0567017    
   Pt      -19.4480000      -47.3961983      -34.0161018    
   Pt      -24.8938999      -48.4584999      -32.0316010    
   Pt      -19.0121002      -48.8600006      -36.1898003    
   Pt      -17.5181999      -51.0055008      -35.4163017    
   Pt      -15.1405001      -50.1581993      -34.1351013    
   Pt      -17.8563995      -49.5574989      -33.0488014    
   Pt      -17.8952999      -46.1581001      -36.4807014    
   Pt      -16.6322002      -48.0696983      -34.9753990    
   Pt      -14.0445995      -47.3647003      -33.9194984    
   Pt      -16.7900009      -46.7960014      -32.7322006    
   Pt      -15.7402000      -45.3367996      -34.7919006    
   Pt      -15.5918999      -45.2299995      -37.5998993    
   Pt      -18.3775997      -44.9370995      -34.0672989    
   Pt      -12.8855000      -45.5993996      -38.0792007    
   Pt      -14.3070002      -45.0093002      -32.2118988    
   Pt      -12.8395004      -44.9020996      -34.4440994    
   Pt      -12.6274004      -49.3945007      -32.6871986    
   Pt      -11.1480999      -47.0136986      -33.4556999    
   Pt      -8.01527977      -45.4533997      -37.6422005    
   Pt      -9.42677975      -47.7762985      -37.3096008    
   Pt      -10.6788998      -45.2120018      -36.4319992    
   Pt      -8.46288013      -48.5397987      -33.0401001    
   Pt      -8.68665028      -46.2929993      -34.8806000    
   Pt      -6.83877993      -47.6343002      -36.5023994    
   Pt      -6.21198988      -50.0148010      -38.0702019    
   Pt      -4.42887982E-03  -46.6867981      -37.1253014    
   Pt      -6.29350996      -47.1566010      -33.6945992    
   Pt      -6.32124996      -45.1328011      -35.4249001    
   Pt      -3.51728010      -50.7564011      -36.7999001    
   Pt      -1.05826998      -50.5483017      -37.9379005    
   Pt      -4.32490015      -48.2484016      -37.9935989    
   Pt      -1.26657999      -50.3386993      -34.9730988    
   Pt      -5.33057022      -45.6839981      -37.7756004    
   Pt      -2.60932994      -46.0359993      -37.7537003    
   Pt     -0.744210005      -49.1996002      -32.4285011    
   Pt      -5.70624018      -49.6114006      -32.6796989    
   Pt      -5.28901005      -49.3935013      -35.4024010    
   Pt      -2.08113003      -48.3009987      -36.4635010    
   Pt      -4.19890022      -46.8209000      -35.7191010    
   Pt      -1.83046997      -46.5724983      -32.2780991    
   Pt      -3.07541990      -48.4485016      -33.8498001    
   Pt      -4.26009989      -45.2857018      -33.5037003    
   Pt      -1.83940995      -45.8236008      -34.9995003    
   Pt     -0.132491007      -47.8921013      -34.5287018    
   Pt      -53.1315994      -44.7047997      -34.2252998    
   Pt      -52.1608009      -44.4660988      -38.0647011    
   Pt      -51.8135986      -41.3384018      -38.2181015    
   Pt      -56.4832001      -39.1441002      -32.3664017    
   Pt      -53.5859985      -39.2545013      -32.0087013    
   Pt      -51.1843987      -39.9637985      -33.3245010    
   Pt      -49.2686005      -40.0803986      -38.3706017    
   Pt      -49.9976006      -44.7232018      -33.9259987    
   Pt      -51.1585999      -43.1500015      -35.9695015    
   Pt      -48.4678001      -44.0561981      -36.2593002    
   Pt      -50.5185013      -40.3391991      -35.9608994    
   Pt      -47.3874016      -44.3235016      -33.7081985    
   Pt      -49.1141014      -41.9667015      -34.2044983    
   Pt      -47.2037010      -41.8484993      -37.6613998    
   Pt      -45.6613998      -44.0287018      -37.2184982    
   Pt      -48.1613998      -39.4259987      -33.2354012    
   Pt      -47.7547989      -39.8638000      -35.9989014    
   Pt      -46.9896011      -41.9473000      -32.4721985    
   Pt      -46.3279991      -42.1837997      -35.1166000    
   Pt      -45.6516991      -39.6694984      -34.0546989    
   Pt      -45.1385994      -38.7071991      -36.3751984    
   Pt      -43.2108002      -43.9682007      -38.3628998    
   Pt      -44.6077995      -44.2720985      -32.8600998    
   Pt      -44.5578995      -41.3930016      -37.0553017    
   Pt      -44.3292999      -41.4978981      -32.4464989    
   Pt      -42.7397995      -39.0872993      -37.7793007    
   Pt      -43.6730995      -43.2023010      -35.3522987    
   Pt      -43.4230995      -38.8390999      -32.6399002    
   Pt      -39.0932007      -42.5140991      -37.3721008    
   Pt      -41.8651009      -41.6796989      -37.1226006    
   Pt      -43.0242004      -40.5842018      -34.8002014    
   Pt      -39.9234009      -44.4291992      -33.8629990    
   Pt      -42.1102982      -42.8720016      -33.1040993    
   Pt      -41.1615982      -44.1491013      -36.3742981    
   Pt      -41.0717010      -40.3200989      -32.8204002    
   Pt      -40.3106995      -41.8762016      -34.9720993    
   Pt      -40.7117004      -39.3410988      -35.8114014    
   Pt      -38.9463005      -42.0878983      -32.5685997    
   Pt      -38.6991005      -39.5973015      -33.9146004    
   Pt      -38.2214012      -40.1292000      -36.5273018    
   Pt      -37.6017990      -42.5023003      -34.9379005    
   Pt      -33.7826004      -44.5686989      -36.9390984    
   Pt      -36.3126984      -43.5298004      -37.2747993    
   Pt      -34.9231987      -43.4278984      -34.6940002    
   Pt      -36.3101006      -42.8009987      -32.2947006    
   Pt      -33.7169991      -43.5396996      -32.0643997    
   Pt      -32.2546005      -43.9682007      -34.4608994    
   Pt      -32.2478981      -42.4002991      -37.0311012    
   Pt      -32.1500015      -40.8181000      -34.9496002    
   Pt      -29.7926006      -42.8688011      -38.3212013    
   Pt      -27.5828991      -44.0485992      -37.3440018    
   Pt      -30.4827995      -40.2756996      -37.2559013    
   Pt      -29.5972996      -44.2302017      -33.2859993    
   Pt      -27.9011002      -41.4696999      -36.6865005    
   Pt      -28.1744003      -38.7759018      -36.7767982    
   Pt      -27.3831997      -43.2058983      -34.5801010    
   Pt      -29.9944000      -42.7322998      -35.5559998    
   Pt      -28.2572994      -41.7795982      -32.4440994    
   Pt      -31.1277008      -42.0574989      -32.8363991    
   Pt      -29.3841000      -40.3613014      -34.5931015    
   Pt      -26.5361996      -40.5018997      -34.4399986    
   Pt      -27.1697998      -44.2378006      -32.0592003    
   Pt      -25.5921993      -39.8007011      -37.2359009    
   Pt      -24.6229000      -44.4431992      -37.9141998    
   Pt      -23.5063000      -41.4651985      -37.9362984    
   Pt      -25.2136993      -42.4323006      -36.0867996    
   Pt      -19.9417992      -43.1315994      -35.0427017    
   Pt      -22.7178993      -38.8148994      -37.0910988    
   Pt      -24.7859993      -43.7868004      -33.7733994    
   Pt      -21.9395008      -43.7164993      -37.3171005    
   Pt      -20.9531994      -41.2584000      -36.8992004    
   Pt      -23.7891006      -40.2617989      -35.0839005    
   Pt      -22.5471992      -42.7109985      -34.9058990    
   Pt      -19.4346008      -40.6208000      -33.0943985    
   Pt      -20.8904991      -39.4681015      -34.9534988    
   Pt      -19.6641006      -38.6651993      -37.2326012    
   Pt      -19.2353001      -43.7052002      -37.6539001    
   Pt      -19.6508999      -43.2522011      -32.0918999    
   Pt      -16.8836002      -39.3238983      -37.4213982    
   Pt      -17.4713001      -42.4406013      -33.6109009    
   Pt      -15.4776001      -41.5890007      -37.0097008    
   Pt      -17.0627003      -43.4709015      -36.0956001    
   Pt      -14.1399002      -39.0472984      -37.1990013    
   Pt      -18.3980999      -41.1104012      -35.9665985    
   Pt      -14.9364004      -42.8306999      -34.1702995    
   Pt      -16.0305004      -40.2219009      -34.7745018    
   Pt      -13.4455996      -40.9786987      -35.3134003    
   Pt      -13.7889996      -43.6035004      -36.5275993    
   Pt      -18.1623001      -38.6119003      -34.9711990    
   Pt      -13.9939003      -40.3591003      -32.8726997    
   Pt      -16.7765999      -40.3188019      -32.0789986    
   Pt      -12.7307997      -41.3996010      -37.8046989    
   Pt      -7.41402006      -40.5479012      -38.2876015    
   Pt      -11.0888996      -43.3203011      -38.3678017    
   Pt      -10.2777004      -44.3872986      -33.7369995    
   Pt      -9.55263042      -38.6178017      -37.9664993    
   Pt      -7.56594992      -44.0208015      -33.4146996    
   Pt      -11.5811996      -39.2541008      -36.4631004    
   Pt      -8.54368973      -43.4922981      -35.9720001    
   Pt      -12.5927000      -42.6431999      -32.9818001    
   Pt      -9.76010036      -41.0873985      -36.8470993    
   Pt      -11.4176998      -42.7182999      -35.5273018    
   Pt      -11.4289999      -40.2589989      -33.8428001    
   Pt      -9.27219963      -41.6801987      -34.2428017    
   Pt      -9.15804005      -39.7336006      -32.3502007    
   Pt      -9.18332958      -39.0196991      -35.1380005    
   Pt      -6.90658998      -38.6963997      -33.5503006    
   Pt      -7.00658989      -41.3391991      -32.6761017    
   Pt      -7.06220007      -40.9283981      -35.5624008    
   Pt     -0.327468008      -44.0153999      -32.9522018    
   Pt     -0.778375983      -44.1921997      -38.1008987    
   Pt      -6.05542994      -43.0421982      -37.2050018    
   Pt      -2.20130992      -41.7700996      -37.9639015    
   Pt      -4.88067007      -40.4443016      -37.2019005    
   Pt      -1.00074005      -43.3078003      -35.6295013    
   Pt      -2.24158001      -39.0251999      -33.8755989    
   Pt      -2.70118999      -38.9929008      -36.6637001    
   Pt      -5.32538986      -42.8484001      -34.5555000    
   Pt      -3.62772012      -44.0657005      -36.1408005    
   Pt      -2.81276989      -43.1165009      -33.4179993    
   Pt      -2.93349004      -41.4206009      -35.4505997    
   Pt      -4.75663996      -40.3427010      -33.8883018    
   Pt     -0.806603014      -41.3328018      -33.7131004    
   Pt     -0.298624009      -40.1251984      -36.0649986    
   Pt      -55.2066002      -33.6731987      -32.8568993    
   Pt      -55.0329018      -36.6200981      -32.0597000    
   Pt      -52.1899986      -37.0187988      -32.6543007    
   Pt      -52.8089981      -34.7291985      -34.1641006    
   Pt      -53.2473984      -32.0367012      -34.3577995    
   Pt      -51.0844002      -32.3838997      -32.5634003    
   Pt      -47.2748985      -38.1282997      -38.0680008    
   Pt      -50.6347008      -33.0778999      -35.1484985    
   Pt      -50.3540993      -34.8722992      -32.7946014    
   Pt      -49.5029984      -37.5924988      -36.7840004    
   Pt      -49.8830986      -34.8190002      -37.6293983    
   Pt      -49.8419991      -37.4926987      -33.8166008    
   Pt      -46.9659996      -35.5820999      -37.2641983    
   Pt      -45.6814003      -33.2470016      -36.9632988    
   Pt      -49.0065002      -35.3162003      -35.1090012    
   Pt      -47.2368011      -37.4048996      -35.0975990    
   Pt      -48.3378983      -33.1823006      -33.2433014    
   Pt      -48.0940018      -33.0630989      -36.3143997    
   Pt      -47.6481018      -35.8890991      -32.7837982    
   Pt      -46.3638000      -34.5900002      -34.7467003    
   Pt      -44.8722992      -36.8765984      -33.9161987    
   Pt      -44.6407013      -37.1279984      -38.3354988    
   Pt      -43.6501007      -34.2248001      -38.3261986    
   Pt      -44.7974014      -34.5108986      -32.6507988    
   Pt      -44.3107986      -35.5559998      -36.1818008    
   Pt      -39.7034988      -35.1175003      -37.8216019    
   Pt      -43.8801003      -33.1906013      -34.8190002    
   Pt      -42.1060982      -36.4476013      -37.5806999    
   Pt      -39.2318993      -37.8464012      -37.5845985    
   Pt      -39.3172989      -32.3694000      -37.0371017    
   Pt      -42.8559990      -37.7896996      -35.3060989    
   Pt      -41.0495987      -37.7108002      -33.2709999    
   Pt      -41.7246017      -32.9469986      -32.6041985    
   Pt      -42.4066010      -35.3669014      -34.0027008    
   Pt      -41.7941017      -34.0270996      -36.3469009    
   Pt      -39.9043999      -33.8693008      -34.4297981    
   Pt      -38.9021988      -36.0410004      -33.1152992    
   Pt      -40.3125000      -36.4866982      -35.4724007    
   Pt      -36.5997009      -37.8714981      -32.8426018    
   Pt      -26.4556007      -33.4169006      -36.8503990    
   Pt      -27.1604996      -36.1930008      -36.5680008    
   Pt      -25.6131992      -37.9889984      -35.0722008    
   Pt      -19.8696995      -32.5928993      -38.2711983    
   Pt      -21.0522003      -38.3937988      -32.4435997    
   Pt      -24.1769009      -34.4342003      -38.0326996    
   Pt      -24.7780991      -37.0802002      -37.5661011    
   Pt      -20.0764999      -34.6489983      -36.6423988    
   Pt      -22.2458000      -36.0961990      -36.7408981    
   Pt      -22.8882999      -37.5077019      -34.5923996    
   Pt      -24.6243000      -35.2518005      -35.3863983    
   Pt      -22.3591995      -33.0915985      -36.4836006    
   Pt      -22.0599995      -34.9155998      -34.3258018    
   Pt      -20.1765003      -36.8000984      -34.7619019    
   Pt      -24.6553993      -32.4886017      -35.0434990    
   Pt      -24.0177994      -33.8101997      -32.7196007    
   Pt      -22.1632004      -32.2220993      -33.8844986    
   Pt      -19.5266991      -33.9165001      -34.1125984    
   Pt      -19.7352009      -35.8278999      -32.1040001    
   Pt      -15.7325001      -32.7267990      -38.2136002    
   Pt      -18.2845993      -38.0195007      -32.3633995    
   Pt      -13.3182001      -38.2167015      -34.6161003    
   Pt      -15.7145996      -38.1077003      -33.0852013    
   Pt      -15.7628002      -37.3398018      -35.6823006    
   Pt      -13.3036003      -33.3656006      -37.0536995    
   Pt      -13.5003004      -35.8628006      -36.0870018    
   Pt      -17.8836994      -32.8109016      -36.4323997    
   Pt      -17.6228008      -35.8815994      -34.0329018    
   Pt      -16.6963005      -33.2156982      -33.8525009    
   Pt      -18.1303997      -36.4122009      -36.6974983    
   Pt      -15.0974998      -35.5396004      -33.3726006    
   Pt      -15.9499998      -34.6431999      -36.0917015    
   Pt      -14.0520000      -33.5054016      -34.4185982    
   Pt      -6.99553013      -38.3841019      -36.5756989    
   Pt      -12.5165997      -33.3806000      -32.1967010    
   Pt      -12.4069004      -35.7899017      -33.5564995    
   Pt      -10.9610004      -34.6575012      -37.6654015    
   Pt      -8.62092972      -36.2052994      -37.3714981    
   Pt      -12.0205002      -37.0718002      -38.1078987    
   Pt      -10.6596003      -37.7159996      -33.1605988    
   Pt      -11.3875999      -33.8511009      -35.0372009    
   Pt      -10.8064003      -36.6049004      -35.6899986    
   Pt      -8.88613033      -33.7489014      -36.1365013    
   Pt      -8.24448967      -36.4403992      -34.6980019    
   Pt      -9.80265999      -34.9146996      -33.1012001    
   Pt      -7.12548018      -33.8055992      -34.1903000    
   Pt      -6.34913015      -32.8647003      -36.7965012    
   Pt      -4.70618010      -37.9370995      -35.2164001    
   Pt      -4.41226006      -38.1809006      -32.3689003    
   Pt      -4.77707005      -37.5588989      -38.0247993    
   Pt      -4.53277016      -34.3021011      -37.9808998    
   Pt     -0.801241994      -37.4417000      -38.1786995    
   Pt      -3.00453997      -36.1352005      -36.5434990    
   Pt      -1.87074006      -33.7030983      -37.3708000    
   Pt     -0.752683997      -36.9450989      -32.5009003    
   Pt      -4.26195002      -34.1748009      -35.2358017    
   Pt      -6.07500982      -35.7588997      -36.3231010    
   Pt      -3.07059002      -36.2410011      -33.7344017    
   Pt      -1.20457006      -34.5704002      -34.9459991    
   Pt      -4.48409986      -33.7420006      -32.5099983    
   Pt      -1.54743004      -34.2781982      -32.2130013    
   Pt      -2.58478999      -32.3115997      -34.0217018    
   Pt     -0.987351000      -37.2565002      -35.4026985    
   Pt      -5.87881994      -36.0474014      -33.3474007    
   Pt     -0.520708025      -32.0312004      -35.6436996    
   Pt      -55.1936989      -30.7045002      -32.9878006    
   Pt      -54.8758011      -28.0778008      -32.7580986    
   Pt      -51.9424019      -27.5634003      -36.2750015    
   Pt      -53.9179001      -29.2161999      -35.1016998    
   Pt      -52.4119987      -27.3381004      -33.6907997    
   Pt      -52.4217987      -29.8514004      -32.8329010    
   Pt      -51.2963982      -30.3292999      -35.3081017    
   Pt      -45.0927010      -27.1364994      -38.3311996    
   Pt      -50.2727013      -31.9234009      -37.5197983    
   Pt      -46.2901993      -31.9666004      -34.4441986    
   Pt      -47.8091011      -30.9109001      -38.3237991    
   Pt      -49.9944992      -29.1338997      -37.6020012    
   Pt      -47.4500008      -28.3288994      -37.1236992    
   Pt      -49.5610008      -28.1417999      -34.6674004    
   Pt      -49.4351997      -26.5580006      -36.8097992    
   Pt      -49.4248009      -30.3556995      -33.0213013    
   Pt      -45.7193985      -30.4951000      -36.8258018    
   Pt      -48.5886002      -30.6270008      -35.6534996    
   Pt      -47.2808990      -26.6254005      -34.8535995    
   Pt      -47.5449982      -27.9950008      -32.4720001    
   Pt      -44.9604988      -27.7329006      -35.5966988    
   Pt      -44.8857994      -26.6765003      -33.1987000    
   Pt      -46.6612015      -29.3167992      -34.5102005    
   Pt      -48.9608002      -25.8218994      -32.9292984    
   Pt      -46.7911987      -30.6697006      -32.1389999    
   Pt      -44.6180992      -29.1774998      -32.5615997    
   Pt      -38.6169014      -29.1821003      -37.7962990    
   Pt      -44.1730003      -31.8743000      -32.4075012    
   Pt      -41.0346985      -30.3264999      -37.6427002    
   Pt      -44.0453987      -30.4321995      -34.7672005    
   Pt      -38.9902992      -31.3353996      -33.4191017    
   Pt      -40.9558983      -27.8031006      -37.0778999    
   Pt      -43.0605011      -26.1667004      -36.7949982    
   Pt      -43.3106995      -31.8614006      -37.1246986    
   Pt      -43.4318008      -29.1812992      -37.2201996    
   Pt      -41.4426994      -31.6221008      -35.0508003    
   Pt      -42.4908981      -28.1016998      -34.7736015    
   Pt      -40.0060997      -29.3048992      -35.1120987    
   Pt      -41.8428993      -30.0911999      -32.7695007    
   Pt      -42.2450981      -27.3358002      -32.2341995    
   Pt      -40.2118988      -26.5944004      -33.8806992    
   Pt      -39.2837982      -28.8188000      -32.5270004    
   Pt      -38.5265999      -27.1970997      -35.9609985    
   Pt      -36.9118996      -31.3092003      -38.3935013    
   Pt      -36.4686012      -27.3722992      -37.8667984    
   Pt      -32.5111008      -26.1382999      -38.0355988    
   Pt      -37.2327995      -29.0580006      -34.4780006    
   Pt      -37.4798012      -26.6723003      -32.6161995    
   Pt      -36.0777016      -26.4354000      -35.3154984    
   Pt      -35.0297012      -27.8988991      -33.1091995    
   Pt      -33.4468002      -25.6432991      -35.2989998    
   Pt      -30.7448997      -26.4904003      -35.8628006    
   Pt      -25.4132996      -27.3806992      -32.3319016    
   Pt      -20.1900997      -31.5125008      -35.6685982    
   Pt      -19.6713009      -31.4722996      -32.8652000    
   Pt      -25.1215992      -26.4228992      -37.1795006    
   Pt      -24.3843994      -31.5778999      -37.6071014    
   Pt      -24.7493992      -28.3197002      -35.0825996    
   Pt      -22.8787994      -30.5035000      -35.6776009    
   Pt      -24.0321999      -30.1558990      -33.0278015    
   Pt      -20.6870995      -28.3617992      -37.8714981    
   Pt      -23.7716007      -28.8733006      -37.6515007    
   Pt      -22.8789005      -27.4617004      -33.0329018    
   Pt      -21.7527008      -30.7663002      -38.0621986    
   Pt      -22.0891991      -27.8831997      -35.6828003    
   Pt      -21.3792000      -29.5993004      -33.6397018    
   Pt      -20.2528992      -26.6476994      -33.8465996    
   Pt      -21.0121002      -25.7929993      -36.6198006    
   Pt      -19.5709991      -28.8703995      -35.3997002    
   Pt      -23.6161995      -25.7903996      -35.1184006    
   Pt      -15.8851004      -29.9743004      -38.1502991    
   Pt      -13.2736998      -31.0450993      -38.1845016    
   Pt      -15.3683004      -31.5393009      -35.8591995    
   Pt      -18.6863003      -30.2677002      -37.5051003    
   Pt      -15.3557997      -27.1005001      -37.7938995    
   Pt      -14.3771000      -31.1306000      -33.0959015    
   Pt      -17.7900009      -30.7464008      -34.6968002    
   Pt      -14.0762997      -29.0515995      -36.2338982    
   Pt      -18.5884991      -26.8372002      -36.9192009    
   Pt      -18.7439995      -28.8304005      -32.8172989    
   Pt      -15.9959002      -28.9025993      -33.5253983    
   Pt      -16.7947006      -28.6303005      -36.0914001    
   Pt      -14.9547005      -26.7331009      -34.9040985    
   Pt      -17.6163006      -26.8495998      -34.1799011    
   Pt      -13.7009001      -28.4354000      -32.2523994    
   Pt      -16.9740009      -31.1345997      -32.1875000    
   Pt      -13.1693001      -25.7824001      -32.9914017    
   Pt      -15.7910995      -26.5032997      -32.0049019    
   Pt      -12.7824001      -26.6851006      -37.0514984    
   Pt      -10.8991003      -31.9741001      -37.0634003    
   Pt      -12.7131004      -31.2579994      -35.2481003    
   Pt      -8.50123024      -31.6506996      -38.1475983    
   Pt      -7.83400011      -26.4363995      -37.9673004    
   Pt      -12.1819000      -27.7646999      -34.5852013    
   Pt      -7.75915003      -30.8167992      -35.5713997    
   Pt      -10.4735003      -26.4157009      -32.8862000    
   Pt      -10.1382999      -26.7162991      -36.5064011    
   Pt      -11.4513998      -29.1648998      -36.8409004    
   Pt      -8.88743019      -29.0333004      -37.4875984    
   Pt      -7.59881020      -27.9916000      -35.2616997    
   Pt      -7.72527981      -27.1142006      -32.5690994    
   Pt      -6.63311005      -29.7229004      -33.2709999    
   Pt     -0.984679997      -28.3848000      -38.3064995    
   Pt     -0.218133003      -27.6107006      -35.8708992    
   Pt      -5.32307005      -31.8780003      -34.3203011    
   Pt      -1.38022995      -31.0779991      -38.0999985    
   Pt      -6.21335983      -30.1975002      -37.9996986    
   Pt      -3.73167992      -31.8195992      -36.6646996    
   Pt      -1.96002996      -25.8332996      -37.5223999    
   Pt      -5.58579016      -26.8677006      -36.5514984    
   Pt      -3.64441991      -29.3873005      -38.0154991    
   Pt      -3.75451994      -29.9941998      -33.0462990    
   Pt      -4.96296978      -29.5184994      -35.6180992    
   Pt      -2.09443998      -29.8190994      -35.6335983    
   Pt      -1.03626001      -30.3831997      -33.0480003    
   Pt      -4.99569988      -27.5566998      -33.7545013    
   Pt      -3.13874006      -27.3831005      -35.9849014    
   Pt      -1.89997005      -27.8491001      -33.7047005    
   Pt      -1.06845999      -25.8439007      -32.0758018    
   Pt      -53.1306000      -20.1238995      -38.2580986    
   Pt      -51.6036987      -24.7315998      -37.2487984    
   Pt      -54.0136986      -25.4316006      -32.5462990    
   Pt      -53.5676003      -25.2357006      -35.3181992    
   Pt      -53.1483994      -22.2928009      -36.2005997    
   Pt      -53.0388985      -20.8913002      -32.3963013    
   Pt      -52.4145012      -23.2124996      -33.6744995    
   Pt      -53.2540016      -19.5963001      -34.8666992    
   Pt      -51.1944008      -22.2140999      -38.2422981    
   Pt      -46.9897003      -25.5785999      -37.3843002    
   Pt      -51.1195984      -20.0666008      -36.4910011    
   Pt      -50.9608994      -25.3563004      -34.7190018    
   Pt      -49.0956001      -23.8199005      -38.0456009    
   Pt      -50.7095985      -20.7707005      -33.6599998    
   Pt      -50.5138016      -22.5895004      -35.6940994    
   Pt      -48.7910004      -21.1842995      -37.1910019    
   Pt      -49.7169991      -23.3190002      -33.2669983    
   Pt      -45.1403999      -24.9818001      -35.2817001    
   Pt      -48.5876007      -24.3850994      -35.4688988    
   Pt      -46.3911018      -20.3244991      -36.2466011    
   Pt      -46.6087990      -22.9790993      -36.5620995    
   Pt      -48.0639992      -21.7618999      -34.5210991    
   Pt      -46.9361000      -24.0564995      -33.3969994    
   Pt      -46.4749985      -19.9916992      -33.4147987    
   Pt      -45.0830994      -22.1275005      -34.3894997    
   Pt      -48.7980003      -19.2525997      -35.1693001    
   Pt      -42.5511017      -25.4452991      -34.2046013    
   Pt      -38.8283005      -20.8568993      -37.8814011    
   Pt      -44.6151009      -24.3003998      -37.9178009    
   Pt      -41.5899010      -20.2185993      -38.0191994    
   Pt      -44.3373985      -24.1639004      -32.5714989    
   Pt      -40.4780998      -25.2359009      -36.2826004    
   Pt      -43.7326012      -20.9032001      -36.5903015    
   Pt      -40.5978012      -22.8838997      -37.5028000    
   Pt      -43.2551994      -19.8710003      -34.2267990    
   Pt      -42.8558006      -23.3910007      -35.9397011    
   Pt      -38.5979004      -22.5508003      -35.7475014    
   Pt      -41.0764008      -21.0723000      -35.5441017    
   Pt      -40.5932007      -23.6467991      -34.2560005    
   Pt      -42.4536018      -22.1068993      -33.1115990    
   Pt      -41.5686989      -19.3684998      -32.1130981    
   Pt      -39.8335991      -21.1991005      -33.1987991    
   Pt      -38.1469002      -24.8579998      -34.4523010    
   Pt      -37.6613007      -24.7017994      -37.0749016    
   Pt      -34.9009018      -24.9020996      -37.8283005    
   Pt      -38.2728996      -19.9410000      -35.1310997    
   Pt      -37.2867012      -22.3542995      -33.4752998    
   Pt      -34.2724991      -19.6455994      -36.8694992    
   Pt      -36.4495010      -21.2565002      -36.6932983    
   Pt      -35.8064003      -23.7341995      -35.2989006    
   Pt      -36.1251984      -20.2005005      -32.3115997    
   Pt      -33.9784012      -22.4752007      -36.8058014    
   Pt      -35.0810013      -21.2299995      -34.5629997    
   Pt      -35.0265007      -25.0977001      -33.1668015    
   Pt      -32.5442009      -20.4367008      -34.8750992    
   Pt      -33.1927986      -23.1315002      -34.1688004    
   Pt      -33.4996986      -21.1081009      -32.2854996    
   Pt      -29.9925995      -25.1191006      -38.1825981    
   Pt      -29.5876999      -19.5704994      -38.2932014    
   Pt      -31.8782005      -21.1028996      -37.3161011    
   Pt      -27.2394009      -21.1847000      -37.8177986    
   Pt      -31.6632996      -23.9305000      -36.4052010    
   Pt      -31.0107002      -24.8906002      -33.6624985    
   Pt      -29.6359005      -22.4125004      -37.6470985    
   Pt      -30.7588997      -20.1121998      -32.8828011    
   Pt      -30.4878006      -22.3034992      -34.5861015    
   Pt      -26.2642994      -23.6534996      -36.7445984    
   Pt      -29.8638992      -20.0060997      -35.6068001    
   Pt      -28.8887005      -24.2754993      -35.7475014    
   Pt      -27.7226009      -21.6427002      -35.0475998    
   Pt      -27.9967995      -20.5361996      -32.4640007    
   Pt      -28.7035999      -23.2497997      -32.8302994    
   Pt      -25.4157009      -21.4521008      -32.9901009    
   Pt      -24.5219994      -21.8152008      -38.1655006    
   Pt      -25.2556000      -20.6809998      -35.8382988    
   Pt      -23.8876991      -24.7091999      -32.6520996    
   Pt      -24.2677002      -23.0384998      -34.8848000    
   Pt      -23.0725002      -19.6527004      -37.2223015    
   Pt      -23.2022991      -23.9799995      -37.1524010    
   Pt      -22.1963997      -21.4901009      -35.5853004    
   Pt      -21.6033993      -24.0781994      -34.3438988    
   Pt      -20.5562992      -23.2019997      -36.8218994    
   Pt      -19.7017002      -22.0538006      -34.3109016    
   Pt      -23.3271999      -19.3241005      -34.4390984    
   Pt      -19.5144997      -20.7133999      -36.7813988    
   Pt      -19.1226997      -24.1919003      -32.6762009    
   Pt      -18.7805004      -24.6037006      -38.0843010    
   Pt      -14.2900000      -24.4657993      -38.0138016    
   Pt      -14.9567003      -22.0765991      -36.9374008    
   Pt      -16.4491997      -25.0424004      -36.5162010    
   Pt      -18.9671993      -24.6163998      -35.2868004    
   Pt      -13.6373997      -19.9015999      -37.8652992    
   Pt      -16.7842007      -24.3169994      -33.8259010    
   Pt      -17.4913006      -22.4633999      -36.1593018    
   Pt      -15.7952003      -19.5585003      -36.0528984    
   Pt      -17.9750004      -20.0375996      -34.4704018    
   Pt      -14.3015003      -24.1079998      -35.0323982    
   Pt      -13.3444004      -20.6683998      -35.2986984    
   Pt      -15.5577002      -21.8227997      -34.2649002    
   Pt      -17.2973995      -22.0188007      -32.3484001    
   Pt      -14.7673998      -23.6541996      -32.2579994    
   Pt      -10.3987999      -21.7667007      -38.3940010    
   Pt      -12.5658998      -22.4944992      -33.5840988    
   Pt      -11.5234003      -24.6756992      -38.2330017    
   Pt      -8.63278961      -25.5741005      -34.6680984    
   Pt      -11.7580996      -25.0478001      -35.1189003    
   Pt      -9.74859047      -23.8575001      -36.2718010    
   Pt      -8.22842026      -22.0226002      -37.1362000    
   Pt      -10.3330002      -21.5249004      -35.0064011    
   Pt      -12.3535004      -22.8185997      -36.4524994    
   Pt      -12.0527000      -19.6767998      -33.3260002    
   Pt      -10.1714001      -23.6797009      -33.2769012    
   Pt      -9.20963001      -21.1655998      -32.5391006    
   Pt      -7.77190018      -20.1849995      -35.2882004    
   Pt      -7.79212999      -24.4081993      -32.2190018    
   Pt      -7.87173986      -22.8043003      -34.4485016    
   Pt      -8.76587009      -19.2695999      -37.7081985    
   Pt      -6.76466990      -24.1900997      -36.8796005    
   Pt      -6.51306009      -20.8295002      -33.0270996    
   Pt      -11.2102003      -19.3808994      -36.5718002    
   Pt      -5.98297977      -25.0223007      -34.3511009    
   Pt      -4.14895010      -22.6068001      -37.9748001    
   Pt      -3.46639991      -25.3019009      -33.3712006    
   Pt      -1.30808997      -25.3665009      -35.0050011    
   Pt      -3.91369009      -24.6109009      -36.0839996    
   Pt      -6.08439016      -20.7248001      -37.4793015    
   Pt      -5.35398006      -22.2600002      -35.2970009    
   Pt      -5.32815981      -23.2653999      -32.4956017    
   Pt      -3.07206011      -20.9160995      -35.9452019    
   Pt      -3.89299011      -21.1362000      -33.3501015    
   Pt      -2.31131005      -22.9277000      -34.4071007    
   Pt      -1.58640003      -23.1245003      -37.1310997    
   Pt      -1.21120000      -20.0263004      -37.9676018    
   Pt      -1.19602001      -20.9484997      -32.6068993    
   Pt     -0.539609015      -20.8845997      -35.2564011    
   Pt      -5.05626011      -19.4237995      -35.0399017    
   Pt      -3.90393996      -19.3346004      -37.7887993    
   Pt      -8.42015967E-02  -23.4934998      -32.7882004    
   Pt      -53.3089981      -17.6378002      -36.8671989    
   Pt      -53.7999001      -14.9842997      -36.0517998    
   Pt      -54.7070007      -18.8908005      -32.2364006    
   Pt      -51.8582993      -18.4368000      -32.6561012    
   Pt      -54.3050003      -14.4019003      -33.3115005    
   Pt      -53.7853012      -17.0168991      -34.0425987    
   Pt      -51.7243004      -15.2428999      -34.4422989    
   Pt      -51.9916992      -12.9889002      -32.6582985    
   Pt      -51.6566010      -12.8400002      -35.6146011    
   Pt      -51.2507019      -15.7208996      -37.1105003    
   Pt      -51.2140007      -17.7122993      -35.1511002    
   Pt      -48.6531982      -15.6033001      -38.3380013    
   Pt      -49.6181984      -18.0424995      -37.4367981    
   Pt      -49.0201988      -19.0632992      -32.4082985    
   Pt      -46.4398994      -14.8360004      -36.8870010    
   Pt      -49.7689018      -16.6429005      -33.1180992    
   Pt      -49.3134995      -13.7048998      -36.6133003    
   Pt      -44.9863014      -18.2858009      -35.2298012    
   Pt      -49.6460991      -13.8374996      -33.7090988    
   Pt      -46.9944000      -17.5294991      -36.6908989    
   Pt      -48.9137993      -16.0021000      -35.4889984    
   Pt      -47.3214989      -17.4731998      -33.9104004    
   Pt      -47.3338013      -15.2019997      -32.6734009    
   Pt      -47.2947006      -13.5591002      -34.7336998    
   Pt      -45.1113014      -17.8017998      -32.5023003    
   Pt      -45.2079010      -15.7167997      -34.4766998    
   Pt      -44.9553986      -13.6630001      -32.7811012    
   Pt      -44.8651009      -12.9064999      -35.2785988    
   Pt      -44.8291016      -18.7849007      -38.0527000    
   Pt      -41.7937012      -15.2278004      -37.9488983    
   Pt      -44.3390007      -13.0675001      -37.9098015    
   Pt      -39.7704010      -18.4762993      -36.9527016    
   Pt      -44.1777992      -16.3055992      -36.9973984    
   Pt      -42.5145988      -18.3820992      -36.3642998    
   Pt      -40.6036987      -18.5921993      -34.4800987    
   Pt      -42.6893005      -14.4782000      -35.3146019    
   Pt      -38.5210991      -18.8381004      -32.5399017    
   Pt      -40.2336998      -13.2834997      -36.6375999    
   Pt      -42.8185997      -17.0093994      -34.0194016    
   Pt      -42.6152992      -14.8429003      -32.4860001    
   Pt      -40.5026016      -16.0830002      -35.5168991    
   Pt      -40.3078003      -13.8004999      -33.7723007    
   Pt      -40.3965988      -16.5450993      -32.6950989    
   Pt      -37.7906990      -14.5857000      -38.3203011    
   Pt      -34.6442986      -17.4354992      -38.2859001    
   Pt      -38.1400986      -17.2210999      -34.8404999    
   Pt      -37.9505005      -15.1763000      -33.0839996    
   Pt      -37.0536995      -18.3227997      -37.0992012    
   Pt      -36.1610985      -15.6975002      -36.5742989    
   Pt      -33.6355019      -18.5280991      -33.1882019    
   Pt      -35.8489990      -18.6348000      -34.7002983    
   Pt      -33.7784004      -17.0949993      -35.7929993    
   Pt      -36.1939011      -13.3532000      -34.2174988    
   Pt      -35.3180008      -15.8437996      -34.0000992    
   Pt      -33.9476013      -13.7438002      -32.7405014    
   Pt      -33.8672981      -14.1118002      -35.5918007    
   Pt      -32.5649986      -15.7955999      -33.6996002    
   Pt      -36.1353989      -17.4062004      -32.2043991    
   Pt      -36.6561012      -12.9067001      -36.7279015    
   Pt      -31.8698997      -18.3808002      -37.1986008    
   Pt      -31.9115009      -13.2484999      -37.5382004    
   Pt      -26.1818008      -18.8899994      -33.8646011    
   Pt      -27.4155006      -19.0697994      -36.2198982    
   Pt      -31.4104004      -15.5417995      -36.1108017    
   Pt      -27.0962009      -17.0072002      -37.9341011    
   Pt      -31.3932991      -17.9470005      -34.6166000    
   Pt      -29.0429001      -15.0410995      -37.4589996    
   Pt      -29.4528999      -17.4323006      -36.4325981    
   Pt      -28.8747005      -18.2637997      -33.6963997    
   Pt      -31.0182991      -17.2516994      -32.2002983    
   Pt      -29.6861000      -15.6745005      -34.0069008    
   Pt      -28.2758007      -13.5888996      -35.2918015    
   Pt      -27.2110996      -16.4972000      -35.2030983    
   Pt      -27.0193005      -16.5238991      -32.3596992    
   Pt      -27.8771000      -14.0407000      -32.6926994    
   Pt      -26.1770992      -14.5613003      -36.6040993    
   Pt      -31.4220009      -13.2662001      -34.4562988    
   Pt      -25.6096001      -14.6145000      -34.0362015    
   Pt      -25.4953003      -19.1730995      -38.3898010    
   Pt      -20.7574005      -18.9058990      -35.5353012    
   Pt      -19.2705002      -13.7011995      -38.3727989    
   Pt      -19.8381004      -16.4249001      -38.1022987    
   Pt      -24.3859005      -13.2852001      -38.0937004    
   Pt      -24.5846004      -16.0114994      -38.2976990    
   Pt      -22.0368004      -14.8443003      -38.2523994    
   Pt      -24.9818001      -17.7015991      -36.1943016    
   Pt      -22.2754993      -17.2003994      -36.8978996    
   Pt      -23.1394997      -14.2697001      -33.1898994    
   Pt      -23.6196003      -15.2440996      -35.7734985    
   Pt      -24.3405991      -16.9276009      -33.6081009    
   Pt      -21.5879993      -13.3597002      -35.4861984    
   Pt      -20.6373997      -13.3975000      -32.6314011    
   Pt      -17.1121006      -15.8790998      -38.2802010    
   Pt      -14.9299002      -19.0524998      -33.4640007    
   Pt      -18.0944996      -18.3213005      -36.8792992    
   Pt      -12.9710999      -17.3918991      -37.7074013    
   Pt      -15.3739996      -16.9535007      -36.3824005    
   Pt      -17.0046997      -17.4993992      -34.2476997    
   Pt      -13.1023998      -18.0389996      -35.1875000    
   Pt      -14.3922997      -16.1669998      -33.7620010    
   Pt      -13.5679998      -14.8655996      -36.2877007    
   Pt      -12.2716999      -14.3830004      -33.8709984    
   Pt      -11.7606001      -14.8147001      -38.3051987    
   Pt      -8.95820045      -14.6588001      -37.3249016    
   Pt      -10.2683001      -17.0895004      -38.1282005    
   Pt      -8.51515961      -17.0140991      -36.0003014    
   Pt      -9.70153999      -18.7404995      -34.1810989    
   Pt      -11.6211004      -16.9563007      -33.1615982    
   Pt      -11.2568998      -16.1608009      -35.8236008    
   Pt      -10.9159002      -13.2096996      -35.9482994    
   Pt      -9.52175045      -14.8846998      -34.2971992    
   Pt      -7.03504992      -17.9549999      -33.9306984    
   Pt      -8.07441998      -12.8730001      -35.4277000    
   Pt      -7.69527006      -13.8961000      -32.2971001    
   Pt      -8.98171997      -16.6777992      -32.3978004    
   Pt      -6.75063992      -15.1869001      -34.6001015    
   Pt      -6.76181984      -13.0327997      -37.8541985    
   Pt      -6.39480019      -18.1700993      -36.9986992    
   Pt      -6.05360985      -15.4631996      -37.1595001    
   Pt      -1.62416005      -12.9193001      -37.8647995    
   Pt      -2.71964002      -18.9269009      -33.8532982    
   Pt      -3.98658991      -17.0422001      -36.3418999    
   Pt      -1.48310006      -18.2945995      -36.1822014    
   Pt      -2.03741002      -16.3117008      -34.3530006    
   Pt      -4.12271023      -14.5686998      -35.4090996    
   Pt      -4.61981010      -16.8638992      -33.7212982    
   Pt      -1.78530002      -15.3175001      -36.6212997    
   Pt      -2.13868999      -14.2704000      -32.5648003    
   Pt      -4.86746979      -14.3809004      -32.5718994    
   Pt     -0.637654006      -16.4764996      -32.1156998    
   Pt      -8.35838020E-02  -18.5277004      -33.9025002    
   Pt      -54.0833015      -12.6793003      -37.3956985    
   Pt      -52.6688995      -10.3800001      -36.7036018    
   Pt      -53.9081001      -11.9583998      -34.5574989    
   Pt      -51.5886993      -10.5458002      -34.0439987    
   Pt      -45.9547997      -8.64628983      -38.3490982    
   Pt      -50.9786987      -6.52434015      -36.9211006    
   Pt      -48.6678009      -7.57273006      -38.2706985    
   Pt      -50.3847008      -8.96977997      -36.0744019    
   Pt      -50.1451988      -11.2376003      -37.4410019    
   Pt      -47.1198006      -12.2482004      -37.1344986    
   Pt      -47.7727013      -9.40812969      -36.3233986    
   Pt      -45.1010017      -10.6271000      -36.8000984    
   Pt      -49.7112007      -11.4275999      -32.3017998    
   Pt      -48.5117989      -6.85009003      -35.5661011    
   Pt      -45.4701996      -8.12530041      -35.6841011    
   Pt      -49.1212006      -11.3963003      -34.9706001    
   Pt      -49.2514000      -8.93889046      -33.6754990    
   Pt      -46.5346985      -10.8856001      -34.3634987    
   Pt      -47.2697983      -12.5656996      -32.2265015    
   Pt      -47.3745003      -9.83708000      -32.0458984    
   Pt      -44.8129005      -11.0846004      -32.1334000    
   Pt      -38.8930016      -9.00846958      -38.1511993    
   Pt      -43.9154015      -6.95959997      -37.8064003    
   Pt      -40.8469009      -10.5979004      -37.5596008    
   Pt      -43.8987007      -10.1771002      -34.4939995    
   Pt      -42.8847008      -9.02684975      -36.6021996    
   Pt      -42.6806984      -12.3648005      -33.5593987    
   Pt      -42.6912994      -11.8570004      -36.2312012    
   Pt      -40.3568993      -8.72348022      -35.6258011    
   Pt      -40.6848984      -11.1764002      -34.5629997    
   Pt      -42.1795006      -9.95234966      -32.2501984    
   Pt      -39.5265007      -9.04360008      -32.9141006    
   Pt      -38.6323013      -6.73382998      -36.7859001    
   Pt      -38.5522995      -10.9036999      -36.1682014    
   Pt      -41.3409004      -6.46709013      -37.0383987    
   Pt      -40.0541000      -6.41876984      -34.2923012    
   Pt      -34.0882988      -6.80644989      -38.2943001    
   Pt      -38.1389008      -11.3476000      -33.4928017    
   Pt      -36.5297012      -10.4709997      -37.8983002    
   Pt      -37.9179001      -6.82946014      -32.5783005    
   Pt      -33.0131989      -9.29815006      -37.7644997    
   Pt      -37.6651993      -8.36894035      -34.9104004    
   Pt      -35.6613998      -8.24890995      -36.7517014    
   Pt      -34.1125984      -11.5529003      -36.7597008    
   Pt      -36.4892006      -9.04055977      -32.6629982    
   Pt      -33.6612015      -11.5934000      -34.1800995    
   Pt      -35.7859993      -11.6320000      -32.2935982    
   Pt      -33.6939011      -9.05957985      -35.0705986    
   Pt      -36.0475006      -10.5532999      -35.0340996    
   Pt      -33.6912994      -9.55541039      -32.2120018    
   Pt      -32.4112015      -7.30052996      -33.3272018    
   Pt      -35.5133018      -6.88005018      -34.1753006    
   Pt      -31.6194992      -10.9047003      -36.0392990    
   Pt      -30.2896004      -9.27888966      -37.9065018    
   Pt      -31.2555008      -8.03719997      -35.7238007    
   Pt      -31.3887005      -9.85826015      -33.6141014    
   Pt      -27.6665993      -9.27546978      -37.7426987    
   Pt      -29.5508995      -7.62667990      -33.5554008    
   Pt      -29.3640003      -11.9405003      -37.2263985    
   Pt      -28.6660995      -7.13133001      -36.0359993    
   Pt      -26.4508991      -11.9890003      -34.0023994    
   Pt      -26.5531998      -11.7101002      -36.6435013    
   Pt      -29.0345993      -9.81661987      -35.3647995    
   Pt      -29.2612991      -11.7859001      -33.5446014    
   Pt      -26.0643005      -8.12658978      -35.7338982    
   Pt      -27.1753998      -9.48427010      -33.2699013    
   Pt      -26.8117008      -6.87245989      -33.4016991    
   Pt      -26.7078991      -6.59905005      -37.9794006    
   Pt      -21.8057995      -12.1494999      -38.2626991    
   Pt      -24.2817001      -12.6747999      -35.4370003    
   Pt      -24.6035995      -10.1295004      -34.6920013    
   Pt      -24.5727997      -8.16345024      -32.4081993    
   Pt      -21.4857006      -9.50049019      -38.0415001    
   Pt      -20.2954006      -7.03529978      -37.9906998    
   Pt      -24.0545998      -10.7102003      -37.4210014    
   Pt      -22.6553001      -11.6043997      -33.4319000    
   Pt      -23.3882999      -8.23445988      -36.3497009    
   Pt      -22.4930000      -8.82882977      -33.8364983    
   Pt      -22.0753002      -10.6731997      -35.7717018    
   Pt      -20.0277004      -11.0950003      -34.0344009    
   Pt      -20.5625992      -8.49810028      -35.6283989    
   Pt      -19.6949997      -11.4545002      -36.6538010    
   Pt      -19.9617004      -8.70256042      -32.8059006    
   Pt      -21.4036007      -6.44787979      -33.2599983    
   Pt      -24.1126003      -6.44106007      -34.3925018    
   Pt      -19.0750008      -6.54125023      -34.6413994    
   Pt      -18.7525997      -9.22696972      -37.6940994    
   Pt      -18.0310001      -9.10945988      -35.0026016    
   Pt      -17.4074993      -7.66202021      -32.6330986    
   Pt      -16.0547009      -8.77390957      -37.3562012    
   Pt      -16.2467003      -7.00279999      -35.0471992    
   Pt      -17.8852997      -6.79517984      -37.0889015    
   Pt      -17.7784996      -10.5341997      -32.6082001    
   Pt      -10.1751003      -12.3822002      -33.4584999    
   Pt      -7.69781017      -11.2891998      -33.2383995    
   Pt      -7.50052977      -8.26438046      -36.8606987    
   Pt      -9.28085041      -10.3909998      -35.4766998    
   Pt      -7.64270020      -8.65678978      -33.7197990    
   Pt      -6.52928019      -10.4869003      -35.8073006    
   Pt      -2.27470994      -12.7910995      -35.0438004    
   Pt      -5.56291008      -12.5319996      -34.3097992    
   Pt      -4.58261013      -9.32793999      -37.5848007    
   Pt      -4.25375986      -12.1601000      -36.9532013    
   Pt      -2.06735992      -10.6004000      -36.7226982    
   Pt      -5.31854010      -6.52872992      -37.2523003    
   Pt      -5.34844017      -8.02276039      -35.0574989    
   Pt      -2.65527010      -8.01891041      -35.8871002    
   Pt      -4.03664017      -10.3518000      -34.9075012    
   Pt      -3.30199003      -8.02190971      -33.2398987    
   Pt      -5.39667988      -9.84041023      -32.6969986    
   Pt      -1.49372005      -9.81350994      -34.1483994    
   Pt     -0.612836003      -7.11338997      -34.2005997    
   Pt     -0.552938998      -11.9321003      -33.0714989    
   Pt      -3.32877994      -11.8888998      -32.6685982    
   Pt      -53.1847992      -4.17344999      -32.5486984    
   Pt      -53.6797981      -1.21721005      -34.1935005    
   Pt      -47.1006012     -0.125076994      -32.8889999    
   Pt      -51.1044998      -2.20120001      -33.7831993    
   Pt      -48.9668007      -4.84420013      -37.8412018    
   Pt      -46.4707985      -6.11919022      -37.2489014    
   Pt      -49.4290009     -0.115463004      -34.3725014    
   Pt      -39.2363014      -2.07005000      -38.3339996    
   Pt      -39.4084015      -1.60838997      -35.6170998    
   Pt      -39.8405991      -4.19046021      -36.2839012    
   Pt      -38.1573982      -4.69506979      -38.3390999    
   Pt      -35.4482994      -2.13731003      -38.2549019    
   Pt      -36.0735016      -5.60951996      -36.9860001    
   Pt      -33.7699013      -4.05633020      -37.4140015    
   Pt      -37.3863983      -2.67365003      -33.8636017    
   Pt      -33.1032982      -1.27075005      -36.7312012    
   Pt      -37.3017998      -3.10437989      -36.5225983    
   Pt      -37.7176018      -5.24944019      -34.8428001    
   Pt      -33.5320015      -6.20872021      -35.6674995    
   Pt      -35.2900009      -3.99405003      -35.0134010    
   Pt      -36.2224998      -4.69990015      -32.5533981    
   Pt      -35.4174995      -1.20590997      -35.3711014    
   Pt      -32.7310982      -3.39153004      -34.9851990    
   Pt      -33.5786018      -4.99873018      -33.1166992    
   Pt      -34.8079987      -2.32463002      -32.8587990    
   Pt      -32.9191017     -0.933095992      -34.0838013    
   Pt      -37.4174995     -0.359708011      -37.0975990    
   Pt      -32.1004982      -2.86559010      -32.3415985    
   Pt      -30.8276997     -0.432999998      -38.1548004    
   Pt      -31.5098991      -5.85449982      -37.4720993    
   Pt      -31.0988007      -3.09192991      -37.2280006    
   Pt      -26.3554993      -3.76906991      -37.8101006    
   Pt      -30.9020996      -5.40873003      -35.0539017    
   Pt      -30.5480003      -5.19133997      -32.4720993    
   Pt      -28.8759995      -1.55252004      -36.6335983    
   Pt      -30.0797005      -2.67900991      -34.2887993    
   Pt      -26.0879993      -1.27293003      -37.1240997    
   Pt      -28.8153000      -4.50923014      -37.0293999    
   Pt      -28.5373993      -4.93236017      -34.2607002    
   Pt      -28.3192997     -0.465925992      -34.2691002    
   Pt      -26.4286995      -5.36547995      -35.6250000    
   Pt      -27.2185001      -2.80955005      -35.0806999    
   Pt      -27.0790005      -1.99510002      -32.3283005    
   Pt      -30.6208992     -0.491378009      -32.5677986    
   Pt      -30.8274994     -0.185542002      -35.3995018    
   Pt      -25.6240997      -4.31607008      -33.3750000    
   Pt      -25.5706005     -0.604420006      -34.4999008    
   Pt      -22.5270996     -0.812824011      -37.6523018    
   Pt      -24.6483994      -3.09051991      -35.6472015    
   Pt      -24.2357006      -1.95249999      -32.6155014    
   Pt      -24.1886005      -5.56142998      -37.0261993    
   Pt      -22.2623005      -3.43087006      -36.5686989    
   Pt      -20.2915001      -1.75923002      -36.2776985    
   Pt      -21.8195000      -5.98868990      -35.7969017    
   Pt      -19.7523994      -4.56487989      -36.8291016    
   Pt      -22.7297001      -3.94397998      -33.9533005    
   Pt      -22.7616997      -1.04225004      -34.8089981    
   Pt      -21.5478992      -2.00849009      -32.5063019    
   Pt      -20.0911999      -3.80955005      -34.2783012    
   Pt      -20.2553005      -8.73671025E-02  -33.9944992    
   Pt      -18.0991993      -1.81682003      -34.6539001    
   Pt      -17.9939995      -2.52067995      -37.3279991    
   Pt      -17.4622002      -4.45819998      -35.2891006    
   Pt      -15.8512001      -4.84845018      -37.5856018    
   Pt      -16.2259998      -3.08851004      -33.1771011    
   Pt      -15.4863005      -5.71573019      -32.6388016    
   Pt      -15.6954002      -2.50852990      -35.8077011    
   Pt      -13.3459997      -3.57475996      -37.2976990    
   Pt      -14.4736004      -4.76812983      -34.9860992    
   Pt      -13.6113997      -3.49218988      -32.5466003    
   Pt      -14.6427002      -1.11040998      -33.7563019    
   Pt      -18.0652008      -5.05844021      -32.5741005    
   Pt      -13.9326000     -0.827368975      -36.8745995    
   Pt      -18.8160992      -2.56316996      -32.1292992    
   Pt      -17.1135006     -0.392354995      -32.3616982    
   Pt      -12.6042995      -5.99290991      -33.0059013    
   Pt      -7.31272984      -6.20804977      -34.9999008    
   Pt      -12.7040997      -2.35384011      -34.9440002    
   Pt      -11.1708002      -1.22414005      -36.9681015    
   Pt      -8.81359005      -1.92640996      -38.2004013    
   Pt      -10.8366003      -3.39153004      -33.0901985    
   Pt      -11.7342997      -4.77243996      -35.4663010    
   Pt      -9.58078003      -3.06433010      -35.6810989    
   Pt      -7.36539984      -4.45389986      -37.0997009    
   Pt      -8.45681000     -0.537235975      -35.9836006    
   Pt      -7.69779015      -1.99283004      -33.8283997    
   Pt      -10.5261002     -0.902824998      -34.3156013    
   Pt      -12.4477997      -1.03408003      -32.2108002    
   Pt      -6.66761017      -4.08133984      -32.3003998    
   Pt      -4.52186012      -6.63428009E-02  -37.3965988    
   Pt      -5.78103018      -5.84878996E-02  -34.9028015    
   Pt      -6.34153986      -2.05913997      -36.6675987    
   Pt      -2.65680003      -5.99390984      -37.8616982    
   Pt      -4.52804995      -4.01178980      -37.4304008    
   Pt     -0.816294014      -4.50722980      -34.4455986    
   Pt      -1.95051003     -0.950272024      -37.3977013    
   Pt      -1.84670997      -3.63442993      -36.8633003    
   Pt      -4.98331022      -5.97268009      -33.1503983    
   Pt      -3.71956992      -2.10265994      -35.6124992    
   Pt      -5.69238997      -3.91228008      -34.8507996    
   Pt      -3.25015998      -5.50228977      -35.2603989    
   Pt     -0.236218005      -1.96010005      -35.4156990    
   Pt      -5.04055023      -1.91345000      -33.0320015    
   Pt      -3.26674008      -3.79707003      -33.2999992    
   Pt      -2.07787991      -5.95839977      -32.2701988    
   Pt      -2.00047994      -1.32447004      -33.4277000    
   Pt     -0.652451992      -3.36086011      -32.0152016    
   Pt     -0.295058995      -6.21468019      -36.6855011    
   Pt      -48.9053993      -64.7639008      -26.1007004    
   Pt      -37.3368988      -65.1283035      -27.4664993    
   Pt      -34.7459984      -65.9031982      -27.4818001    
   Pt      -32.9716988      -64.3453979      -29.2229996    
   Pt      -31.7481995      -66.0908966      -27.2073994    
   Pt      -53.3555984      -59.7229004      -25.7339001    
   Pt      -52.3810997      -62.0861015      -27.9536991    
   Pt      -53.0978012      -60.7095985      -30.2576008    
   Pt      -53.4640999      -57.9560013      -29.5886993    
   Pt      -51.4241982      -59.5182991      -28.0072002    
   Pt      -48.7477989      -62.6897011      -31.7268009    
   Pt      -51.1146011      -58.9308014      -30.7567005    
   Pt      -51.0788002      -61.2927017      -25.6732006    
   Pt      -50.4546013      -61.3889008      -29.8567009    
   Pt      -48.7463989      -60.0037003      -31.6182995    
   Pt      -49.5718002      -62.5993004      -27.6466007    
   Pt      -45.9861984      -62.8833008      -30.9416008    
   Pt      -48.8790016      -60.0994987      -26.7777004    
   Pt      -48.9760017      -58.8339005      -29.2115002    
   Pt      -47.7849998      -61.3857002      -29.4913998    
   Pt      -46.8867989      -62.2051010      -27.1707993    
   Pt      -45.9290009      -60.0023994      -30.9396000    
   Pt      -46.4814987      -59.5303001      -27.9909992    
   Pt      -46.8030014      -57.6389008      -30.2719994    
   Pt      -43.7706985      -61.3834991      -31.7320004    
   Pt      -44.7966003      -61.4434013      -28.9064007    
   Pt      -42.4926987      -58.9171982      -31.8479996    
   Pt      -44.5381012      -58.1460991      -26.6144009    
   Pt      -44.5177994      -62.0796013      -25.9804001    
   Pt      -44.2734985      -58.4835014      -29.3020000    
   Pt      -42.4173012      -62.7775002      -27.9433994    
   Pt      -43.0932007      -60.2285995      -27.3281002    
   Pt      -40.0946007      -63.6987000      -26.6648998    
   Pt      -42.0699997      -60.4213982      -29.6921997    
   Pt      -40.7286987      -62.9151001      -30.0953007    
   Pt      -39.2910004      -60.5649986      -30.0951004    
   Pt      -40.1716995      -60.9541016      -27.6119003    
   Pt      -38.9706001      -58.3292999      -28.2168999    
   Pt      -40.5036011      -58.1039009      -30.1781006    
   Pt      -41.9178009      -57.9180984      -27.8700008    
   Pt      -40.8913002      -59.0839005      -25.6149006    
   Pt      -38.3847008      -62.8488007      -28.8199005    
   Pt      -37.6459007      -58.7535019      -30.9367008    
   Pt      -37.4826012      -62.7015991      -26.2700996    
   Pt      -34.5284996      -59.1778984      -31.4221992    
   Pt      -37.2645988      -60.4421005      -27.6907005    
   Pt      -33.2843018      -63.8828011      -26.4211998    
   Pt      -36.5611000      -61.3060989      -30.3978004    
   Pt      -33.8544998      -61.9810982      -30.5224991    
   Pt      -35.5326004      -63.2024002      -28.3083000    
   Pt      -34.7495003      -61.3445015      -26.4932003    
   Pt      -34.7641983      -59.9613991      -28.7898998    
   Pt      -32.3540993      -59.8885002      -29.8645000    
   Pt      -35.5331993      -58.5732002      -26.3813000    
   Pt      -32.5920982      -61.8912010      -28.0974998    
   Pt      -32.8294983      -59.2089005      -27.0077991    
   Pt      -36.2962990      -57.8149986      -28.9011002    
   Pt      -32.1142998      -57.9492989      -31.6373997    
   Pt      -38.2332993      -58.6006012      -25.7014008    
   Pt      -26.9519997      -63.5653000      -27.6916008    
   Pt      -27.3477001      -59.3023987      -31.5419006    
   Pt      -30.0196991      -59.6509018      -31.1683998    
   Pt      -30.9748001      -62.2089005      -30.2161007    
   Pt      -30.3185005      -60.1416016      -28.1464996    
   Pt      -28.1793003      -61.4835014      -29.9549007    
   Pt      -27.7129002      -60.8518982      -27.3861008    
   Pt      -29.6455002      -62.6985016      -27.7068005    
   Pt      -27.9533005      -58.2761002      -26.5851002    
   Pt      -25.7014999      -59.8507996      -29.1842995    
   Pt      -28.2129002      -58.8157005      -29.1193008    
   Pt      -30.5377998      -57.7394981      -26.4986992    
   Pt      -30.8092003      -57.7019005      -29.3159008    
   Pt      -25.5648003      -61.3095016      -31.7161999    
   Pt      -25.4498997      -61.8069000      -26.2637005    
   Pt      -25.2842007      -59.0756989      -26.4293003    
   Pt      -24.8486004      -62.4710007      -29.0890007    
   Pt      -24.6399002      -58.6442986      -31.4297009    
   Pt      -23.2682991      -63.4031982      -26.8703003    
   Pt      -22.0454006      -58.0717010      -30.5792999    
   Pt      -23.2073002      -60.6535988      -30.4305992    
   Pt      -21.8931007      -62.6675987      -29.0890007    
   Pt      -21.0520992      -61.7374001      -26.6758995    
   Pt      -23.4610004      -60.6175003      -27.7679005    
   Pt      -21.0160007      -59.9663010      -28.8262997    
   Pt      -22.1756992      -58.9589005      -26.2681007    
   Pt      -19.6014996      -59.2862015      -26.5895004    
   Pt      -23.9011993      -57.7212982      -28.6636009    
   Pt      -18.8225994      -58.2519989      -29.3626995    
   Pt      -11.8394003      -58.8827019      -26.3715000    
   Pt      -5.85197020      -57.7957001      -26.5412006    
   Pt      -2.58439994      -57.7891006      -25.6954994    
   Pt      -57.6435013      -53.3194008      -31.6728001    
   Pt      -51.8922997      -56.4673004      -31.7994003    
   Pt      -56.8700981      -52.0126991      -29.1375008    
   Pt      -54.4772987      -56.4187012      -31.6783009    
   Pt      -55.2837982      -52.1795998      -31.3316994    
   Pt      -53.1818008      -53.9164009      -31.2922993    
   Pt      -55.7622986      -53.7627983      -27.1466007    
   Pt      -55.6095009      -54.6049995      -29.9157009    
   Pt      -52.5106010      -57.2313995      -27.1058998    
   Pt      -55.0956993      -56.6063004      -27.5044003    
   Pt      -53.0768013      -55.2186012      -29.0368996    
   Pt      -53.9631996      -52.5555000      -28.8871994    
   Pt      -53.3827019      -52.1736984      -26.1825008    
   Pt      -53.3129997      -54.8296013      -26.4235001    
   Pt      -51.3848000      -52.8512993      -29.4957008    
   Pt      -50.9570999      -51.6319008      -27.1355000    
   Pt      -50.8795013      -56.7411995      -29.3115005    
   Pt      -50.6794014      -54.7691002      -27.5342999    
   Pt      -49.9112015      -54.4691010      -30.9958992    
   Pt      -49.3860016      -57.2621994      -27.0515995    
   Pt      -49.0839005      -57.1845016      -31.4165993    
   Pt      -48.7364006      -52.3998985      -25.8041992    
   Pt      -46.4382019      -56.7608986      -27.8040009    
   Pt      -48.3602982      -55.6694984      -29.1928997    
   Pt      -48.7445984      -53.1610985      -28.4743996    
   Pt      -48.0070000      -54.9989014      -26.0849991    
   Pt      -45.2361984      -55.3707008      -30.2607002    
   Pt      -47.2224007      -53.6240005      -30.6158009    
   Pt      -46.0838013      -54.0457993      -28.0613003    
   Pt      -49.1246986      -51.6085014      -30.7823009    
   Pt      -46.3823013      -51.6441002      -26.8082008    
   Pt      -45.9499016      -51.4193993      -29.4698009    
   Pt      -45.0257988      -55.5185013      -25.6788006    
   Pt      -44.7556992      -57.5065002      -31.8868008    
   Pt      -44.6870995      -52.7871017      -31.4626007    
   Pt      -43.6973991      -52.5457993      -27.3806992    
   Pt      -43.9193001      -55.9790993      -28.0680008    
   Pt      -42.8039017      -53.8064995      -29.6149998    
   Pt      -42.7677002      -56.5057983      -30.3519993    
   Pt      -40.1692009      -56.5432014      -26.2084007    
   Pt      -42.1520004      -54.6991997      -26.6343002    
   Pt      -40.5722008      -53.0712013      -28.0440998    
   Pt      -40.6547012      -55.6403999      -28.7901993    
   Pt      -39.6660004      -53.8636017      -30.6543007    
   Pt      -39.0537987      -54.0112000      -25.7931995    
   Pt      -38.5498009      -51.2708015      -28.0482998    
   Pt      -40.5152016      -51.2448006      -30.0321007    
   Pt      -38.3409996      -56.3242989      -29.9610004    
   Pt      -33.5759010      -57.5055008      -29.4312000    
   Pt      -38.1290016      -54.0111008      -28.4640007    
   Pt      -37.6217995      -52.0360985      -30.5209999    
   Pt      -37.3377991      -54.5428009      -31.5135994    
   Pt      -37.4709015      -56.2929001      -27.0063992    
   Pt      -32.2690010      -53.0265999      -31.3467999    
   Pt      -33.3417015      -55.4748001      -31.3481998    
   Pt      -35.7927017      -56.7947006      -31.4407997    
   Pt      -35.8834000      -52.2445984      -28.6194000    
   Pt      -35.8488007      -55.0339012      -29.2826004    
   Pt      -34.9505997      -53.2630005      -31.0650005    
   Pt      -36.0527992      -53.9653015      -26.5599995    
   Pt      -34.5923996      -56.2795982      -27.3600006    
   Pt      -33.3806000      -53.9062996      -28.7877007    
   Pt      -34.2955017      -51.7783012      -26.4062996    
   Pt      -33.4068985      -54.2657013      -25.9041004    
   Pt      -33.1898994      -51.3158989      -29.0424004    
   Pt      -37.2140999      -51.5987015      -25.6506004    
   Pt      -31.9188004      -55.8544006      -27.6772995    
   Pt      -29.3992996      -53.1617012      -31.7882004    
   Pt      -26.3099003      -57.0803986      -29.8010998    
   Pt      -31.6970005      -52.1074982      -26.5993004    
   Pt      -30.7241993      -55.1017990      -30.0403996    
   Pt      -26.7863998      -54.5735016      -31.2208004    
   Pt      -26.0354004      -56.4850998      -27.1756992    
   Pt      -28.8565998      -56.9412994      -31.1175003    
   Pt      -30.7189999      -52.4334984      -29.3223991    
   Pt      -28.5842991      -56.1946983      -28.3085995    
   Pt      -28.1788998      -53.5177002      -29.3050995    
   Pt      -27.0764008      -53.2557983      -26.7247009    
   Pt      -29.8185005      -54.0518990      -27.3663006    
   Pt      -25.8602009      -52.1787987      -29.5667992    
   Pt      -29.0440006      -51.2318993      -27.5046997    
   Pt      -21.3680000      -53.7933998      -31.8808994    
   Pt      -21.0774002      -57.2416992      -28.1711006    
   Pt      -24.4330997      -53.4351997      -31.7304001    
   Pt      -24.1308994      -56.0098991      -31.3430004    
   Pt      -24.8764992      -54.7282982      -29.0795994    
   Pt      -19.9596996      -56.0433006      -30.6851997    
   Pt      -24.4382000      -52.8241997      -27.3029995    
   Pt      -22.8789997      -54.9854012      -26.8838997    
   Pt      -20.2206993      -54.7244987      -27.6532001    
   Pt      -22.2150993      -55.2295990      -29.5179996    
   Pt      -22.8637009      -52.6152000      -29.7738991    
   Pt      -21.8185005      -52.2228012      -27.2835007    
   Pt      -19.2693996      -52.0215988      -26.7908993    
   Pt      -20.1397991      -53.1852989      -29.6373005    
   Pt      -18.5771008      -54.0647011      -31.7838993    
   Pt      -16.2751007      -57.5242996      -28.6646004    
   Pt      -13.7638998      -57.1657982      -27.6121998    
   Pt      -16.9894009      -56.5667992      -31.1942005    
   Pt      -18.5641003      -56.9216995      -26.9400997    
   Pt      -14.4101000      -56.1130981      -30.1665001    
   Pt      -15.9938002      -56.6095009      -26.0695000    
   Pt      -15.9868002      -53.8134003      -30.7752991    
   Pt      -18.0251007      -55.3451996      -29.0881004    
   Pt      -15.5634003      -54.8137016      -27.9708004    
   Pt      -17.5438995      -52.6884995      -28.9277992    
   Pt      -14.4302998      -52.4353981      -29.1128006    
   Pt      -17.7534008      -54.2019997      -26.4664993    
   Pt      -14.5059004      -52.8628006      -26.4803009    
   Pt      -12.8934002      -53.9220009      -30.9388008    
   Pt      -18.8052998      -51.2570000      -31.0795002    
   Pt      -12.7130003      -54.6820984      -28.2845993    
   Pt      -8.68644047      -57.2568016      -26.1653996    
   Pt      -11.7819996      -53.1505013      -26.2464008    
   Pt      -11.1037998      -56.0192986      -26.5512009    
   Pt      -8.29004955      -51.9939995      -26.6025009    
   Pt      -11.7220001      -52.0315018      -28.7614002    
   Pt      -9.80327988      -53.8848000      -28.1606007    
   Pt      -7.08561993      -55.5208015      -27.7441998    
   Pt      -7.09252024      -53.0001984      -28.9020004    
   Pt      -11.3196001      -51.2279015      -31.2840996    
   Pt      -8.96613026      -54.5074997      -25.6856995    
   Pt     -0.631074011      -57.5718002      -28.1023006    
   Pt     -0.246328995      -53.7044983      -30.9582996    
   Pt      -1.94234002      -55.4509010      -27.0946999    
   Pt      -4.33529997      -55.5546989      -25.9169998    
   Pt      -1.90240002      -55.5923996      -29.8700008    
   Pt      -3.04852009      -52.8025017      -30.6263008    
   Pt      -4.20837021      -54.3031998      -28.5252991    
   Pt      -1.49954998      -53.2131996      -28.5279007    
   Pt      -3.02251005      -52.9645996      -26.2922993    
   Pt      -5.90205002      -53.4252014      -26.4820004    
   Pt     -0.351646006      -53.4688988      -26.0883007    
   Pt      -4.48230982      -51.6430016      -28.1254997    
   Pt      -5.63018990      -51.5158005      -30.6548996    
   Pt      -57.6521988      -46.8963013      -29.3749008    
   Pt      -59.5623016      -45.2473984      -25.6989002    
   Pt      -58.6200981      -45.0419006      -31.1587009    
   Pt      -53.9753990      -46.2514000      -31.8852997    
   Pt      -56.2452011      -47.6106987      -31.7106991    
   Pt      -57.3614998      -50.4207993      -31.4288006    
   Pt      -57.3255005      -46.7267990      -26.4734993    
   Pt      -57.0171013      -49.0443993      -28.0667992    
   Pt      -52.8325996      -51.0951996      -30.9395008    
   Pt      -55.5421982      -50.9197998      -26.8486996    
   Pt      -54.9617996      -47.4006996      -29.2036991    
   Pt      -54.8064003      -48.1413994      -26.4246998    
   Pt      -52.8027992      -48.4738007      -30.8260994    
   Pt      -55.0471992      -49.9648018      -29.7467003    
   Pt      -53.1262016      -50.0041008      -27.9932003    
   Pt      -52.4487000      -47.4034004      -28.2756996    
   Pt      -55.9688988      -45.1921997      -30.4771004    
   Pt      -52.1530991      -46.8190994      -25.7054996    
   Pt      -53.3757019      -45.1811981      -29.5494995    
   Pt      -55.5303001      -45.1493988      -27.7453995    
   Pt      -51.0122986      -46.3432999      -30.4193993    
   Pt      -50.9357986      -50.0023003      -29.4584007    
   Pt      -50.0909996      -48.8216019      -31.7080994    
   Pt      -50.5465012      -48.9193001      -26.8724003    
   Pt      -50.3534012      -45.8931999      -27.6303997    
   Pt      -49.2178001      -47.9077988      -29.1196995    
   Pt      -48.6483002      -50.6152992      -28.1413994    
   Pt      -47.6688995      -46.3595009      -27.3626995    
   Pt      -47.4882011      -49.4221992      -30.4778004    
   Pt      -46.7434006      -48.8751984      -27.8173008    
   Pt      -46.8620987      -46.9371986      -29.9682007    
   Pt      -48.7462006      -45.0514984      -29.5979996    
   Pt      -48.1684990      -49.7084999      -25.6530991    
   Pt      -45.4604988      -44.9962997      -26.0354004    
   Pt      -44.9520988      -46.8936996      -27.9372005    
   Pt      -44.8340988      -48.6946983      -29.8722000    
   Pt      -41.8484993      -45.6439018      -31.8572006    
   Pt      -44.3704987      -46.0565987      -30.5112991    
   Pt      -44.3418999      -49.8418007      -27.3899994    
   Pt      -39.5797005      -49.0475998      -31.4554005    
   Pt      -43.3059006      -50.9037018      -29.8990002    
   Pt      -42.2200012      -48.2915993      -30.9444008    
   Pt      -42.9972992      -45.9768982      -26.3362007    
   Pt      -42.5672989      -48.0414009      -28.2719994    
   Pt      -41.7226982      -50.6069984      -27.5046997    
   Pt      -42.2341995      -45.3409996      -29.0358009    
   Pt      -39.9602013      -48.9222984      -28.5345001    
   Pt      -40.5211983      -46.4319000      -27.4034004    
   Pt      -40.0691986      -46.7164001      -30.1856003    
   Pt      -39.5345001      -50.1170006      -25.9356995    
   Pt      -38.4459000      -44.8092995      -31.5804996    
   Pt      -41.4371986      -48.3316002      -25.6751995    
   Pt      -38.7790985      -47.2834015      -25.6735992    
   Pt      -38.0415001      -46.9047012      -28.3173008    
   Pt      -35.7019005      -45.5377998      -31.7996006    
   Pt      -34.9613991      -48.1571007      -31.4673996    
   Pt      -32.6693993      -50.2122993      -31.5888004    
   Pt      -37.2060013      -49.3739014      -29.5165005    
   Pt      -37.4730988      -47.2872009      -31.0716991    
   Pt      -33.5267982      -45.8921013      -30.2210999    
   Pt      -37.1381989      -48.9868011      -26.7458992    
   Pt      -36.2032013      -46.0628014      -26.6222992    
   Pt      -35.4205017      -47.2644997      -28.8579998    
   Pt      -35.1528015      -50.6554985      -30.7212009    
   Pt      -34.4816017      -48.1307983      -26.0133991    
   Pt      -32.4864998      -49.5936012      -27.1184998    
   Pt      -35.0684013      -49.8005981      -28.0599995    
   Pt      -33.2436981      -48.6285019      -29.5760002    
   Pt      -32.8018990      -46.8653984      -27.6573009    
   Pt      -36.6341019      -44.9207993      -29.3612995    
   Pt      -30.1965008      -49.0703011      -31.8167000    
   Pt      -27.4955997      -49.0691986      -31.9258995    
   Pt      -26.0830994      -50.6941986      -27.1814995    
   Pt      -31.5604000      -45.0280991      -31.8185005    
   Pt      -28.4426003      -50.8278999      -30.1352997    
   Pt      -26.6488991      -46.7100983      -30.8507996    
   Pt      -30.8441010      -49.7868996      -29.2497997    
   Pt      -31.0109005      -47.0180016      -29.8318005    
   Pt      -26.0275993      -49.2117996      -29.5272007    
   Pt      -30.1893005      -48.0419006      -27.3817997    
   Pt      -27.6336994      -48.7230988      -27.1229000    
   Pt      -28.5720997      -45.2607994      -29.5930004    
   Pt      -28.6142006      -48.0880013      -29.6247005    
   Pt      -28.9519005      -45.7156982      -26.9125996    
   Pt      -26.6424999      -46.5646019      -28.3309994    
   Pt      -26.4190998      -46.4439011      -25.6938992    
   Pt      -21.6527004      -51.0410004      -31.9363003    
   Pt      -20.0657005      -48.8087997      -31.7768993    
   Pt      -21.0083008      -50.5988007      -29.4090004    
   Pt      -24.3314991      -50.8055992      -31.3097000    
   Pt      -23.5858994      -50.2420998      -28.5760002    
   Pt      -23.5156002      -50.3401985      -25.9030991    
   Pt      -20.9606991      -49.5754013      -26.9405003    
   Pt      -22.5035992      -48.7468987      -30.5720997    
   Pt      -21.8085995      -46.2005005      -30.7411995    
   Pt      -20.0345001      -47.9468994      -29.2313995    
   Pt      -24.3059998      -46.8720016      -29.7255001    
   Pt      -24.7614002      -48.2302017      -27.1795006    
   Pt      -19.9253998      -47.0878983      -26.5233002    
   Pt      -22.3412991      -47.3851013      -28.0524006    
   Pt      -24.3460999      -45.5057983      -27.1415997    
   Pt      -20.4486008      -45.2881012      -28.6243000    
   Pt      -19.3113995      -46.0643005      -31.6800003    
   Pt      -16.2625008      -50.7543983      -30.4720993    
   Pt      -15.1977997      -48.6431999      -31.8038006    
   Pt      -17.5942001      -48.2781982      -30.5447998    
   Pt      -18.5566998      -50.1419983      -28.5221996    
   Pt      -15.4832001      -46.3437004      -30.2742996    
   Pt      -16.1627998      -50.8735008      -27.6233997    
   Pt      -15.3934002      -48.7065010      -28.8962994    
   Pt      -13.4801998      -50.0435982      -30.1483994    
   Pt      -15.7924004      -46.0527992      -27.5702991    
   Pt      -17.7301006      -47.8139992      -27.8159008    
   Pt      -15.5739002      -48.6469994      -26.1739006    
   Pt      -17.8486004      -45.7859993      -29.4871006    
   Pt      -13.2308998      -47.4627991      -27.9869003    
   Pt      -13.4678001      -50.4361000      -27.3908005    
   Pt      -12.9120998      -47.2377014      -30.9430008    
   Pt      -18.3976002      -49.4109993      -25.6825008    
   Pt      -13.2498999      -44.9959984      -29.2812004    
   Pt      -9.26869965      -51.0663986      -29.0986996    
   Pt      -10.3456001      -48.4604988      -31.1723995    
   Pt      -10.6638002      -50.5749016      -26.5587997    
   Pt      -9.04936028      -46.0334015      -31.6173992    
   Pt      -11.3532000      -49.1635017      -28.8589001    
   Pt      -8.14632988      -49.2444000      -26.2322998    
   Pt      -7.78957987      -45.4754982      -29.2043991    
   Pt      -10.5770998      -47.5863991      -26.7264996    
   Pt      -8.06636047      -46.6824989      -26.9104996    
   Pt      -12.0567999      -45.3641014      -26.5245991    
   Pt      -10.7753000      -46.2742004      -29.1732006    
   Pt      -8.77460003      -48.3568993      -28.8285007    
   Pt      -6.99359989      -47.9958992      -30.7949009    
   Pt      -6.76670980      -50.1771011      -28.3328991    
   Pt      -11.5901003      -44.8904991      -31.5424004    
   Pt      -1.48292994      -50.7187004      -26.1343994    
   Pt      -2.06496000      -50.6081009      -29.1124992    
   Pt      -3.19461012      -50.1374016      -31.6432991    
   Pt      -4.34829998      -47.4879990      -31.5900993    
   Pt      -6.20020008      -45.5157013      -31.5049000    
   Pt      -4.65511990      -49.1267014      -29.4379997    
   Pt     -0.722965002      -46.0116005      -27.7989006    
   Pt      -3.23818994      -48.9613991      -27.2003994    
   Pt      -5.69603014      -47.9606018      -26.8113995    
   Pt      -5.14902020      -46.4832001      -29.0676003    
   Pt      -2.51837993      -47.2061996      -29.4669991    
   Pt      -3.32134008      -46.0764999      -26.9214993    
   Pt      -6.11010981      -44.8815994      -27.0319004    
   Pt     -0.555562973      -48.8717995      -27.7572002    
   Pt     -0.422136009      -45.1506004      -30.2947998    
   Pt      -5.76987982      -50.8335991      -25.8194008    
   Pt      -58.1800995      -44.6306992      -28.2066994    
   Pt      -60.2851982      -42.9710999      -27.3309994    
   Pt      -59.6926994      -40.2957001      -28.1548004    
   Pt      -59.0385017      -42.5850983      -29.7217007    
   Pt      -58.4765015      -39.7145996      -25.6485004    
   Pt      -57.7388000      -41.8736000      -27.2178001    
   Pt      -57.5926018      -40.3871002      -29.8843002    
   Pt      -56.9836006      -42.8765984      -31.7742996    
   Pt      -51.8255997      -44.3274994      -31.8815002    
   Pt      -54.3338013      -43.5040016      -31.6833992    
   Pt      -57.0662003      -44.0284996      -25.7714996    
   Pt      -52.2011986      -41.6389999      -31.2786007    
   Pt      -56.2425995      -42.9431000      -29.1958008    
   Pt      -55.1278000      -41.0488014      -30.8118992    
   Pt      -55.5843010      -39.2837982      -25.6819000    
   Pt      -52.8335991      -44.4718018      -27.1151009    
   Pt      -55.4434013      -40.5606003      -28.1555996    
   Pt      -54.9413986      -42.6711998      -26.4386005    
   Pt      -53.5129013      -42.4911003      -29.0025005    
   Pt      -53.0150986      -40.9123001      -26.8638000    
   Pt      -53.0959015      -39.7593002      -29.3567009    
   Pt      -55.5183983      -38.5177002      -29.9904995    
   Pt      -51.0943985      -38.7930984      -30.8666000    
   Pt      -50.8536987      -42.4737015      -26.7091999    
   Pt      -51.0439987      -43.6661987      -29.3106995    
   Pt      -50.7645988      -41.0844994      -28.9769001    
   Pt      -49.2602005      -43.4674988      -31.7317009    
   Pt      -50.5121002      -39.5691986      -26.7245998    
   Pt      -49.5732994      -40.8972015      -31.4736004    
   Pt      -46.6646004      -44.3875008      -31.1720009    
   Pt      -47.1820984      -40.0014000      -30.7015991    
   Pt      -48.9486008      -39.1655006      -28.9836006    
   Pt      -48.4934998      -41.0649986      -26.8743992    
   Pt      -48.5017014      -43.7434006      -27.2560997    
   Pt      -46.0676994      -44.5112991      -28.6795006    
   Pt      -48.2790985      -42.1837997      -29.4626999    
   Pt      -46.4908981      -40.2518997      -28.2443008    
   Pt      -46.0746994      -42.4252014      -26.7374992    
   Pt      -45.4947014      -42.1155014      -29.9692993    
   Pt      -44.8753014      -38.9851990      -26.6389999    
   Pt      -44.5836983      -39.5377007      -30.3304996    
   Pt      -43.7737999      -43.6268997      -27.6275005    
   Pt      -43.8317986      -40.9809990      -28.1905003    
   Pt      -43.3913002      -43.5231018      -30.5855999    
   Pt      -40.5899010      -43.4268990      -30.8859005    
   Pt      -38.6189995      -44.6385002      -26.3129997    
   Pt      -39.4267998      -44.4925003      -28.7759991    
   Pt      -42.4216995      -40.9570999      -30.6756992    
   Pt      -41.6133995      -42.5065994      -28.7252007    
   Pt      -41.1483994      -41.2388000      -25.7779007    
   Pt      -41.1884995      -43.8378983      -26.5419998    
   Pt      -41.2552986      -39.8564987      -28.1529999    
   Pt      -39.0007019      -39.6188011      -26.3705006    
   Pt      -39.7686996      -40.6631012      -30.2838001    
   Pt      -39.3366013      -42.0307007      -27.6947994    
   Pt      -34.3069000      -44.5927010      -27.8395996    
   Pt      -37.8950005      -42.6109009      -30.0454998    
   Pt      -37.3955002      -40.2756996      -28.8267002    
   Pt      -37.1857986      -40.2555008      -31.4683990    
   Pt      -36.7528000      -43.0679016      -27.4146004    
   Pt      -36.2895012      -40.6422005      -26.2609997    
   Pt      -34.3732986      -42.7643013      -25.9615002    
   Pt      -31.5065002      -44.5597992      -28.7908993    
   Pt      -29.3768997      -43.0959015      -27.8766003    
   Pt      -27.4906006      -42.5045013      -29.8409996    
   Pt      -29.9284000      -43.1730003      -30.6606998    
   Pt      -26.7999992      -44.0561981      -27.4715996    
   Pt      -27.5380993      -39.5471001      -25.7212009    
   Pt      -25.5657997      -38.5850983      -27.5804005    
   Pt      -22.9239998      -44.3534012      -29.3227005    
   Pt      -25.4631004      -42.0107994      -31.7721996    
   Pt      -22.8027992      -43.3675995      -31.9535007    
   Pt      -25.5063000      -44.3889999      -29.8421001    
   Pt      -20.3435001      -38.8292007      -27.6739006    
   Pt      -22.9545994      -38.8442001      -26.1702003    
   Pt      -18.2068996      -44.7097015      -27.0121002    
   Pt      -14.2056999      -43.9103012      -27.0674000    
   Pt      -16.0664997      -43.7444000      -29.0368004    
   Pt      -17.0445995      -44.3133011      -31.6291008    
   Pt      -14.9340000      -42.4733009      -31.3747005    
   Pt      -16.6222000      -42.2365990      -26.7695999    
   Pt      -16.4491997      -40.9683990      -29.2798996    
   Pt      -15.9390001      -39.7787018      -25.9279003    
   Pt      -19.0718994      -39.6231003      -30.3099003    
   Pt      -17.6054001      -38.8581009      -27.8770008    
   Pt      -14.8261995      -38.5815010      -28.1578007    
   Pt      -14.1345997      -41.2392998      -27.6688004    
   Pt      -14.0881996      -39.9926987      -30.2674007    
   Pt      -9.45775986      -44.4654999      -27.1551991    
   Pt      -10.1073999      -42.4057007      -31.8855991    
   Pt      -10.0208998      -43.6678009      -29.5639000    
   Pt      -11.4624004      -39.9006996      -31.1662006    
   Pt      -9.15431023      -41.0801010      -29.8216991    
   Pt      -9.63539028      -41.6432991      -26.9676991    
   Pt      -12.3627005      -42.3171005      -30.2476997    
   Pt      -11.8271999      -42.9938011      -27.6539001    
   Pt      -9.86940002      -38.9748001      -26.6599998    
   Pt      -11.5272999      -40.2563019      -28.5151997    
   Pt      -7.74214983      -39.7184982      -28.0284996    
   Pt      -7.63987017      -43.3875008      -30.8395996    
   Pt      -12.0016003      -40.8330994      -25.7952003    
   Pt      -7.13077021      -38.9352989      -30.6875992    
   Pt      -7.59084988      -42.8233986      -28.1103992    
   Pt      -7.36346006      -40.9640007      -25.7714996    
   Pt      -12.5346003      -38.4129982      -26.7210007    
   Pt      -3.32265997      -44.7858009      -31.0499001    
   Pt      -4.99321985      -42.8801994      -31.8327007    
   Pt      -6.35157013      -41.2939987      -29.9342995    
   Pt      -2.37348008      -44.1665001      -28.7348995    
   Pt      -3.03838992      -40.7262993      -31.8845005    
   Pt      -5.22224998      -43.7610016      -29.2329998    
   Pt      -1.11725998      -43.8319016      -26.2845993    
   Pt      -1.10052001      -40.2078018      -29.1229000    
   Pt      -3.97267008      -43.1782990      -26.8327999    
   Pt     -0.997169018      -42.3753014      -30.9402008    
   Pt      -4.52967978      -39.4249001      -30.0596008    
   Pt      -2.01231003      -41.4553986      -27.1413002    
   Pt      -3.47570992      -41.7733994      -29.4228001    
   Pt      -5.25045013      -40.9259987      -27.5862007    
   Pt      -3.23239994      -39.1641998      -27.7982998    
   Pt     -0.988485992      -39.0666008      -26.4174004    
   Pt     -0.505643010      -39.7205009      -31.6861000    
   Pt      -5.46460009      -39.1123009      -25.6023006    
   Pt      -59.2489014      -37.9934006      -29.5513992    
   Pt      -59.8852997      -37.7148018      -26.8418999    
   Pt      -57.9589996      -33.6786995      -29.5925007    
   Pt      -58.6236000      -32.9569016      -26.8973007    
   Pt      -58.2930984      -35.7472000      -27.7038002    
   Pt      -57.2201004      -38.3947983      -27.7422009    
   Pt      -57.0297012      -36.3964996      -30.0783005    
   Pt      -52.9509010      -34.7359009      -31.4678993    
   Pt      -56.0425987      -32.9160004      -27.6739998    
   Pt      -54.1871986      -38.1445999      -27.6404991    
   Pt      -55.6273994      -35.7765999      -27.7691994    
   Pt      -55.3073006      -34.2699013      -30.1944008    
   Pt      -51.2932014      -37.8028984      -28.4080009    
   Pt      -53.3087006      -37.0321007      -29.9866009    
   Pt      -53.9819984      -33.9678993      -26.2241993    
   Pt      -53.1114006      -34.7592010      -28.7126999    
   Pt      -52.7468987      -36.2047005      -26.5911007    
   Pt      -51.7206993      -32.6850014      -27.3169003    
   Pt      -53.7653999      -32.1244011      -28.9822998    
   Pt      -53.4589996      -32.1066017      -31.5564995    
   Pt      -51.1645012      -33.2565002      -30.0331001    
   Pt      -46.0741005      -37.9241982      -31.9284992    
   Pt      -50.7555008      -36.1324997      -30.3467999    
   Pt      -50.5640984      -35.1646996      -27.7455006    
   Pt      -47.8419991      -38.3013000      -26.6457996    
   Pt      -48.6183014      -37.6833992      -31.1620007    
   Pt      -46.2060013      -32.9781990      -30.7593994    
   Pt      -49.1102982      -33.1475983      -28.2789001    
   Pt      -46.0903015      -37.7486992      -28.9687996    
   Pt      -48.5885010      -34.5007019      -30.6327991    
   Pt      -48.4407005      -35.1169014      -26.1902008    
   Pt      -48.3681984      -36.4210014      -28.6581001    
   Pt      -46.2029991      -35.6758995      -30.4738998    
   Pt      -46.6573982      -34.1962013      -28.2779007    
   Pt      -45.9667015      -36.4257011      -26.5758991    
   Pt      -49.3479996      -32.5031013      -25.7224007    
   Pt      -44.8610001      -34.0620995      -26.2017002    
   Pt      -46.6375008      -32.1356010      -26.1576996    
   Pt      -50.2312012      -37.1189003      -25.6259995    
   Pt      -39.1584015      -33.7055016      -31.8941994    
   Pt      -41.5498009      -38.3322983      -30.5328007    
   Pt      -39.0960007      -38.3288002      -31.5659008    
   Pt      -44.5432014      -32.4710007      -28.3164997    
   Pt      -44.3137016      -35.4179993      -28.5510006    
   Pt      -41.3117981      -35.5339012      -31.6382008    
   Pt      -43.7762985      -36.6670990      -31.0217991    
   Pt      -43.4100990      -33.8480988      -30.4794006    
   Pt      -43.3083992      -36.3806000      -26.1338997    
   Pt      -43.3409996      -37.9600983      -28.5018997    
   Pt      -39.1044006      -38.1903992      -28.7220993    
   Pt      -42.3116989      -33.6898994      -27.3377991    
   Pt      -41.6585007      -35.9282990      -28.9080009    
   Pt      -40.9552994      -37.5742989      -26.7206001    
   Pt      -39.1629982      -35.9194984      -30.1632996    
   Pt      -40.7587013      -33.4999008      -29.7516994    
   Pt      -39.6040993      -34.7080994      -27.5247993    
   Pt      -38.4865990      -36.9193993      -26.2406006    
   Pt      -36.7804985      -32.4990997      -31.7740993    
   Pt      -32.6631012      -38.2929993      -26.0158005    
   Pt      -37.9985008      -32.1152000      -27.3570004    
   Pt      -37.9487000      -33.5373001      -29.4990005    
   Pt      -37.6566010      -34.2843018      -25.6721001    
   Pt      -37.0896988      -35.7891006      -28.2395992    
   Pt      -36.7938995      -35.3074989      -31.3202000    
   Pt      -36.8644981      -37.7932014      -30.1240997    
   Pt      -36.4744987      -38.2403984      -27.3477993    
   Pt      -35.6921005      -33.3381004      -28.0709000    
   Pt      -26.4029999      -35.8656998      -28.4037991    
   Pt      -26.1574001      -34.2038994      -26.1863003    
   Pt      -27.0874996      -36.8148003      -25.8304996    
   Pt      -21.2464008      -33.6604004      -31.9655991    
   Pt      -22.6655006      -36.1123009      -31.8229008    
   Pt      -25.4421005      -34.8583984      -30.7191010    
   Pt      -21.5345993      -37.8737984      -29.8591003    
   Pt      -25.4307995      -32.9930000      -28.5816994    
   Pt      -24.4225998      -36.3627014      -26.4463997    
   Pt      -23.7332001      -36.2473984      -29.2404995    
   Pt      -23.2038994      -34.1436005      -27.4227009    
   Pt      -23.0515003      -33.6363983      -30.1285992    
   Pt      -21.9058990      -36.6421013      -27.2915993    
   Pt      -20.1938992      -32.5068016      -29.8733006    
   Pt      -21.0028000      -35.3109016      -29.5923996    
   Pt      -20.4472008      -33.5549011      -27.5370007    
   Pt      -21.9864006      -32.1357002      -25.7008991    
   Pt      -19.2192993      -36.0756989      -27.3470993    
   Pt      -16.3943005      -38.2450981      -30.3736000    
   Pt      -18.3297997      -33.4268990      -31.7231007    
   Pt      -13.3257999      -37.7929993      -31.9027996    
   Pt      -16.9025002      -35.7886009      -31.3537998    
   Pt      -18.8808002      -37.0703011      -29.7821007    
   Pt      -18.2600994      -34.4581985      -29.3560009    
   Pt      -17.7091999      -33.4449997      -27.0373001    
   Pt      -14.2088003      -35.6966019      -30.6664009    
   Pt      -15.4429998      -33.3624992      -31.4365997    
   Pt      -16.4703999      -36.3604012      -28.0384998    
   Pt      -15.5070000      -33.9816017      -28.7863007    
   Pt      -13.6363001      -35.7658997      -27.6989002    
   Pt      -13.3052998      -33.6044998      -26.0485992    
   Pt      -14.7784996      -37.2855988      -25.7833004    
   Pt      -15.3851995      -32.0765991      -26.8920994    
   Pt      -15.7336998      -34.8320999      -25.7730007    
   Pt      -8.27169991      -36.9099007      -31.9839001    
   Pt      -9.67350006      -38.3222008      -29.7040005    
   Pt      -7.12279987      -34.4002991      -31.4463005    
   Pt      -11.2925997      -35.9679985      -31.0515995    
   Pt      -8.16090965      -37.0746994      -27.4365997    
   Pt      -8.98857975      -35.5960999      -29.6459999    
   Pt      -10.7909002      -36.4189987      -27.6051006    
   Pt      -12.3670998      -37.7512016      -29.3610001    
   Pt      -6.72135019      -35.0377998      -28.4167004    
   Pt      -7.79797983      -34.3193016      -25.7560005    
   Pt      -6.81920004      -32.1889992      -28.0552998    
   Pt      -2.20231009      -38.1141014      -30.3789005    
   Pt      -5.73337984      -37.9763985      -28.1054993    
   Pt      -3.55697989      -37.1882019      -25.9284992    
   Pt      -5.79434013      -36.6046982      -30.5562992    
   Pt      -1.67621005      -36.9154015      -28.0273991    
   Pt      -4.04582977      -35.8566017      -28.3740997    
   Pt      -4.76823997      -33.5761986      -29.7306995    
   Pt      -3.32116008      -35.8363991      -31.0279007    
   Pt      -2.18594003      -34.5304985      -26.6637001    
   Pt      -1.97466004      -34.2140007      -29.4358997    
   Pt      -2.91542006      -32.2591019      -27.9542999    
   Pt     -0.192012995      -32.7981987      -27.9416008    
   Pt      -5.03072977      -33.8352013      -26.7043991    
   Pt      -6.12622976      -36.3328018      -25.8997002    
   Pt      -3.79565991E-02  -35.8721008      -30.0308990    
   Pt      -2.71192002      -32.0077019      -31.0939999    
   Pt      -60.1899986      -27.7345009      -25.7560005    
   Pt      -58.0136986      -31.1324005      -28.8449993    
   Pt      -59.6817017      -30.4319992      -26.5912991    
   Pt      -57.7224998      -26.3561001      -29.3936996    
   Pt      -57.9435997      -28.6690006      -27.8889999    
   Pt      -57.8786011      -26.3022003      -26.5478992    
   Pt      -56.9795990      -30.8321991      -26.2026997    
   Pt      -56.8527985      -29.1359997      -30.6452007    
   Pt      -52.7737007      -27.4792995      -31.0014000    
   Pt      -56.0639000      -31.7457008      -30.5862999    
   Pt      -55.6048012      -28.2031002      -26.6327000    
   Pt      -55.2807999      -27.0431004      -30.3024006    
   Pt      -54.0768013      -29.7145996      -30.4848995    
   Pt      -55.5752983      -30.1534996      -28.3808002    
   Pt      -54.1249008      -31.2024002      -26.3665009    
   Pt      -53.5469017      -27.6711006      -28.2679996    
   Pt      -51.4516983      -30.7798004      -25.6065998    
   Pt      -52.4332008      -30.0340004      -28.0417004    
   Pt      -51.6586990      -26.0249996      -27.0639000    
   Pt      -51.2528000      -30.4885006      -30.5137005    
   Pt      -55.5074005      -25.7026005      -27.8768997    
   Pt      -53.9642982      -26.2162991      -25.6609001    
   Pt      -53.0971985      -28.6611996      -25.6718006    
   Pt      -50.3796997      -27.9536991      -31.9797993    
   Pt      -50.7802010      -27.8020992      -29.1753006    
   Pt      -50.4898987      -28.5419998      -26.6264992    
   Pt      -48.9370995      -31.9605007      -30.8635998    
   Pt      -49.7930984      -30.6704998      -28.2327995    
   Pt      -48.6875000      -29.3817005      -30.4643993    
   Pt      -49.0325012      -26.1674004      -27.4552002    
   Pt      -48.6026001      -26.5580006      -30.1180000    
   Pt      -48.1997986      -30.0512009      -25.9867992    
   Pt      -47.2132988      -31.3122997      -28.8146992    
   Pt      -47.9704018      -28.5238991      -28.1128998    
   Pt      -44.9207993      -30.6478004      -30.1341000    
   Pt      -46.0237007      -28.1457005      -30.2229996    
   Pt      -46.4821014      -26.2157993      -28.4748001    
   Pt      -46.0387001      -27.3871002      -26.1044998    
   Pt      -45.5937004      -29.7994995      -27.4001999    
   Pt      -44.1082993      -27.5342007      -28.1697006    
   Pt      -43.7874985      -31.5415001      -25.7849007    
   Pt      -44.0814018      -25.9808006      -30.4747009    
   Pt      -43.5466003      -28.6812000      -25.8645992    
   Pt      -39.8311005      -26.4738007      -31.1800995    
   Pt      -43.2865982      -28.7271996      -30.3383007    
   Pt      -42.9775009      -30.1154995      -28.0611992    
   Pt      -42.2190018      -31.2446995      -30.4286003    
   Pt      -39.2080994      -31.1418991      -30.5501003    
   Pt      -42.2817993      -26.2917995      -26.6746998    
   Pt      -40.6720009      -31.3834000      -28.0114994    
   Pt      -41.8041000      -26.6424007      -29.3624001    
   Pt      -40.8384018      -28.4407997      -27.0890999    
   Pt      -40.6142998      -28.9647007      -29.9487991    
   Pt      -38.6271019      -29.5536995      -28.1555004    
   Pt      -39.2719002      -26.5855007      -28.3034992    
   Pt      -36.6921997      -29.8106003      -31.9540005    
   Pt      -38.1207008      -27.8428001      -26.1175003    
   Pt      -37.8586006      -28.1730995      -30.2830009    
   Pt      -35.2616997      -26.3850994      -30.7660007    
   Pt      -36.7330017      -30.9864006      -29.4769993    
   Pt      -36.5265007      -27.0046005      -28.2318993    
   Pt      -36.2736015      -29.6191998      -27.0939999    
   Pt      -35.0621986      -28.8675003      -29.5463009    
   Pt      -33.8596992      -26.6940002      -27.7327003    
   Pt      -33.9233017      -29.1257000      -25.8281994    
   Pt      -26.2455006      -29.5305004      -30.9318008    
   Pt      -25.6648998      -27.3581009      -29.4041996    
   Pt      -24.5862007      -31.8719006      -26.2852993    
   Pt      -25.5944996      -27.8838005      -26.6065998    
   Pt      -22.6315002      -31.6490993      -28.3551006    
   Pt      -24.7112999      -31.7003994      -30.7999992    
   Pt      -24.9911995      -29.9796009      -28.3346996    
   Pt      -21.9365997      -31.1333008      -31.2488003    
   Pt      -20.9545994      -28.1709003      -31.3523006    
   Pt      -23.5844994      -29.0421009      -30.5699005    
   Pt      -23.2409000      -27.7404995      -28.1037006    
   Pt      -23.4540997      -26.2922001      -30.5084991    
   Pt      -21.3001995      -29.4449997      -28.9673004    
   Pt      -21.0510006      -26.5293007      -29.1727009    
   Pt      -20.7943993      -27.6751995      -26.8020992    
   Pt      -22.9612007      -29.6189995      -26.2612991    
   Pt      -20.2528000      -30.0755005      -25.6019993    
   Pt      -17.1387005      -31.9592991      -29.6093998    
   Pt      -19.0548000      -30.2434998      -30.5744991    
   Pt      -19.0771008      -30.9720993      -27.8414001    
   Pt      -18.8806992      -28.1191006      -28.9494991    
   Pt      -14.8256998      -30.5282993      -30.3873005    
   Pt      -18.6051006      -26.5372009      -31.2947006    
   Pt      -16.4741001      -29.6002998      -28.2199993    
   Pt      -13.6166000      -29.7947006      -27.8936996    
   Pt      -14.4504995      -27.9354000      -29.7632008    
   Pt      -16.6341991      -26.4901009      -29.0126991    
   Pt      -14.9575996      -27.4997005      -27.0417004    
   Pt      -16.8663006      -28.7299004      -30.8505993    
   Pt      -17.7866993      -27.9545994      -26.5165997    
   Pt      -17.5298004      -30.5188999      -25.6914005    
   Pt      -14.9155998      -29.8195000      -25.6452999    
   Pt      -18.8442993      -25.6746998      -27.5900993    
   Pt      -12.4822998      -28.3097992      -25.7007008    
   Pt      -12.5025997      -27.1312008      -28.1110001    
   Pt      -12.3345003      -31.0886993      -25.7945995    
   Pt      -12.1110001      -29.3999996      -30.1606007    
   Pt      -10.7882004      -29.4160004      -27.6872005    
   Pt      -9.73029041      -26.6777000      -27.7432995    
   Pt      -12.0689001      -26.6252995      -30.6462994    
   Pt      -11.5052004      -25.6979008      -25.8269997    
   Pt      -9.35334969      -25.9995003      -30.4080009    
   Pt      -1.22729003      -31.9876995      -25.6686001    
   Pt      -4.90079021      -30.9519997      -26.8297005    
   Pt      -3.76683998      -29.8276005      -29.4832001    
   Pt     -0.772467971      -28.4855003      -30.9298992    
   Pt      -3.34219003      -27.6844997      -31.4892006    
   Pt      -1.02682996      -30.5394993      -29.2059002    
   Pt      -2.25654006      -29.8306007      -26.8658009    
   Pt      -5.09081984      -27.2833996      -29.4843006    
   Pt      -2.28862000      -27.7618008      -28.5706005    
   Pt      -4.68069983      -28.2985001      -26.9556999    
   Pt     -0.363018006      -27.8866997      -26.2957001    
   Pt      -2.83103991      -26.9228001      -25.7043991    
   Pt      -5.42251015      -25.8071995      -31.6252995    
   Pt      -58.9924011      -20.3848000      -25.6704006    
   Pt      -58.7804985      -23.2644997      -25.6114998    
   Pt      -57.5441017      -23.9043007      -28.1140003    
   Pt      -51.3577003      -25.2082996      -31.8747005    
   Pt      -53.8856010      -23.2061005      -31.2227993    
   Pt      -56.6195984      -21.6683006      -26.6590004    
   Pt      -55.1645012      -22.9410000      -28.7917004    
   Pt      -54.0435982      -20.6378002      -29.8875008    
   Pt      -53.2092018      -25.1592999      -29.4512997    
   Pt      -54.1819992      -21.1075993      -27.0324001    
   Pt      -53.4416008      -23.8570995      -26.7709007    
   Pt      -51.9991989      -20.1858997      -28.2248001    
   Pt      -52.4019012      -22.6980000      -28.8332996    
   Pt      -51.9221001      -21.8206005      -25.6576004    
   Pt      -56.0433006      -24.2248001      -25.6233006    
   Pt      -51.2445984      -22.5863991      -31.2819996    
   Pt      -48.7019997      -21.4253998      -31.5606995    
   Pt      -46.0833015      -22.2343006      -31.6987000    
   Pt      -46.5121994      -25.5624008      -31.3225994    
   Pt      -51.0088005      -20.0587997      -30.6429996    
   Pt      -50.5190010      -24.6973991      -29.2549000    
   Pt      -50.2743988      -23.5811005      -26.8351994    
   Pt      -49.9183006      -20.1196003      -26.4782009    
   Pt      -48.4505005      -23.9400997      -30.8563004    
   Pt      -46.7032013      -19.5951004      -30.8206005    
   Pt      -49.7453003      -21.8537998      -28.8526001    
   Pt      -47.0584984      -24.1767006      -25.7516994    
   Pt      -47.9667015      -23.9284992      -28.2840996    
   Pt      -47.7574005      -21.5242996      -26.6800995    
   Pt      -45.4165001      -23.7584991      -29.4232998    
   Pt      -47.2476997      -21.6152000      -29.2898998    
   Pt      -46.3464012      -19.5459003      -27.8285007    
   Pt      -45.2704010      -22.2992992      -26.9626999    
   Pt      -48.8144989      -19.2826996      -29.1597996    
   Pt      -39.0756989      -23.8125992      -31.9944992    
   Pt      -44.7408981      -21.0958996      -29.3031998    
   Pt      -41.8171997      -24.6665001      -31.7542992    
   Pt      -44.7420998      -24.9962006      -26.7712994    
   Pt      -44.1823006      -20.3362007      -31.7856998    
   Pt      -43.7481995      -19.4990997      -27.2404995    
   Pt      -43.2210999      -22.7590008      -30.5883007    
   Pt      -42.7933998      -24.3768005      -28.4712009    
   Pt      -42.4249001      -23.7315998      -25.7304993    
   Pt      -40.7639999      -21.8504009      -30.8167000    
   Pt      -42.4338989      -21.8462009      -27.8281002    
   Pt      -42.3484993      -19.8152008      -29.5891991    
   Pt      -40.2186012      -24.2688007      -29.6455002    
   Pt      -40.7868004      -21.2856007      -25.7698002    
   Pt      -39.8428001      -21.3460999      -28.4048004    
   Pt      -40.1627007      -23.7625999      -27.1215992    
   Pt      -38.6329994      -19.4547005      -26.4022007    
   Pt      -39.7666016      -19.2616005      -30.0830994    
   Pt      -37.6912994      -25.4395008      -30.1259003    
   Pt      -38.2719002      -22.1480007      -26.3048000    
   Pt      -37.8324013      -23.0783005      -28.8931007    
   Pt      -38.1006012      -21.3610992      -30.9167004    
   Pt      -37.4225006      -24.9703999      -26.7187996    
   Pt      -36.3820000      -23.6315002      -31.3404999    
   Pt      -37.1147995      -20.4699001      -28.3043995    
   Pt      -33.6483002      -23.8045998      -30.8050003    
   Pt      -35.3326988      -21.6875992      -29.9706001    
   Pt      -35.5200005      -24.5450001      -28.8059998    
   Pt      -32.4948997      -21.4141998      -29.7045994    
   Pt      -35.8297005      -22.5046005      -27.2233009    
   Pt      -34.6363983      -24.5755997      -26.0386009    
   Pt      -34.3282013      -20.3215008      -27.6944008    
   Pt      -33.4398994      -23.0918999      -28.0538998    
   Pt      -31.2605991      -22.7509995      -31.8754997    
   Pt      -31.8959007      -19.8603001      -26.0510998    
   Pt      -31.8073997      -24.3390999      -26.2992992    
   Pt      -30.7313995      -22.0461006      -27.6172009    
   Pt      -29.7996006      -21.0471992      -30.3278008    
   Pt      -30.8777008      -19.2205009      -28.4526997    
   Pt      -21.3101006      -25.4060993      -31.7141991    
   Pt      -21.5373993      -25.0419998      -26.8509007    
   Pt      -24.3666000      -25.2723999      -27.8015003    
   Pt      -22.3549995      -24.1509991      -29.3992996    
   Pt      -19.8232002      -23.0333004      -27.5697002    
   Pt      -22.5786991      -22.3931007      -27.3143005    
   Pt      -19.4918003      -24.3617001      -29.9629002    
   Pt      -20.5158997      -20.6009998      -26.5704994    
   Pt      -14.0492001      -21.0662994      -31.9188995    
   Pt      -16.4582996      -25.5767994      -26.0084000    
   Pt      -14.3599997      -25.0837994      -29.8948002    
   Pt      -13.9940004      -24.7928009      -27.1546001    
   Pt      -18.1618996      -21.9720993      -29.6830006    
   Pt      -17.6408005      -21.3614006      -26.9302006    
   Pt      -14.8111000      -21.9370003      -26.9864998    
   Pt      -16.7742004      -23.8451996      -27.9717007    
   Pt      -16.9354992      -24.3078003      -30.8465996    
   Pt      -15.4764996      -22.3348999      -29.8929005    
   Pt      -13.0616999      -22.6763000      -28.8043003    
   Pt      -16.3055000      -19.7859993      -30.9360008    
   Pt      -13.8106003      -20.2022991      -29.2812996    
   Pt      -12.2020998      -23.9314003      -31.2710991    
   Pt      -7.15355015      -22.1779003      -30.6954994    
   Pt      -12.0528002      -23.1123009      -26.2402992    
   Pt      -11.6504002      -21.1310997      -30.7859993    
   Pt      -9.72745037      -23.2091999      -30.6049004    
   Pt      -11.2634001      -24.6912003      -28.6863995    
   Pt      -10.4306002      -22.0466995      -28.2761002    
   Pt      -12.4226999      -20.4757004      -26.9804993    
   Pt      -9.32551003      -22.4381008      -25.8153992    
   Pt      -9.03577995      -20.5007000      -29.7509003    
   Pt      -8.29669952      -23.9710007      -28.4202995    
   Pt      -7.27623987      -21.4440994      -27.5412998    
   Pt      -9.50590038      -19.6828003      -27.0781002    
   Pt      -4.11140013      -25.5482006      -27.6951008    
   Pt      -1.29612994      -25.3866997      -27.6107006    
   Pt      -2.88883996      -25.4790993      -30.0823994    
   Pt     -0.577825010      -23.5646992      -30.0905991    
   Pt      -2.73725009      -23.1562996      -31.7010002    
   Pt      -4.58336020      -21.3117008      -30.8106003    
   Pt      -2.18466997      -21.0324993      -29.9897003    
   Pt      -1.91930997      -19.4605007      -27.4029999    
   Pt      -5.23962021      -23.8388004      -29.6623001    
   Pt      -2.70514989      -21.6450005      -26.1152992    
   Pt      -4.34918022      -20.9302006      -28.1224003    
   Pt      -5.12287998      -23.1266994      -26.7721996    
   Pt      -2.81148005      -23.1994991      -28.3544006    
   Pt      -6.37839985      -19.8216991      -29.5058002    
   Pt     -0.587852001      -21.7964993      -27.9409008    
   Pt      -2.76744008      -24.2451000      -25.6683006    
   Pt      -5.30494022      -20.6977005      -25.6322002    
   Pt      -1.44763002E-02  -23.4916000      -26.1847992    
   Pt      -57.6324997      -16.3467999      -30.8771992    
   Pt      -52.1916008      -15.7833004      -31.8875999    
   Pt      -54.8069992      -16.2798004      -31.4377003    
   Pt      -57.4259987      -13.6279001      -27.6142006    
   Pt      -56.9606018      -16.1910000      -28.1602993    
   Pt      -57.0488014      -18.0419006      -26.1058998    
   Pt      -53.4609985      -14.0177002      -30.3516006    
   Pt      -56.0260010      -14.2265997      -30.1777000    
   Pt      -55.8473015      -18.1842003      -29.7700005    
   Pt      -53.0312004      -18.1219006      -29.9144001    
   Pt      -55.2689018      -15.9768000      -26.1074009    
   Pt      -51.6286011      -15.6854000      -29.2091999    
   Pt      -54.4421005      -18.4183006      -27.3153992    
   Pt      -54.7337990      -13.6153002      -27.7241993    
   Pt      -54.3846016      -16.0758991      -28.7681007    
   Pt      -52.6547012      -16.4692001      -26.5636997    
   Pt      -51.9706001      -13.5122995      -27.7369995    
   Pt      -52.4199982      -19.1515999      -25.6371002    
   Pt      -50.7602005      -17.9085999      -27.7439995    
   Pt      -49.7154999      -14.7865000      -31.1452007    
   Pt      -47.6991997      -17.1259995      -31.0883007    
   Pt      -50.3809013      -17.4799995      -30.6364994    
   Pt      -50.2705994      -15.5817003      -26.5879993    
   Pt      -45.0667000      -15.7151003      -30.8136005    
   Pt      -49.3527985      -13.2524996      -27.8715992    
   Pt      -49.0596008      -16.1298008      -28.7730007    
   Pt      -47.3475990      -14.3432999      -29.8714008    
   Pt      -48.1430016      -17.8778000      -26.6392994    
   Pt      -46.6138992      -17.0212002      -28.7821999    
   Pt      -47.3343010      -15.2672005      -26.8239002    
   Pt      -45.0452995      -14.8865004      -28.1464005    
   Pt      -44.9967995      -13.0398998      -25.9701996    
   Pt      -45.3986015      -17.2264004      -26.3728008    
   Pt      -45.2239990      -12.9434004      -30.2996006    
   Pt      -44.6237984      -18.4426994      -29.7653008    
   Pt      -42.7640991      -17.1553001      -31.1797009    
   Pt      -40.3117981      -14.3429003      -31.0620003    
   Pt      -43.1580009      -17.0196991      -28.1583996    
   Pt      -42.8319016      -14.7278004      -29.7317009    
   Pt      -41.0050011      -18.8586006      -27.5007000    
   Pt      -41.4245987      -15.1409998      -27.3486004    
   Pt      -38.9007988      -14.8372002      -28.7989006    
   Pt      -39.7918015      -16.8073006      -25.9613991    
   Pt      -40.7008018      -16.7103996      -29.5135002    
   Pt      -39.2416000      -13.6428003      -26.3974991    
   Pt      -38.4952011      -17.5667000      -28.2238007    
   Pt      -43.5915985      -15.2709999      -25.7341995    
   Pt      -38.3003006      -16.4412003      -30.8654003    
   Pt      -34.6329994      -19.1102009      -30.5238991    
   Pt      -35.8888016      -14.8697004      -31.2987995    
   Pt      -33.6604004      -16.6854000      -31.3360004    
   Pt      -37.3302002      -15.7377996      -26.8052998    
   Pt      -37.1887016      -18.8663998      -30.2161007    
   Pt      -36.4062996      -13.9146004      -28.7518997    
   Pt      -35.9970016      -16.6142998      -29.3106003    
   Pt      -36.0833015      -18.0758991      -26.9888000    
   Pt      -33.7210007      -14.8799000      -29.3743000    
   Pt      -34.6035995      -15.5733995      -26.9069996    
   Pt      -33.6708984      -17.7451000      -28.5568008    
   Pt      -36.4973984      -13.2205000      -25.9507008    
   Pt      -37.8891983      -13.1725998      -31.1910992    
   Pt      -32.0820007      -19.0678005      -30.8113003    
   Pt      -34.3037987      -12.9347000      -27.4647999    
   Pt      -32.0036011      -14.4174004      -26.9447002    
   Pt      -26.0375996      -18.7171993      -31.2071991    
   Pt      -31.7066994      -17.1938992      -26.7605000    
   Pt      -31.7621002      -14.6013002      -31.2973995    
   Pt      -31.4803009      -16.6769009      -29.5482006    
   Pt      -29.2124004      -15.6380997      -31.0729008    
   Pt      -30.0428009      -14.5277996      -28.8497009    
   Pt      -28.8931007      -18.3521004      -30.8311005    
   Pt      -26.9223003      -16.5100994      -29.5734005    
   Pt      -29.1436005      -17.1494999      -28.2399998    
   Pt      -27.8260994      -15.0186005      -27.1655006    
   Pt      -27.5667000      -13.8430996      -29.8775997    
   Pt      -25.6833000      -16.6804008      -27.1082993    
   Pt      -29.4388008      -18.5807991      -25.8710003    
   Pt      -29.8351994      -12.8219004      -30.9729004    
   Pt      -25.3668995      -13.4827003      -31.5937996    
   Pt      -24.6217003      -16.0207996      -30.9391003    
   Pt      -25.3075008      -14.3633003      -28.4750004    
   Pt      -22.0083008      -15.1929998      -30.8367996    
   Pt      -23.3696995      -14.8889999      -26.4370995    
   Pt      -20.6539001      -14.3431997      -26.8861008    
   Pt      -20.1033001      -13.4085999      -29.6382999    
   Pt      -22.6254997      -13.3922005      -28.4398003    
   Pt      -15.6382999      -17.1895008      -31.6622009    
   Pt      -13.2216997      -15.4677000      -31.3833008    
   Pt      -13.1042995      -18.3806000      -31.1774006    
   Pt      -10.5573997      -14.4900999      -31.8355999    
   Pt      -10.3424997      -18.8857002      -31.5077991    
   Pt      -7.73564005      -19.0130997      -31.5783005    
   Pt      -11.2788000      -18.9755001      -28.9927998    
   Pt      -8.79240990      -15.1155996      -29.9755993    
   Pt      -10.9710999      -16.6658001      -30.3050003    
   Pt      -11.4780998      -14.1253004      -29.3663998    
   Pt      -8.60698032      -17.7865009      -29.3631001    
   Pt      -10.2061005      -16.1427002      -27.6760998    
   Pt      -7.53487015      -15.8285999      -27.5641003    
   Pt      -9.25920963      -13.5117998      -27.8061008    
   Pt      -6.99475002      -18.7085991      -27.1643009    
   Pt      -11.5156002      -17.9613991      -26.1590004    
   Pt      -6.90405989      -13.2494001      -26.5865002    
   Pt      -8.79880047      -17.5876999      -25.6555996    
   Pt      -6.41247988      -16.4339008      -31.6721001    
   Pt      -4.91260004      -18.7514992      -31.7852993    
   Pt      -1.82615995      -18.6343994      -31.3367996    
   Pt      -3.62731004      -18.7219009      -29.4174995    
   Pt      -6.25403976      -14.4436998      -29.7838001    
   Pt      -3.55963993      -16.3848000      -31.0674992    
   Pt      -1.25574994      -15.1375999      -29.8568001    
   Pt      -4.57006979      -18.0491009      -26.8696003    
   Pt      -3.61244011      -13.7854004      -30.1912994    
   Pt      -5.87237978      -17.2332993      -29.2500992    
   Pt      -4.59636021      -15.3460999      -27.7733994    
   Pt      -2.35879993      -16.7276001      -27.6040993    
   Pt      -2.18551993      -13.7377996      -27.6403999    
   Pt     -0.304138988      -17.8593006      -29.2560997    
   Pt      -4.10506010      -13.6901999      -25.6788006    
   Pt     -0.642310977      -17.7717991      -25.6347008    
   Pt      -60.6221008      -10.6020002      -26.2893009    
   Pt      -58.4174004      -11.1366997      -27.8356991    
   Pt      -59.2434998      -8.39536953      -27.4953003    
   Pt      -54.4733009      -11.9694996      -31.7376003    
   Pt      -57.0724983      -7.08563995      -26.1469002    
   Pt      -52.1170998      -10.5127001      -31.3731995    
   Pt      -56.5158005      -9.17949963      -27.6756001    
   Pt      -56.0555992      -11.6458998      -29.2005005    
   Pt      -54.8810997      -7.15830994      -28.5058002    
   Pt      -55.6442986      -11.4362001      -26.4904995    
   Pt      -53.2953987      -11.3856001      -28.9619999    
   Pt      -53.6953011      -9.25819969      -27.0508003    
   Pt      -52.3037987      -11.3836002      -26.1389999    
   Pt      -52.0690002      -8.72889042      -29.3327999    
   Pt      -52.1548004      -6.82898998      -27.5660000    
   Pt      -54.2482986      -6.97615004      -25.7625999    
   Pt      -51.0471001      -8.84033012      -26.2611008    
   Pt      -51.0035019      -12.6601000      -30.1081009    
   Pt      -46.5849991      -12.5087996      -27.9860001    
   Pt      -50.5929985      -10.7353001      -28.2264004    
   Pt      -49.7281990      -9.45946026      -30.6247005    
   Pt      -48.4734001      -11.8174000      -29.9594002    
   Pt      -49.5121994      -8.02058029      -28.2308006    
   Pt      -46.1633987      -10.3673000      -29.7364006    
   Pt      -48.0364990      -10.2874002      -27.7113991    
   Pt      -45.1334991      -10.3233995      -27.2101994    
   Pt      -46.6487999      -7.84221983      -27.8097000    
   Pt      -47.5646019      -7.72460985      -30.2940006    
   Pt      -50.2098999      -6.63498020      -30.3917007    
   Pt      -48.2832985      -8.28417015      -25.6324005    
   Pt      -42.1862984      -12.7618999      -25.9536991    
   Pt      -41.1011009      -12.7832003      -28.6359997    
   Pt      -40.2235985      -11.7587996      -31.8283997    
   Pt      -43.7160988      -12.4012003      -28.2500992    
   Pt      -42.5695992      -12.3165998      -30.8286991    
   Pt      -43.4837990      -10.0506001      -29.8101997    
   Pt      -40.6160011      -10.2195997      -29.6191006    
   Pt      -42.3541985      -10.2195997      -27.2502995    
   Pt      -38.6007996      -12.1294003      -28.6399002    
   Pt      -39.9780006      -11.0993996      -26.2106991    
   Pt      -32.2220993      -11.9287004      -31.9498005    
   Pt      -38.3199997      -9.42451000      -28.1982002    
   Pt      -34.9999008      -6.93508005      -31.4340000    
   Pt      -38.0423012      -10.3913002      -30.8726006    
   Pt      -34.4174995      -12.4516001      -30.2271996    
   Pt      -35.4855995      -9.68723011      -30.1793995    
   Pt      -37.3125000      -7.65883017      -30.1326008    
   Pt      -36.2041016      -11.1976004      -28.1327991    
   Pt      -33.3697014      -8.09006977      -29.6492996    
   Pt      -32.4244003      -11.7578001      -26.2287006    
   Pt      -34.7291985      -10.6218996      -25.9039993    
   Pt      -35.6487999      -8.43402958      -27.7915001    
   Pt      -33.6231003      -10.4946003      -28.4006996    
   Pt      -33.1232986      -8.46387005      -26.7507000    
   Pt      -37.3711014      -10.2966003      -25.6098995    
   Pt      -31.9675999      -12.5780001      -29.0837994    
   Pt      -29.2779007      -9.72140026      -31.6490002    
   Pt      -31.3806000      -7.08734989      -28.2940998    
   Pt      -31.5049000      -10.0718002      -30.2124004    
   Pt      -30.9549999      -7.65674019      -31.0965004    
   Pt      -27.4473000      -11.7093000      -31.4927006    
   Pt      -28.2614002      -7.20088005      -31.2103004    
   Pt      -31.0305004      -10.0377998      -27.6979008    
   Pt      -26.7462006      -9.29522991      -30.3910007    
   Pt      -30.0681000      -7.97252989      -26.1987000    
   Pt      -29.9827003      -12.5004997      -27.1697998    
   Pt      -29.2388000      -8.43315983      -29.0095997    
   Pt      -28.7672997      -11.1279001      -29.2005997    
   Pt      -28.4442997      -10.0306997      -26.7283993    
   Pt      -26.8894005      -7.29455996      -28.5387001    
   Pt      -27.2429008      -12.4609003      -27.4311008    
   Pt      -27.1578999      -7.73923016      -25.8426991    
   Pt      -25.8379993      -9.74098969      -27.5820007    
   Pt      -25.6315994      -11.7893000      -29.4582996    
   Pt      -24.8610992      -10.8267002      -31.9710007    
   Pt      -24.5139008      -7.45497990      -26.9675999    
   Pt      -24.3052006      -8.29316998      -29.6313000    
   Pt      -22.4514999      -9.64428043      -31.3495007    
   Pt      -22.8250999      -12.4931002      -30.9181004    
   Pt      -24.5529003      -12.0932999      -26.8481998    
   Pt      -20.1795998      -10.9939003      -31.1273994    
   Pt      -23.2658005      -10.6984997      -29.0056000    
   Pt      -22.7334003      -9.78184986      -26.5576000    
   Pt      -20.8754997      -9.04998970      -29.2985001    
   Pt      -20.7693005      -11.4087000      -28.0489998    
   Pt      -20.4193001      -8.24845028      -26.2789001    
   Pt      -22.0928993      -7.18529987      -27.9722004    
   Pt      -19.4683990      -6.68911982      -31.0394993    
   Pt      -22.0967999      -7.02266979      -30.6921997    
   Pt      -22.1872997      -12.3592997      -25.8097000    
   Pt      -18.5347004      -12.5187998      -26.9881992    
   Pt      -19.1751003      -7.09610987      -28.4771996    
   Pt      -18.2842999      -8.98797035      -30.4384995    
   Pt      -18.5685997      -9.59910011      -27.7297993    
   Pt      -14.7856998      -8.11909962      -31.2999001    
   Pt      -18.0112000      -11.5384998      -29.4937000    
   Pt      -16.5466995      -7.43245983      -27.2367992    
   Pt      -13.1974001      -9.75916004      -29.3605003    
   Pt      -16.0456009      -9.43080997      -29.0734005    
   Pt      -16.4069004      -10.7884998      -26.6513004    
   Pt      -14.2061996      -9.02367020      -26.5503006    
   Pt      -14.3192997      -7.35451984      -28.6739006    
   Pt      -16.6578007      -6.54335022      -29.9342995    
   Pt      -9.54996014      -12.2911997      -30.6462002    
   Pt      -7.31516981      -11.9706001      -29.1487007    
   Pt      -11.9570999      -7.75100994      -27.8286991    
   Pt      -11.7776003      -10.2902002      -27.0839005    
   Pt      -7.84598017      -9.89591980      -30.9578991    
   Pt      -10.2351999      -9.43749046      -29.3868999    
   Pt      -9.04292965      -10.9006996      -27.3066998    
   Pt      -7.51031017      -8.59414959      -28.4864006    
   Pt      -12.0244999      -7.55149984      -30.6450005    
   Pt      -9.63998032      -8.28087997      -26.8173008    
   Pt      -7.14284992      -7.11742020      -26.0384007    
   Pt      -9.83397961      -6.56800985      -29.0837002    
   Pt      -10.9699001      -12.7103004      -25.7411003    
   Pt     -0.571092010      -9.97692966      -29.8591995    
   Pt      -6.07837009      -10.5232000      -27.1604996    
   Pt      -4.91512012      -12.6601000      -28.1175995    
   Pt      -1.19047999      -12.4210997      -30.6105003    
   Pt     -0.702458978      -8.39212990      -31.9197006    
   Pt      -5.61755991      -12.1604996      -31.3376007    
   Pt      -2.95498991      -9.77521038      -31.2642002    
   Pt      -5.95050001      -7.65150976      -31.1292000    
   Pt      -3.25042009      -7.36058998      -30.1536007    
   Pt      -5.35138988      -9.92572021      -29.7031002    
   Pt      -3.41855001      -10.8374004      -26.4340992    
   Pt     -0.706885993      -11.3493996      -27.6569004    
   Pt      -4.82204008      -8.08848953      -27.7219009    
   Pt      -3.00440001      -11.2168999      -29.0771008    
   Pt      -2.18634009      -8.73793983      -27.9631996    
   Pt     -0.551859021      -6.84462023      -26.3327007    
   Pt     -0.544870019      -7.10100985      -29.4708996    
   Pt      -57.9225998      -3.21050000      -26.0007992    
   Pt      -55.1509018      -2.33512998      -31.9424992    
   Pt      -57.4916000     -0.980580986      -27.8071003    
   Pt      -52.5674019      -1.40041995      -31.6842995    
   Pt      -56.3152008      -2.82017994      -29.6142006    
   Pt      -56.7773018      -4.92406988      -28.0312004    
   Pt      -55.3750000      -5.23740005      -30.5634003    
   Pt      -52.8535004      -6.11148977      -30.2740002    
   Pt      -55.3208008      -2.49379992      -27.2374001    
   Pt      -54.0567017      -4.77118015      -27.8519993    
   Pt      -53.3255997      -3.41250992      -29.9239998    
   Pt      -52.6539001      -2.27407002      -27.3390007    
   Pt      -52.2212982      -4.62373018      -25.9584007    
   Pt      -54.1646004     -0.979694009      -29.4125004    
   Pt      -51.2302017      -4.47960997      -28.6455002    
   Pt      -51.3459015      -1.55718994      -29.4080009    
   Pt      -56.6540985     -0.252366990      -30.5142002    
   Pt      -49.7100983      -1.01145995      -31.7021008    
   Pt      -47.3987007     -0.507246971      -27.9897995    
   Pt      -50.9101982      -3.66298008      -31.2908993    
   Pt      -50.0630989     -0.692644000      -27.1254997    
   Pt      -49.8199005      -3.38067007      -26.7308998    
   Pt      -49.9160004      -6.07218981      -26.2201004    
   Pt      -48.4707985      -5.38428020      -28.4606991    
   Pt      -48.9593010      -2.62116003      -29.3020992    
   Pt      -47.1264992      -5.78916979      -26.0606995    
   Pt      -47.1505013      -3.06447005      -26.8948002    
   Pt      -44.4846001      -5.31715012      -25.8479004    
   Pt      -34.4065018      -3.86530995      -30.6392994    
   Pt      -34.0158005      -5.96808004      -28.0485992    
   Pt      -32.4620018      -5.52620983      -30.5002003    
   Pt      -34.1940002      -2.92236996      -28.1131001    
   Pt      -33.8115005      -4.15704012      -25.8047009    
   Pt      -33.2375984     -0.400211006      -31.4657001    
   Pt      -32.0203018      -6.12608004      -25.8495998    
   Pt      -31.8124008      -4.36766005      -27.9743004    
   Pt      -25.8313999      -6.29411983      -30.9008999    
   Pt      -27.7956009      -4.65891981      -31.7541008    
   Pt      -31.9503994      -2.22136998      -29.6881008    
   Pt      -31.8775997      -1.91557002      -26.9421005    
   Pt      -29.6175995      -2.83418989      -31.2206001    
   Pt      -27.2924995      -1.93656003      -29.3952999    
   Pt      -30.0827999      -3.72792006      -25.9204998    
   Pt      -29.8255997      -5.41231012      -29.8377991    
   Pt      -29.6315002      -3.08124995      -28.5287991    
   Pt      -28.9643002      -5.87133980      -27.2336998    
   Pt      -29.1889000      -1.02024996      -26.8656998    
   Pt      -27.6291008      -3.26322007      -26.7080994    
   Pt      -27.3211002      -4.65700006      -29.0503006    
   Pt      -25.9377995      -5.23470020      -26.8719997    
   Pt      -26.3768997     -0.808686018      -27.1009998    
   Pt      -29.6438007     -0.449699998      -29.6991005    
   Pt      -23.5562000      -5.32832003      -31.8808002    
   Pt      -19.7889004     -0.127327994      -31.4165993    
   Pt      -23.8255997     -0.374816000      -27.5006008    
   Pt      -25.4876995      -3.67282009      -30.7952003    
   Pt      -24.7556000      -1.09118998      -29.9118996    
   Pt      -24.9043999      -3.11903000      -28.0883007    
   Pt      -24.0083008      -5.48485994      -29.0359001    
   Pt      -20.8526993      -4.49421978      -31.7269993    
   Pt      -23.7021008      -2.32463002      -25.6872997    
   Pt      -22.9708004      -3.13727999      -30.4148998    
   Pt      -23.2115002      -4.89836979      -26.5958004    
   Pt      -22.1760006      -2.70776010      -27.9057007    
   Pt      -20.3754997      -2.38489008      -29.9888992    
   Pt      -21.1224995      -4.95207024      -29.1856995    
   Pt      -20.4890003      -5.41868019      -26.5217991    
   Pt      -22.1284008     -0.534934998      -29.5984993    
   Pt      -21.2175007     -0.502515018      -26.6893997    
   Pt      -19.4286995      -2.85149002      -27.6215992    
   Pt      -18.5678005      -4.35086012      -29.9794998    
   Pt      -15.0179005      -1.40604997      -31.1718998    
   Pt      -17.6741009      -1.58037996      -29.8374996    
   Pt      -17.7479992      -5.02502012      -27.6000004    
   Pt      -16.0037994      -3.87729001      -30.6392002    
   Pt      -16.7367992      -2.57958007      -26.5814991    
   Pt      -13.8759003      -5.56349993      -30.5650005    
   Pt      -15.2098999      -1.99064004      -28.6371994    
   Pt      -15.2152996      -4.82948017      -28.2479000    
   Pt      -13.6932001      -6.24748993      -26.1772003    
   Pt      -13.9400997      -3.29414010      -26.5216999    
   Pt      -14.1676998     -0.413329005      -26.8066006    
   Pt      -13.1035995      -2.94757009      -29.9584999    
   Pt      -17.0604992     -0.106545001      -27.4703999    
   Pt      -13.3114996      -7.77842030E-02  -29.5261002    
   Pt      -12.4266005      -4.91400003      -28.2089996    
   Pt      -11.9616003      -1.93432999      -27.7653999    
   Pt      -11.2831001      -4.75902987      -30.7728004    
   Pt      -9.89441967      -3.85436010      -28.5569992    
   Pt      -10.5783005      -2.08548999      -30.6126003    
   Pt      -10.2356005      -3.13313007      -25.9242001    
   Pt      -10.7284002      -5.89344978      -26.2530003    
   Pt      -6.61124992      -5.49561009E-02  -31.9692993    
   Pt      -2.73022008      -6.01100016      -27.7693996    
   Pt      -3.09744000      -2.45356989      -31.0779991    
   Pt     -0.736016989      -2.39011002      -29.4027996    
   Pt      -4.44368982      -4.93001986      -30.7756996    
   Pt      -5.76464987      -2.30958009      -30.3099995    
   Pt      -1.83634996      -4.66905022      -29.9545002    
   Pt      -3.49235010      -1.94333005      -28.4556007    
   Pt      -1.80763996      -3.54210997      -27.0189991    
   Pt      -1.37776995     -0.757014990      -26.8652000    
   Pt      -1.59851003     -0.227945000      -30.9104004    
   Pt      -45.2262001      -64.5109024      -22.6110992    
   Pt      -48.1138992      -64.3651962      -23.3507004    
   Pt      -49.8802986      -64.1567001      -21.0716000    
   Pt      -46.1060982      -64.1277008      -25.2264996    
   Pt      -42.8000984      -64.1726990      -25.5622997    
   Pt      -44.2281990      -66.4291000      -24.5293007    
   Pt      -38.4510994      -65.0281982      -25.0196991    
   Pt      -42.5928001      -64.9809036      -22.7712002    
   Pt      -40.2598000      -66.5949020      -22.0653000    
   Pt      -41.6374016      -65.0945969      -20.0727997    
   Pt      -40.9663010      -66.1933975      -24.7483006    
   Pt      -38.9774017      -66.0619965      -19.4473991    
   Pt      -39.0906982      -64.2473984      -21.4013004    
   Pt      -35.6811981      -64.3368988      -25.3362007    
   Pt      -37.4219017      -65.9783020      -22.7880993    
   Pt      -37.4300003      -67.8230972      -20.9167995    
   Pt      -33.6741982      -66.1818008      -24.8990002    
   Pt      -36.3414993      -66.9129028      -25.2705002    
   Pt      -36.4730988      -65.2003021      -20.3894005    
   Pt      -34.9752007      -69.7527008      -21.4650002    
   Pt      -32.8555984      -68.6286011      -23.7723999    
   Pt      -34.9297981      -64.7680969      -22.6912003    
   Pt      -35.1036987      -67.3800964      -22.5589008    
   Pt      -32.6010017      -68.3160019      -21.0144997    
   Pt      -34.9641991      -67.4285965      -19.7404995    
   Pt      -33.7871017      -65.0764999      -20.1816006    
   Pt      -32.5745010      -66.1538010      -22.4932995    
   Pt      -30.5489006      -64.1279984      -25.5886993    
   Pt      -25.6847000      -64.3554001      -25.2861996    
   Pt      -31.2492008      -65.9465027      -20.2175007    
   Pt      -28.2842999      -65.5593033      -25.3407001    
   Pt      -30.9001007      -66.8365021      -24.7973995    
   Pt      -30.0890999      -67.8143997      -22.2742996    
   Pt      -30.1480007      -68.4487991      -19.5233002    
   Pt      -30.0447998      -65.1044006      -22.9414005    
   Pt      -27.5809002      -68.6343994      -20.8952999    
   Pt      -27.4634991      -66.7399979      -22.8878994    
   Pt      -28.8188992      -66.2258987      -20.6296997    
   Pt      -26.2938004      -66.1184006      -20.4064007    
   Pt      -25.2341003      -67.0214005      -24.5373993    
   Pt      -25.0991993      -65.1018982      -22.5725994    
   Pt      -24.8906994      -67.8089981      -21.9230995    
   Pt      -23.5226002      -65.6748962      -20.3460007    
   Pt      -22.7535992      -66.4437027      -23.1571007    
   Pt      -21.4624004      -64.3673019      -21.7903996    
   Pt     -0.433219999      -64.7042999      -20.6667004    
   Pt      -3.15855002      -64.0467987      -21.6499004    
   Pt      -55.8824005      -58.3703995      -25.0860004    
   Pt      -57.2221985      -58.3578987      -19.4316998    
   Pt      -56.4229012      -59.7356987      -21.8938999    
   Pt      -54.2341003      -61.0881004      -20.9794006    
   Pt      -54.5289993      -58.1841011      -20.5195999    
   Pt      -51.9561996      -62.3745995      -21.3932991    
   Pt      -53.5340004      -61.9994011      -23.8066998    
   Pt      -53.9412994      -59.2428017      -23.0559006    
   Pt      -52.0858994      -59.4399986      -20.7518005    
   Pt      -51.3857002      -60.4135017      -23.2299004    
   Pt      -51.6456985      -57.7855988      -22.8728008    
   Pt      -50.8972015      -58.6309013      -25.3544006    
   Pt      -50.9085007      -63.4308014      -23.8082008    
   Pt      -46.1417999      -60.1385002      -25.1448994    
   Pt      -48.5345001      -62.3030014      -25.0995007    
   Pt      -49.9439011      -61.3520012      -19.9853001    
   Pt      -49.5288010      -59.0833015      -21.6030006    
   Pt      -49.1820984      -61.8641014      -22.4605007    
   Pt      -48.7970009      -59.7652016      -24.1502991    
   Pt      -47.2070007      -63.3246002      -20.9325008    
   Pt      -46.3652992      -62.1066017      -23.3498001    
   Pt      -47.6327019      -58.1949997      -19.9731007    
   Pt      -47.1184006      -58.3319016      -22.5948009    
   Pt      -47.2490997      -60.6397018      -21.0498009    
   Pt      -44.9095993      -59.9339981      -22.3616009    
   Pt      -45.2953987      -59.7913017      -19.4864006    
   Pt      -47.2570992      -57.7566986      -25.4223995    
   Pt      -44.9658012      -57.6912994      -24.0214996    
   Pt      -44.6622009      -62.2803993      -21.0077991    
   Pt      -41.8308983      -61.7327995      -25.4550991    
   Pt      -39.3288002      -61.2793999      -24.9347000    
   Pt      -43.4259987      -59.6874008      -24.7133007    
   Pt      -43.5784988      -62.1764984      -23.4771996    
   Pt      -42.7867012      -60.2854004      -20.6599007    
   Pt      -40.5038986      -63.5031013      -23.8302994    
   Pt      -41.6385994      -62.7160988      -21.5813007    
   Pt      -41.3527985      -60.4122009      -23.0783005    
   Pt      -39.0750008      -61.6931992      -22.2136993    
   Pt      -40.3949013      -61.1565018      -19.9853001    
   Pt      -40.5900993      -58.6769981      -21.0709991    
   Pt      -38.8562012      -59.2718010      -23.1989994    
   Pt      -42.8022995      -58.0248985      -22.4715996    
   Pt      -42.8105011      -57.6124992      -19.6634007    
   Pt      -38.0698013      -59.7156982      -20.6611996    
   Pt      -32.5022011      -63.8176994      -23.8209991    
   Pt      -32.1309013      -61.5196991      -25.4291000    
   Pt      -37.2238998      -63.0764999      -23.3894997    
   Pt      -37.0447998      -62.4534988      -20.4853992    
   Pt      -36.6627007      -60.6044006      -24.8283005    
   Pt      -34.1493988      -59.6702995      -24.4214993    
   Pt      -34.6370010      -62.3380013      -23.9775009    
   Pt      -36.0945015      -60.5304985      -22.2866001    
   Pt      -36.3912010      -58.1775017      -23.6100998    
   Pt      -35.9558983      -58.0222015      -20.9200001    
   Pt      -34.2868004      -62.5182991      -21.2905998    
   Pt      -32.4305000      -61.1049004      -22.6919003    
   Pt      -33.9309998      -59.7686996      -20.9992008    
   Pt      -32.5745010      -61.7220993      -19.2870998    
   Pt      -33.8853989      -57.6459999      -22.8544998    
   Pt      -27.4475994      -63.9916000      -23.1331997    
   Pt      -29.6861000      -60.2588005      -25.5172005    
   Pt      -31.6998997      -63.5364990      -21.1828995    
   Pt      -28.0482998      -62.6143990      -25.3561993    
   Pt      -31.6685009      -58.9766998      -24.1998005    
   Pt      -31.4601002      -58.8858986      -21.3731003    
   Pt      -28.9458008      -63.5507011      -21.0324001    
   Pt      -26.2646999      -63.3942986      -20.5664005    
   Pt      -30.0403996      -62.3095016      -23.4307003    
   Pt      -27.1987000      -60.1982994      -24.5627003    
   Pt      -30.3381004      -61.1932983      -20.8661003    
   Pt      -29.3885002      -59.6170006      -22.8178997    
   Pt      -27.6762009      -61.3909988      -21.9442005    
   Pt      -28.7768002      -59.1915016      -20.1975002    
   Pt      -26.7667999      -58.6433983      -22.0671005    
   Pt      -26.2808990      -58.9603004      -19.3218002    
   Pt      -25.4335995      -62.1580009      -23.4603996    
   Pt      -23.2880001      -63.8535004      -24.0674000    
   Pt      -25.3085003      -60.8473015      -21.0778999    
   Pt      -23.1378002      -61.1530991      -24.9804993    
   Pt      -20.9113007      -62.8056984      -24.0860004    
   Pt      -24.8323994      -59.4150009      -23.6347008    
   Pt      -23.8591995      -63.0914001      -21.3764992    
   Pt      -20.5730991      -60.1581001      -24.1131001    
   Pt      -23.9773006      -58.4466019      -20.8950005    
   Pt      -20.3416004      -61.7563019      -21.6571999    
   Pt      -22.4817009      -58.3600006      -23.6226997    
   Pt      -22.7710991      -60.8160019      -22.4314003    
   Pt      -22.7637997      -60.8326988      -19.8544998    
   Pt      -21.0209999      -59.0373001      -21.1009007    
   Pt      -19.9447994      -57.7197990      -23.3474998    
   Pt      -18.8731995      -60.3013000      -19.5599003    
   Pt      -18.2406006      -63.0652008      -19.9046993    
   Pt      -18.4895992      -59.7629013      -22.2194004    
   Pt      -14.0887003      -58.3997993      -24.8621998    
   Pt      -17.4946003      -58.4800987      -24.5482006    
   Pt      -16.4277000      -61.0642014      -20.5182991    
   Pt      -16.8073006      -58.4580994      -19.7691002    
   Pt      -15.7914000      -59.1567993      -22.3260002    
   Pt      -14.3081999      -59.1417007      -20.0352001    
   Pt      -13.3074999      -58.0121002      -22.1714993    
   Pt      -7.67003012      -63.8779984      -19.3717003    
   Pt      -9.61775017      -59.3025017      -24.5526009    
   Pt      -12.2248001      -59.9947014      -23.7215004    
   Pt      -12.2736998      -60.5922012      -21.0046005    
   Pt      -7.90607977      -61.6113014      -20.5323009    
   Pt      -9.92796040      -60.0145988      -19.7984009    
   Pt      -11.8264999      -57.9160995      -19.7789001    
   Pt      -10.5100002      -58.4859009      -22.0191002    
   Pt      -9.91921997      -61.1365013      -22.4039993    
   Pt      -7.86332989      -59.0877991      -21.5431004    
   Pt      -7.07363987      -58.4231987      -24.0032005    
   Pt      -10.5159998      -62.6254005      -19.7590008    
   Pt      -6.22221994      -60.9584007      -22.7751999    
   Pt      -5.32234001      -62.8033981      -20.7404995    
   Pt      -1.38011003      -62.7616005      -23.2600002    
   Pt      -1.44510996      -62.2472992      -20.6277008    
   Pt      -4.60614014      -59.5377007      -24.5478992    
   Pt      -3.53491998      -60.8170013      -22.0401001    
   Pt      -2.05679989      -60.4394989      -24.6359005    
   Pt     -0.866020024      -60.2700005      -22.2434006    
   Pt      -2.78398991      -58.5377007      -20.2541008    
   Pt      -5.64631987      -60.0586014      -20.2782993    
   Pt      -2.58378005      -58.3072014      -22.9514999    
   Pt      -4.98731995      -58.4124985      -22.0638008    
   Pt     -0.280952007      -57.9236984      -21.1765003    
   Pt     -0.318046987      -58.3306999      -24.0855999    
   Pt     -0.419932991      -60.0537987      -19.6079998    
   Pt      -3.48085999      -61.2932014      -19.2700005    
   Pt      -59.4361992      -52.0032005      -19.2866001    
   Pt      -57.8436012      -53.8861008      -20.7178993    
   Pt      -55.7070999      -55.4543991      -24.9456005    
   Pt      -55.6152000      -54.4310989      -22.2940006    
   Pt      -55.4711990      -52.7966003      -24.5454998    
   Pt      -55.9944000      -55.8637009      -20.0557995    
   Pt      -55.9804001      -57.1209984      -22.6993999    
   Pt      -53.5211983      -57.0418015      -24.6033993    
   Pt      -55.1361008      -53.3231010      -19.7472992    
   Pt      -53.0274010      -53.4874001      -21.3819008    
   Pt      -53.5065002      -56.2254982      -21.8896008    
   Pt      -53.2492981      -55.6067009      -19.2998009    
   Pt      -53.3013000      -54.4281006      -23.8407993    
   Pt      -52.9266014      -51.7263985      -23.6333008    
   Pt      -55.0427017      -51.6310005      -21.9496002    
   Pt      -51.4499016      -51.4776001      -20.1245003    
   Pt      -51.1120987      -56.9300995      -20.3670998    
   Pt      -51.1957016      -53.3917007      -25.0788002    
   Pt      -51.1152992      -55.9961014      -25.1173992    
   Pt      -51.0096016      -55.2112999      -22.5627995    
   Pt      -45.0932999      -57.4715996      -21.1284008    
   Pt      -50.6935005      -52.5943985      -22.4155006    
   Pt      -50.5766983      -54.1954994      -20.0641003    
   Pt      -46.3460999      -53.2215996      -24.5168991    
   Pt      -48.8194008      -52.0278015      -20.6975994    
   Pt      -49.1376991      -57.0271988      -23.7189999    
   Pt      -48.8619003      -54.0267982      -23.6294003    
   Pt      -48.6054001      -55.8470993      -21.2453003    
   Pt      -46.9389000      -53.6722984      -21.6487999    
   Pt      -46.7089996      -55.7682991      -23.4526997    
   Pt      -45.3679008      -53.2405014      -19.4902992    
   Pt      -48.0365982      -51.3767014      -23.1970997    
   Pt      -41.1943016      -52.4234009      -25.5666008    
   Pt      -44.2957993      -52.9450989      -22.0298004    
   Pt      -43.6707993      -53.2725983      -24.6795006    
   Pt      -42.6464005      -56.9150009      -25.0890007    
   Pt      -43.8380013      -55.2094002      -20.3815994    
   Pt      -43.8232002      -55.4916000      -23.0342999    
   Pt      -40.5050011      -57.2206001      -23.4811993    
   Pt      -38.4762001      -57.0355988      -21.6292992    
   Pt      -41.4210014      -55.7149010      -21.3659992    
   Pt      -41.6846008      -52.4762993      -22.8817997    
   Pt      -41.3125000      -54.8250999      -24.1392994    
   Pt      -41.9645996      -53.1861992      -20.3927002    
   Pt      -39.1426010      -54.4252014      -22.4881001    
   Pt      -39.1855011      -52.0274010      -23.8600998    
   Pt      -39.2939987      -52.1085014      -21.1390991    
   Pt      -39.5183983      -54.3190002      -19.8260994    
   Pt      -43.6608009      -51.2092018      -19.7255001    
   Pt      -38.1749001      -56.2162018      -24.3057003    
   Pt      -33.0167007      -57.0066986      -25.3255997    
   Pt      -35.4939995      -56.0069008      -24.8407993    
   Pt      -36.9602013      -53.7781982      -23.9090004    
   Pt      -33.2606010      -57.0317001      -20.4972992
[truncated: 5,559,968 more chars]
