# Supplementary material for: The atomistic origin of the extraordinary oxygen reduction activity of Pt3Ni7 fuel cell catalysts
Source: Chem Sci. 2015 Apr 29;6(7):3915–25. doi: 10.1039/c5sc00840a (PMC5707479; doi:10.1039/c5sc00840a)
Supplement: Supplementary file 4 [file SC-006-C5SC00840A-s004.xyz]

      163013

          Pt              -12.18110      -32.82660      -89.66890    
          Pt              -19.92370      -26.83150      -90.72910    
          Pt              -15.28150      -28.41280      -89.98470    
          Pt              -12.86370      -29.74890      -89.96080    
          Pt              -22.24880      -25.56200      -89.85860    
          Pt              -18.45990      -24.71940      -89.71560    
          Pt              -19.92810      -18.93120      -89.79840    
          Pt              -3.167930      -17.91010      -89.83790    
          Pt              -1.759190      -15.55710      -90.54820    
          Pt             -0.2103250      -17.78920      -90.96430    
          Pt              -13.38080      -5.554560      -89.79220    
          Pt              -30.78690      -33.30200      -85.92720    
          Pt              -28.29490      -32.62090      -87.01470    
          Pt              -26.21440      -34.45070      -86.64710    
          Pt              -28.51340      -34.52080      -84.76390    
          Pt              -25.91890      -34.55590      -83.89460    
          Pt              -26.21370      -32.17530      -84.95250    
          Pt              -24.47460      -32.32200      -87.29120    
          Pt              -21.83010      -32.97330      -86.98990    
          Pt              -23.60220      -34.58880      -85.46070    
          Pt              -21.09890      -33.68500      -84.42890    
          Pt              -19.06590      -33.43390      -86.18590    
          Pt              -18.71770      -34.91630      -83.88630    
          Pt              -13.50950      -33.77300      -87.37730    
          Pt              -16.87230      -32.84070      -87.62320    
          Pt              -14.25270      -34.16440      -84.66870    
          Pt              -16.70060      -33.14160      -84.70760    
          Pt              -18.95450      -32.10030      -83.77060    
          Pt              -11.77220      -35.01070      -85.24180    
          Pt              -10.64610      -33.34150      -87.26740    
          Pt              -9.216220      -35.44820      -85.78010    
          Pt              -7.176510      -33.91350      -85.20790    
          Pt              -9.759910      -33.00210      -84.37820    
          Pt              -7.601960      -36.30450      -83.69440    
          Pt              -12.29040      -32.34390      -85.26610    
          Pt              -5.170850      -34.92060      -83.62600    
          Pt              -1.230380      -34.46030      -84.11280    
          Pt              -3.487730      -32.77310      -84.85580    
          Pt              -1.951410      -32.16230      -87.35160    
          Pt              -5.828940      -32.30730      -83.31810    
          Pt              -34.39010      -30.43750      -83.65550    
          Pt              -32.52010      -28.43760      -83.96040    
          Pt              -32.67200      -25.65670      -85.11550    
          Pt              -28.96900      -31.83880      -84.46390    
          Pt              -31.75410      -31.22270      -84.17780    
          Pt              -31.04000      -27.76580      -86.30710    
          Pt              -30.33820      -26.17460      -88.41800    
          Pt              -27.68270      -25.87360      -87.83820    
          Pt              -28.87030      -28.55830      -87.99730    
          Pt              -30.44840      -26.65620      -83.89060    
          Pt              -30.26940      -30.59750      -86.63200    
          Pt              -26.19340      -28.06340      -87.16860    
          Pt              -27.61870      -29.99140      -85.89150    
          Pt              -28.34610      -27.34080      -85.51670    
          Pt              -29.78030      -29.29510      -84.25450    
          Pt              -26.00240      -28.28980      -84.34970    
          Pt              -26.14870      -25.80790      -85.55800    
          Pt              -23.25110      -31.91880      -84.62390    
          Pt              -24.67020      -25.93780      -88.27680    
          Pt              -24.64810      -29.65790      -88.64820    
          Pt              -24.80240      -30.07290      -85.89150    
          Pt              -19.72120      -29.06640      -88.63720    
          Pt              -20.03690      -26.36810      -88.06190    
          Pt              -23.80840      -27.44990      -86.02160    
          Pt              -22.44440      -27.83350      -88.53060    
          Pt              -22.39930      -30.22600      -87.30930    
          Pt              -20.86070      -28.11080      -86.26310    
          Pt              -20.61990      -31.08820      -85.58360    
          Pt              -22.42380      -29.33870      -84.61410    
          Pt              -19.34610      -29.16590      -84.19830    
          Pt              -23.77630      -27.39260      -83.26600    
          Pt              -21.51080      -26.36220      -84.42500    
          Pt              -19.44360      -31.58370      -88.06210    
          Pt              -18.76270      -26.42350      -84.59450    
          Pt              -17.70080      -27.37020      -89.26970    
          Pt              -18.09550      -28.18350      -86.54190    
          Pt              -14.69640      -31.65490      -89.14770    
          Pt              -14.96540      -31.61270      -86.23110    
          Pt              -13.39670      -26.83460      -88.53540    
          Pt              -14.59090      -31.53970      -83.61260    
          Pt              -16.91320      -29.97740      -88.24310    
          Pt              -14.32140      -29.39690      -87.57730    
          Pt              -15.75170      -27.36540      -87.39190    
          Pt              -17.71140      -30.84950      -85.78700    
          Pt              -13.63510      -27.36380      -85.57710    
          Pt              -12.91960      -29.85630      -85.20130    
          Pt              -15.57540      -29.12080      -84.95970    
          Pt              -16.09670      -26.45660      -84.95390    
          Pt              -12.45400      -31.22330      -87.60540    
          Pt              -10.25220      -30.84010      -89.03900    
          Pt              -11.60390      -28.63880      -87.62650    
          Pt              -10.13790      -30.64370      -86.25730    
          Pt              -7.660650      -31.28450      -85.15850    
          Pt              -10.92040      -28.12820      -85.14830    
          Pt              -8.488670      -28.89500      -84.18760    
          Pt              -10.81070      -30.59820      -83.59310    
          Pt              -11.99170      -25.87060      -83.79940    
          Pt              -9.222780      -25.91320      -84.91280    
          Pt              -6.206200      -27.73800      -85.31900    
          Pt              -5.087300      -30.41000      -85.34700    
          Pt              -1.058140      -29.44180      -87.44570    
          Pt              -3.777960      -28.51030      -86.88960    
          Pt              -2.330400      -30.33580      -85.19460    
          Pt              -1.549450      -27.67040      -85.44240    
          Pt              -3.728760      -28.28630      -84.02170    
          Pt              -1.569380      -26.47310      -87.81880    
          Pt              -3.959270      -26.09290      -85.66770    
          Pt              -2.092490      -25.86740      -83.65570    
          Pt              -33.49900      -23.11590      -83.92210    
          Pt              -31.67880      -23.22330      -86.37500    
          Pt              -29.75360      -25.05250      -85.97920    
          Pt              -26.29850      -23.79600      -88.94670    
          Pt              -31.25550      -21.41110      -84.41150    
          Pt              -31.01630      -24.06350      -83.41100    
          Pt              -29.26530      -23.50910      -88.37110    
          Pt              -27.18610      -21.29530      -88.10820    
          Pt              -27.51430      -23.52950      -86.38020    
          Pt              -29.39360      -21.36340      -86.56910    
          Pt              -26.45630      -21.20170      -85.50280    
          Pt              -25.99370      -23.44800      -84.07020    
          Pt              -28.23320      -25.11020      -83.62310    
          Pt              -28.70160      -20.12690      -84.24850    
          Pt              -28.83450      -22.73590      -84.25430    
          Pt              -22.35560      -25.39460      -86.97600    
          Pt              -24.91050      -23.62980      -86.55230    
          Pt              -20.75150      -23.62990      -88.44160    
          Pt              -23.48210      -23.37400      -88.95340    
          Pt              -21.22360      -21.02280      -88.31300    
          Pt              -24.32620      -21.16870      -87.64040    
          Pt              -23.96850      -21.68300      -84.46520    
          Pt              -22.48520      -22.74460      -86.45800    
          Pt              -22.10570      -19.98520      -85.88870    
          Pt              -20.10950      -21.86220      -85.85590    
          Pt              -19.94720      -24.53250      -85.96950    
          Pt              -23.83540      -24.99630      -84.45530    
          Pt              -21.32190      -20.96680      -83.54730    
          Pt              -21.59900      -23.60080      -84.06510    
          Pt              -24.63640      -19.27950      -85.84120    
          Pt              -19.35000      -19.38430      -85.05980    
          Pt              -17.63870      -25.53800      -87.10360    
          Pt              -15.80850      -25.17600      -89.08620    
          Pt              -18.82000      -23.47730      -83.59050    
          Pt              -18.20810      -22.98710      -87.52640    
          Pt              -18.62620      -20.34930      -87.69900    
          Pt              -15.46620      -22.62980      -87.41620    
          Pt              -14.45790      -24.98670      -86.65990    
          Pt              -15.87790      -19.97910      -86.94840    
          Pt              -16.60920      -23.90360      -85.09730    
          Pt              -13.19300      -19.90540      -86.04100    
          Pt              -14.93480      -21.47020      -84.80530    
          Pt              -17.57610      -21.48070      -85.35000    
          Pt              -13.97620      -23.94320      -84.06930    
          Pt              -16.63280      -19.21210      -84.32270    
          Pt              -12.87220      -22.65360      -86.39640    
          Pt              -14.00100      -19.25490      -83.41320    
          Pt              -11.65130      -25.59360      -86.48370    
          Pt              -12.46790      -21.51200      -83.89000    
          Pt              -10.53590      -21.12180      -85.94190    
          Pt              -9.623080      -23.73590      -86.79180    
          Pt              -11.01590      -23.63140      -84.54260    
          Pt              -6.437970      -24.96980      -85.06390    
          Pt              -7.606400      -21.87590      -86.57700    
          Pt              -8.410270      -23.29000      -84.21550    
          Pt              -8.607900      -20.44760      -84.29180    
          Pt              -9.024070      -19.76500      -87.89750    
          Pt              -11.10770      -19.24630      -83.61020    
          Pt              -6.329410      -19.52300      -83.28110    
          Pt              -5.989390      -21.93010      -84.44930    
          Pt              -1.191300      -19.71490      -89.20660    
          Pt             -0.6591540      -23.82930      -88.42600    
          Pt              -2.473620      -21.63690      -87.84060    
          Pt              -5.005300      -23.30690      -86.61990    
          Pt             -9.8705299E-02  -25.16570      -85.88060    
          Pt              -2.420420      -24.01640      -86.31610    
          Pt              -4.999100      -20.52650      -86.78890    
          Pt              -4.061980      -23.83800      -84.04260    
          Pt              -1.240200      -23.36490      -83.82310    
          Pt              -3.119380      -21.58230      -85.12330    
          Pt             -0.4851370      -19.48440      -86.50180    
          Pt             -0.3653060      -22.20150      -86.04260    
          Pt              -32.64970      -17.30270      -86.93420    
          Pt              -32.97710      -17.86190      -84.35470    
          Pt              -33.16490      -15.11780      -85.14180    
          Pt              -25.72860      -19.00740      -88.36700    
          Pt              -31.40100      -14.89000      -87.54920    
          Pt              -31.25060      -13.84450      -83.80420    
          Pt              -27.27660      -16.88510      -88.70640    
          Pt              -28.73130      -14.58700      -88.42130    
          Pt              -30.60490      -16.31480      -85.27510    
          Pt              -30.61890      -18.90890      -85.76730    
          Pt              -26.06310      -14.56680      -87.72520    
          Pt              -29.89740      -17.27900      -87.78990    
          Pt              -28.05500      -16.00740      -86.13230    
          Pt              -27.77300      -18.75490      -86.40870    
          Pt              -26.95540      -13.54260      -85.18660    
          Pt              -29.55220      -13.73170      -85.90200    
          Pt              -26.39080      -16.11020      -83.89960    
          Pt              -28.81200      -15.12030      -83.59030    
          Pt              -26.22450      -18.93260      -83.71610    
          Pt              -28.76410      -17.67700      -83.46760    
          Pt              -25.58050      -16.97420      -86.51050    
          Pt              -22.98740      -18.92080      -88.47570    
          Pt              -21.63180      -16.52470      -89.10550    
          Pt              -24.40850      -16.54160      -89.06230    
          Pt              -23.26560      -14.35380      -87.89380    
          Pt              -20.74350      -14.77080      -87.13660    
          Pt              -20.50870      -18.36580      -87.25540    
          Pt              -22.81760      -16.92020      -86.66400    
          Pt              -24.44710      -14.72600      -85.46550    
          Pt              -19.59000      -13.89800      -84.70010    
          Pt              -24.01670      -17.14170      -84.28900    
          Pt              -19.62820      -16.52640      -85.53260    
          Pt              -21.43740      -17.94910      -84.13100    
          Pt              -21.97020      -15.30570      -84.68420    
          Pt              -17.07360      -18.53720      -89.26220    
          Pt              -18.90650      -16.43250      -88.58450    
          Pt              -17.86490      -14.61100      -86.71560    
          Pt              -16.05700      -16.20200      -88.05860    
          Pt              -14.25770      -18.32370      -88.37050    
          Pt              -13.31390      -15.96650      -87.48540    
          Pt              -17.66170      -17.96990      -86.68330    
          Pt              -17.17400      -16.26820      -84.66290    
          Pt              -14.94060      -17.57250      -85.67470    
          Pt              -15.17400      -14.78480      -85.87820    
          Pt              -13.44360      -13.22960      -87.35820    
          Pt              -16.89980      -13.42690      -84.11310    
          Pt              -12.28750      -17.40940      -85.42650    
          Pt              -11.70400      -14.43200      -89.21200    
          Pt              -11.51590      -18.66360      -87.95440    
          Pt              -12.53530      -14.53200      -85.01530    
          Pt              -7.123540      -19.05660      -85.99990    
          Pt              -8.859610      -14.69040      -88.98020    
          Pt              -10.65370      -13.37820      -87.09640    
          Pt              -8.209440      -17.08750      -87.65780    
          Pt              -10.66150      -16.06660      -87.24620    
          Pt              -8.510000      -14.54870      -86.19440    
          Pt              -9.852130      -18.35070      -85.80230    
          Pt              -8.280270      -17.80630      -83.67620    
          Pt              -10.13720      -15.90220      -84.53140    
          Pt              -6.828120      -16.38770      -85.32310    
          Pt              -10.06130      -13.17860      -84.19870    
          Pt              -7.266720      -12.93130      -84.54570    
          Pt              -2.309220      -19.18340      -84.37050    
          Pt              -6.237810      -15.16450      -87.71390    
          Pt              -1.427090      -13.72520      -88.57130    
          Pt              -4.182380      -13.34740      -87.72900    
          Pt             -0.8372700      -17.23070      -88.32540    
          Pt              -3.297420      -15.81380      -88.09500    
          Pt              -5.394000      -17.71420      -87.70000    
          Pt              -2.975790      -18.78070      -87.20400    
          Pt              -2.162010      -13.98110      -86.02190    
          Pt              -1.898480      -16.71820      -85.94130    
          Pt              -4.674260      -18.20050      -85.06510    
          Pt              -4.419310      -15.36810      -85.55190    
          Pt             -0.4560320      -14.87250      -84.10320    
          Pt              -2.909760      -13.99510      -83.42160    
          Pt              -2.799970      -16.66110      -83.56570    
          Pt             -0.1560840      -17.62110      -84.12290    
          Pt              -32.13410      -12.68410      -86.12140    
          Pt              -33.74280      -10.46330      -85.90570    
          Pt              -33.15620      -7.643750      -85.15220    
          Pt              -33.84920      -9.703100      -83.36020    
          Pt              -33.68280      -12.49510      -83.62550    
          Pt              -31.44800      -10.96230      -84.22070    
          Pt              -27.55980      -12.19110      -87.47610    
          Pt              -30.28150      -12.24540      -88.06680    
          Pt              -28.89280      -9.757980      -88.22130    
          Pt              -27.39060      -7.334870      -87.79790    
          Pt              -31.14630      -9.297920      -86.45020    
          Pt              -26.19680      -9.848800      -87.60910    
          Pt              -28.62940      -8.645590      -85.71190    
          Pt              -29.31130      -11.23220      -85.76660    
          Pt              -30.61750      -7.965150      -83.91350    
          Pt              -26.81020      -10.79850      -84.92780    
          Pt              -26.07170      -8.268680      -85.52440    
          Pt              -30.46330      -6.467110      -86.18530    
          Pt              -28.93110      -9.967400      -83.30420    
          Pt              -28.83720      -12.49080      -83.22280    
          Pt              -27.37940      -7.782400      -83.21650    
          Pt              -22.17230      -12.70140      -85.47780    
          Pt              -22.40530      -11.55480      -87.94310    
          Pt              -19.78660      -12.20000      -86.84520    
          Pt              -24.96200      -12.26510      -86.74990    
          Pt              -24.56820      -12.21610      -84.04100    
          Pt              -24.24350      -7.663800      -87.40670    
          Pt              -21.16030      -10.05470      -85.92810    
          Pt              -22.00260      -7.549150      -85.68880    
          Pt              -23.82550      -9.971500      -85.74490    
          Pt              -20.01320      -11.33980      -83.83670    
          Pt              -25.04300      -9.435650      -83.31200    
          Pt              -20.42450      -8.695110      -83.63400    
          Pt              -22.46620      -10.57260      -83.27000    
          Pt              -24.36800      -6.482040      -84.59800    
          Pt              -19.23100      -7.964820      -86.07210    
          Pt              -14.18140      -8.162770      -88.72060    
          Pt              -17.73160      -8.221700      -83.30320    
          Pt              -14.29850      -10.51330      -86.99400    
          Pt              -16.66610      -8.761210      -87.46550    
          Pt              -14.52310      -7.955850      -85.99470    
          Pt              -14.49510      -12.24240      -84.96320    
          Pt              -16.04210      -9.849090      -84.89320    
          Pt              -13.18890      -9.640010      -84.26500    
          Pt              -14.85490      -7.919930      -83.23030    
          Pt              -16.82260      -6.794850      -85.36300    
          Pt              -12.29340      -6.869520      -84.80190    
          Pt              -9.127540      -11.83800      -88.89390    
          Pt              -11.45160      -7.600470      -89.15600    
          Pt              -8.568400      -7.022560      -88.64540    
          Pt              -11.81510      -11.26020      -88.41980    
          Pt              -7.213540      -9.685410      -88.09760    
          Pt              -9.901710      -9.415640      -87.81330    
          Pt              -6.884900      -12.55280      -87.28360    
          Pt              -12.24530      -8.876400      -86.80730    
          Pt              -9.069440      -11.35880      -86.09630    
          Pt              -8.006020      -8.064190      -86.08100    
          Pt              -11.86020      -11.50130      -85.62220    
          Pt              -6.624710      -10.51990      -85.51130    
          Pt              -10.35760      -9.010130      -84.93640    
          Pt              -8.483580      -10.83400      -83.43330    
          Pt              -10.44500      -6.896130      -86.68820    
          Pt              -9.416950      -6.550830      -84.18830    
          Pt              -6.281730      -8.444720      -83.84520    
          Pt              -1.133770      -10.78970      -88.95090    
          Pt             -0.1892800      -7.928910      -88.59900    
          Pt              -4.778540      -10.59330      -87.52940    
          Pt              -2.650500      -8.811750      -87.40040    
          Pt              -5.337910      -8.102500      -86.53100    
          Pt              -2.401710      -11.43980      -86.58790    
          Pt              -4.588720      -12.53150      -85.14150    
          Pt              -4.085710      -9.862320      -84.99080    
          Pt             -0.8808300      -12.05590      -84.38760    
          Pt              -1.726810      -9.119340      -84.56730    
          Pt              -3.969010      -7.084630      -84.42200    
          Pt             -0.8123660      -7.063750      -86.07330    
          Pt             -0.2074710      -9.732470      -86.61790    
          Pt              -34.56330      -5.883970      -83.50820    
          Pt              -33.73430      -2.151870      -86.13840    
          Pt              -33.78660      -4.974330      -85.95840    
          Pt              -35.93360      -3.227570      -84.09770    
          Pt              -33.33940      -3.411740      -83.69080    
          Pt              -34.25590     -0.7809930      -83.87940    
          Pt              -27.72240      -6.123370      -85.25260    
          Pt              -26.97750      -2.332410      -87.99590    
          Pt              -31.79580      -5.532450      -83.91640    
          Pt              -28.57200      -4.682330      -87.35920    
          Pt              -31.50090      -3.757670      -86.56850    
          Pt              -31.52160     -0.7669370      -87.00120    
          Pt              -31.30790      -1.936980      -84.41710    
          Pt              -29.20920      -2.150440      -86.44050    
          Pt              -26.95020      -3.412620      -85.41310    
          Pt              -26.96320     -0.7023680      -85.28880    
          Pt              -29.52660      -4.171510      -84.71580    
          Pt              -28.54130      -1.956950      -83.37030    
          Pt              -25.73680      -5.383400      -86.87920    
          Pt              -21.76840      -3.431540      -88.24890    
          Pt              -24.51950      -2.848240      -87.12480    
          Pt              -19.79320      -1.875960      -86.93140    
          Pt              -23.04670      -5.195330      -86.69810    
          Pt              -20.28390      -5.127140      -86.47650    
          Pt              -21.95680      -2.931970      -85.44140    
          Pt              -24.26440      -1.016830      -84.99060    
          Pt              -24.36570      -3.883110      -84.65410    
          Pt              -21.76730      -5.332920      -84.16060    
          Pt              -22.53750     -0.9997770      -87.32640    
          Pt              -21.68720     -0.2661250      -84.64230    
          Pt              -25.32170     -0.1734540      -87.37950    
          Pt              -19.32810      -3.151350      -84.52380    
          Pt              -19.04470      -5.950030      -84.10890    
          Pt              -14.61080      -5.558610      -84.83200    
          Pt              -13.03520      -5.861820      -87.17460    
          Pt              -15.73300      -6.026140      -87.75180    
          Pt              -17.01000      -1.741210      -86.19990    
          Pt              -17.69240      -4.452840      -86.50760    
          Pt              -15.06410      -3.687820      -86.59610    
          Pt              -14.26700      -1.174460      -86.33590    
          Pt              -16.57720      -3.549530      -84.20780    
          Pt              -15.34130      -1.149250      -83.80490    
          Pt              -13.32120      -3.247250      -84.29430    
          Pt              -18.87330     -0.4265240      -84.81050    
          Pt              -12.77110     -0.7477450      -83.27100    
          Pt              -12.68860      -3.200590      -87.81060    
          Pt              -10.77480      -4.996280      -88.60250    
          Pt              -11.47090      -1.461040      -86.05280    
          Pt              -11.12520      -4.313260      -85.77600    
          Pt              -9.709640      -2.771640      -87.77510    
          Pt              -6.734930      -3.012660      -87.29880    
          Pt              -8.556620      -4.947410      -86.52120    
          Pt              -8.600960      -1.837920      -85.41020    
          Pt              -10.64220      -2.485410      -83.78840    
          Pt              -8.301380      -4.095940      -83.76740    
          Pt              -6.611010      -5.998470      -84.92300    
          Pt              -6.509150     -0.3152910      -86.67040    
          Pt              -9.372590     -3.4720499E-02  -87.34410    
          Pt              -6.173660      -2.447880      -84.70170    
          Pt              -6.147920      -5.729930      -87.61170    
          Pt              -1.228200      -5.324380      -88.47870    
          Pt              -3.931250      -4.043600      -88.40870    
          Pt              -2.184700      -1.599500      -88.49500    
          Pt              -3.281390      -6.280970      -86.99970    
          Pt              -1.974900      -3.441790      -86.54220    
          Pt              -4.555550      -4.417900      -85.73210    
          Pt              -4.281370      -1.931760      -86.71400    
          Pt              -1.884080     -0.8339190      -85.72040    
          Pt              -2.111210      -5.218700      -84.45900    
          Pt              -3.364800      -2.678330      -84.04090    
          Pt             -0.8446410      -2.815850      -83.96380    
          Pt              -4.387170     -0.2468610      -84.49430    
          Pt             -3.6402501E-02 -3.2040499E-02  -87.58980    
          Pt              -38.15990      -39.54140      -77.57430    
          Pt              -36.60090      -39.17470      -80.20110    
          Pt              -33.73900      -39.77900      -80.08410    
          Pt              -35.43170      -39.85430      -77.69070    
          Pt              -32.79920      -40.56500      -77.52200    
          Pt              -31.07740      -39.20250      -79.24410    
          Pt              -30.00740      -40.52390      -77.00010    
          Pt              -21.34130      -39.20130      -77.81240    
          Pt              -7.528290      -39.06810      -80.07160    
          Pt              -8.541970      -39.24070      -77.24620    
          Pt              -6.009360      -40.23180      -78.09200    
          Pt              -37.38360      -34.85240      -77.19970    
          Pt              -33.44880      -32.90260      -82.28010    
          Pt              -35.60900      -33.85510      -80.55190    
          Pt              -36.51600      -37.31240      -78.16000    
          Pt              -33.71940      -37.65550      -78.28660    
          Pt              -35.06540      -36.68500      -80.49900    
          Pt              -32.91280      -34.86920      -80.33860    
          Pt              -32.25150      -37.44280      -80.96240    
          Pt              -32.15160      -34.01710      -77.88730    
          Pt              -34.71700      -35.00570      -78.18600    
          Pt              -33.64330      -32.30010      -79.35520    
          Pt              -30.64870      -33.43050      -83.07310    
          Pt              -31.12420      -36.45170      -78.72900    
          Pt              -31.22770      -32.71150      -80.46910    
          Pt              -27.74990      -36.10720      -82.34530    
          Pt              -30.11500      -35.27220      -81.03420    
          Pt              -27.82000      -33.10180      -82.15010    
          Pt              -25.72120      -34.68750      -81.21370    
          Pt              -29.40490      -37.85810      -80.89210    
          Pt              -29.64670      -34.11050      -78.58810    
          Pt              -27.06310      -33.45120      -79.21410    
          Pt              -27.79330      -36.09590      -79.57580    
          Pt              -29.02140      -37.86020      -77.75270    
          Pt              -26.19620      -37.61320      -77.51140    
          Pt              -27.64130      -35.05420      -77.04400    
          Pt              -28.38900      -32.34230      -76.88120    
          Pt              -22.88820      -38.18700      -81.46560    
          Pt              -25.53780      -37.38730      -80.56410    
          Pt              -24.34090      -36.55550      -82.96430    
          Pt              -25.22950      -35.41100      -78.61050    
          Pt              -23.25050      -34.16490      -82.83210    
          Pt              -24.47120      -32.91010      -79.41180    
          Pt              -21.20940      -35.94820      -82.45160    
          Pt              -20.17890      -33.45880      -81.92620    
          Pt              -23.21300      -35.51360      -80.49200    
          Pt              -23.47810      -37.57890      -78.72580    
          Pt              -20.97050      -34.60560      -79.68980    
          Pt              -20.77120      -37.32250      -79.93530    
          Pt              -22.71220      -34.13410      -77.52990    
          Pt              -20.01100      -34.00250      -77.22900    
          Pt              -21.28050      -36.47260      -77.49740    
          Pt              -25.12560      -32.29040      -82.41120    
          Pt              -22.55610      -32.29850      -81.03990    
          Pt              -25.46990      -33.45850      -76.90550    
          Pt              -16.11660      -35.59840      -82.92590    
          Pt              -18.72290      -33.33810      -79.57340    
          Pt              -18.66010      -35.91730      -78.44060    
          Pt              -18.58640      -35.69480      -81.23740    
          Pt              -13.02250      -35.87420      -82.71080    
          Pt              -17.33880      -33.29970      -81.94040    
          Pt              -14.56360      -33.68140      -81.81040    
          Pt              -14.40610      -36.06550      -80.37260    
          Pt              -16.03880      -33.97410      -79.46420    
          Pt              -13.65760      -34.85080      -77.97180    
          Pt              -15.96880      -36.28480      -77.74060    
          Pt              -13.04830      -37.41650      -78.31860    
          Pt              -17.39600      -33.66900      -77.24090    
          Pt              -14.94180      -32.52150      -77.28350    
          Pt              -13.65980      -32.69310      -79.56350    
          Pt              -19.05520      -38.04160      -76.81790    
          Pt              -10.25560      -35.31230      -82.91670    
          Pt              -12.17360      -33.30110      -82.90890    
          Pt              -7.885290      -33.93220      -82.51840    
          Pt              -9.122610      -37.53180      -81.74010    
          Pt              -10.22260      -32.43200      -81.34210    
          Pt              -6.836030      -36.25750      -80.66520    
          Pt              -9.335060      -35.06580      -80.49020    
          Pt              -12.00530      -34.46020      -80.50110    
          Pt              -11.50650      -36.96980      -80.63870    
          Pt              -12.14520      -32.72440      -77.14390    
          Pt              -9.201690      -37.23920      -78.90100    
          Pt              -7.685400      -34.84520      -78.39360    
          Pt              -6.633740      -37.46170      -77.92750    
          Pt              -9.938470      -33.03540      -78.75010    
          Pt              -11.02160      -35.43770      -78.08950    
          Pt              -7.647670      -32.78590      -80.12160    
          Pt              -7.614780      -32.18260      -77.43230    
          Pt              -3.116680      -33.57410      -82.29670    
          Pt              -4.904610      -38.32210      -79.99420    
          Pt              -3.950370      -36.12220      -81.32810    
          Pt              -1.184520      -35.39260      -81.38590    
          Pt              -5.468560      -33.88930      -80.98960    
          Pt              -2.973410      -34.18400      -79.55440    
          Pt              -2.365890      -37.03010      -79.40330    
          Pt              -4.977920      -35.49190      -78.50520    
          Pt             -0.6627900      -34.93550      -78.58770    
          Pt              -3.983140      -38.30430      -77.52650    
          Pt             -0.4508830      -37.56690      -77.11610    
          Pt              -2.709300      -35.96830      -76.97810    
          Pt             -0.7993380      -32.74200      -80.84160    
          Pt              -5.184470      -32.50310      -78.68890    
          Pt              -1.629780      -32.26230      -78.25820    
          Pt              -32.58010      -25.98210      -82.32530    
          Pt              -32.50240      -30.44320      -81.59490    
          Pt              -34.05930      -28.20600      -81.57700    
          Pt              -35.27350      -30.92900      -80.99380    
          Pt              -32.13400      -27.15250      -79.87230    
          Pt              -33.55720      -29.55870      -79.20190    
          Pt              -34.13370      -27.09450      -78.04700    
          Pt              -34.57550      -25.68400      -80.45520    
          Pt              -27.21780      -30.33430      -83.01820    
          Pt              -25.85650      -25.97820      -82.71580    
          Pt              -31.69560      -28.60780      -77.37990    
          Pt              -31.59060      -25.95790      -77.46180    
          Pt              -28.12410      -27.67620      -82.78210    
          Pt              -28.85070      -31.63310      -79.64080    
          Pt              -30.77240      -28.34890      -81.86090    
          Pt              -31.02450      -31.60170      -77.99470    
          Pt              -30.79550      -29.68960      -79.66250    
          Pt              -29.78840      -30.96330      -82.02970    
          Pt              -29.93560      -25.89590      -81.39850    
          Pt              -25.74580      -28.47040      -81.51180    
          Pt              -26.35780      -30.97500      -80.47870    
          Pt              -28.28630      -29.12490      -80.61990    
          Pt              -27.30910      -26.33930      -80.40810    
          Pt              -29.66760      -27.26510      -79.02600    
          Pt              -28.63040      -29.61310      -77.92940    
          Pt              -26.17350      -31.00260      -77.84600    
          Pt              -26.21410      -28.43130      -78.88290    
          Pt              -27.53660      -26.52830      -77.59880    
          Pt              -21.04880      -31.89320      -78.66630    
          Pt              -21.07490      -30.89730      -82.87900    
          Pt              -21.42330      -28.15170      -82.50490    
          Pt              -19.63020      -25.78360      -82.15980    
          Pt              -23.62830      -29.98920      -82.26890    
          Pt              -23.46510      -31.57250      -77.21020    
          Pt              -20.79090      -27.20230      -80.07470    
          Pt              -23.44230      -27.71130      -80.34260    
          Pt              -24.49730      -28.98420      -76.95560    
          Pt              -24.92610      -26.35660      -77.35820    
          Pt              -24.01240      -30.24920      -79.53650    
          Pt              -19.57030      -26.72440      -77.73440    
          Pt              -21.40060      -29.86410      -80.41860    
          Pt              -21.96020      -28.65890      -78.02100    
          Pt              -19.26250      -29.40220      -78.78570    
          Pt              -22.34510      -25.90640      -78.31260    
          Pt              -19.10510      -28.69860      -81.60230    
          Pt              -14.48950      -26.61630      -82.98370    
          Pt              -17.01020      -30.46120      -83.00900    
          Pt              -18.87790      -31.15340      -80.97040    
          Pt              -16.96550      -27.75110      -82.70710    
          Pt              -15.73110      -31.55830      -80.88370    
          Pt              -17.08280      -31.39010      -78.56210    
          Pt              -12.88990      -31.02900      -81.53590    
          Pt              -14.82800      -29.24610      -82.01140    
          Pt              -15.33810      -26.91000      -80.53050    
          Pt              -16.74470      -29.18170      -80.14130    
          Pt              -14.56100      -30.27590      -78.77520    
          Pt              -16.76350      -26.22220      -77.65020    
          Pt              -14.56740      -27.79340      -77.85450    
          Pt              -17.12660      -28.93590      -77.28180    
          Pt              -18.05360      -26.78400      -80.02070    
          Pt              -12.91800      -28.57960      -79.95140    
          Pt              -7.433090      -26.62440      -82.90080    
          Pt              -12.60940      -26.17810      -81.12590    
          Pt              -12.40370      -29.79670      -77.07300    
          Pt              -12.51870      -28.45920      -82.85540    
          Pt              -10.10400      -27.40150      -82.71580    
          Pt              -8.246770      -31.08230      -82.42370    
          Pt              -11.99640      -26.75030      -78.10930    
          Pt              -10.57420      -29.58830      -81.16480    
          Pt              -8.159320      -28.65640      -81.27920    
          Pt              -10.08940      -26.83720      -80.17290    
          Pt              -8.646560      -30.52260      -79.30950    
          Pt              -11.58510      -31.04750      -79.20300    
          Pt              -7.863650      -27.72360      -78.78910    
          Pt              -10.31680      -28.73060      -78.38190    
          Pt              -1.269460      -31.73360      -83.18290    
          Pt              -6.096390      -29.19970      -83.02200    
          Pt              -5.918250      -30.93610      -80.99760    
          Pt              -3.695760      -30.74140      -82.89030    
          Pt              -6.001090      -29.60680      -78.74850    
          Pt              -5.869070      -27.49300      -80.82700    
          Pt              -1.568480      -28.85760      -82.61540    
          Pt              -4.721700      -26.19110      -82.88410    
          Pt              -3.827070      -29.06570      -80.73660    
          Pt              -2.489630      -26.61940      -81.07640    
          Pt              -3.298510      -31.65370      -80.44840    
          Pt              -1.254890      -29.98600      -80.06480    
          Pt              -3.397170      -30.08120      -78.25640    
          Pt              -4.381080      -27.29950      -78.66410    
          Pt              -1.835550      -27.79530      -78.79800    
          Pt             -0.7692790      -29.93150      -77.27760    
          Pt             -0.1297470      -25.70160      -79.28420    
          Pt              -6.357950      -25.63220      -78.05910    
          Pt              -33.60970      -20.39910      -83.01330    
          Pt              -34.14130      -23.07780      -81.15120    
          Pt              -34.36770      -20.19790      -80.37850    
          Pt              -35.75640      -22.30330      -78.98760    
          Pt              -33.87290      -24.25660      -78.28740    
          Pt              -32.82700      -21.81520      -79.05570    
          Pt              -34.73370      -20.21490      -77.62350    
          Pt              -31.77940      -24.30130      -80.12000    
          Pt              -31.71010      -21.94480      -81.71380    
          Pt              -31.55970      -19.64100      -80.13010    
          Pt              -27.02300      -21.40790      -82.59210    
          Pt              -31.20990      -23.34110      -77.40900    
          Pt              -26.54840      -23.81380      -81.42970    
          Pt              -29.34980      -20.60520      -81.62760    
          Pt              -29.11540      -23.30870      -81.61270    
          Pt              -30.78940      -20.51740      -77.20250    
          Pt              -30.14890      -22.03460      -79.47040    
          Pt              -29.24060      -24.63350      -79.04140    
          Pt              -26.60650      -24.16720      -78.57000    
          Pt              -27.42060      -21.65500      -79.87770    
          Pt              -29.03350      -19.74650      -79.08950    
          Pt              -27.77180      -19.70520      -76.86830    
          Pt              -25.92510      -21.84290      -77.54900    
          Pt              -28.56090      -22.33050      -77.32910    
          Pt              -25.68750      -19.46070      -78.80270    
          Pt              -22.30360      -25.49500      -81.85100    
          Pt              -23.39500      -19.27240      -82.98800    
          Pt              -23.81560      -23.33890      -82.24090    
          Pt              -24.01730      -23.74040      -77.59910    
          Pt              -24.59590      -25.26050      -80.02020    
          Pt              -24.82650      -22.44300      -79.83860    
          Pt              -22.51110      -21.10120      -80.92610    
          Pt              -20.40280      -21.87150      -79.10650    
          Pt              -20.69130      -23.06950      -81.69850    
          Pt              -19.81600      -24.61400      -79.62640    
          Pt              -23.19050      -21.01200      -78.18750    
          Pt              -22.42160      -23.60520      -79.73430    
          Pt              -25.09800      -20.24620      -81.28390    
          Pt              -18.76490      -20.83490      -82.89350    
          Pt              -16.33440      -22.41230      -82.65120    
          Pt              -16.91160      -25.10380      -82.45530    
          Pt              -16.28450      -19.77150      -81.71590    
          Pt              -18.52460      -24.02270      -77.30490    
          Pt              -14.70720      -24.15300      -81.27920    
          Pt              -15.84580      -21.96230      -79.85630    
          Pt              -13.79040      -21.22170      -81.47430    
          Pt              -18.34280      -22.51280      -80.82840    
          Pt              -17.89200      -21.31900      -78.05640    
          Pt              -16.17000      -19.44680      -79.04580    
          Pt              -14.11270      -25.25280      -78.84650    
          Pt              -13.48310      -20.05430      -78.92320    
          Pt              -16.86970      -24.43530      -79.68190    
          Pt              -13.46880      -22.67940      -78.98040    
          Pt              -15.22490      -21.06560      -77.17090    
          Pt              -15.79810      -23.52220      -77.55240    
          Pt              -18.60150      -19.79630      -80.27030    
          Pt              -7.659290      -25.47920      -80.46170    
          Pt              -12.16560      -23.54840      -81.96290    
          Pt              -12.35690      -24.20050      -76.99970    
          Pt              -10.11920      -21.94020      -82.51820    
          Pt              -9.799000      -24.80720      -82.23580    
          Pt              -7.552020      -21.70880      -82.02130    
          Pt              -9.093690      -19.53360      -81.61500    
          Pt              -11.39450      -24.41340      -79.46780    
          Pt              -9.032950      -23.26070      -80.18800    
          Pt              -11.30900      -21.60100      -80.10730    
          Pt              -9.247990      -25.24680      -78.05170    
          Pt              -8.377230      -20.83970      -79.35490    
          Pt              -7.538790      -23.07770      -77.57010    
          Pt              -10.60320      -19.94790      -78.12120    
          Pt              -10.17100      -22.55810      -77.60610    
          Pt              -6.321310      -24.04250      -82.46770    
          Pt              -6.239640      -22.85900      -79.96400    
          Pt              -6.284920      -19.69180      -80.64490    
          Pt              -2.066930      -21.19610      -82.39330    
          Pt              -4.721570      -21.69530      -82.01660    
          Pt             -0.2255930      -25.00870      -81.90780    
          Pt              -2.875250      -23.86390      -81.67620    
          Pt              -4.835620      -25.07380      -80.34430    
          Pt              -3.603420      -19.75180      -79.61110    
          Pt             -0.9405910      -23.09300      -79.94630    
          Pt             -0.8541040      -20.45750      -80.03270    
          Pt              -2.757350      -25.07200      -78.82950    
          Pt              -3.455240      -22.41650      -79.51100    
          Pt              -5.827300      -20.87370      -78.20320    
          Pt              -4.826740      -23.45760      -77.56860    
          Pt              -2.158890      -23.35630      -76.96050    
          Pt              -3.302550      -20.83000      -76.98700    
          Pt             -0.6052380      -21.09630      -77.41590    
          Pt              -34.77790      -16.14780      -83.15870    
          Pt              -35.89240      -18.44950      -81.86410    
          Pt              -35.63910      -13.82910      -81.58050    
          Pt              -32.93690      -14.60010      -81.85780    
          Pt              -33.21280      -18.00130      -81.61840    
          Pt              -37.13300      -15.04180      -79.35560    
          Pt              -36.29430      -18.25230      -78.96950    
          Pt              -34.77610      -16.23630      -80.31070    
          Pt              -36.58760      -13.50580      -76.92420    
          Pt              -33.48990      -18.12920      -78.75030    
          Pt              -34.66810      -13.89810      -78.94230    
          Pt              -35.30800      -16.01100      -77.52550    
          Pt              -32.70830      -15.67480      -77.83330    
          Pt              -31.86550      -16.34230      -80.11920    
          Pt              -31.90930      -13.62310      -79.49840    
          Pt              -31.06440      -19.18070      -82.86830    
          Pt              -26.39390      -13.80540      -82.65020    
          Pt              -31.22070      -16.45360      -82.79340    
          Pt              -27.29970      -18.87520      -81.14390    
          Pt              -27.45950      -16.04530      -81.18880    
          Pt              -30.68290      -17.77100      -78.00200    
          Pt              -29.95130      -14.64330      -81.21580    
          Pt              -29.67420      -17.70340      -80.83170    
          Pt              -27.71740      -13.31880      -80.31620    
          Pt              -26.99920      -15.02680      -78.31380    
          Pt              -27.80370      -17.48310      -78.75970    
          Pt              -29.76180      -15.31430      -78.55050    
          Pt              -31.34010      -13.35160      -76.84030    
          Pt              -20.99060      -19.04900      -78.72930    
          Pt              -19.91560      -15.79700      -82.85830    
          Pt              -21.62000      -13.46870      -82.83390    
          Pt              -25.00720      -16.86270      -79.04590    
          Pt              -23.93910      -14.83870      -82.79780    
          Pt              -25.17510      -14.71300      -80.42750    
          Pt              -20.87010      -19.05610      -81.65090    
          Pt              -22.30050      -16.67230      -81.77740    
          Pt              -25.06110      -17.36230      -81.73560    
          Pt              -23.28970      -18.67830      -80.07620    
          Pt              -20.68580      -14.55880      -80.46310    
          Pt              -22.86780      -13.77740      -79.16480    
          Pt              -22.18440      -16.39470      -78.88310    
          Pt              -23.44320      -18.31280      -77.38940    
          Pt              -19.72290      -15.54240      -77.95800    
          Pt              -19.77620      -17.04080      -80.27720    
          Pt              -24.54740      -14.90690      -77.20970    
          Pt              -14.57300      -14.60980      -83.09430    
          Pt              -15.61780      -17.22810      -82.73710    
          Pt              -18.89130      -13.20890      -82.05720    
          Pt              -18.43020      -18.06400      -82.61370    
          Pt              -18.58260      -18.08260      -78.12290    
          Pt              -17.36720      -15.41080      -82.17820    
          Pt              -12.92730      -16.85900      -82.84980    
          Pt              -14.30690      -18.20450      -80.63330    
          Pt              -18.05500      -14.50750      -79.82020    
          Pt              -15.16770      -15.61610      -80.41100    
          Pt              -17.07560      -17.37660      -80.32830    
          Pt              -16.98230      -15.79360      -77.77930    
          Pt              -13.52780      -15.01200      -78.28240    
          Pt              -14.87990      -17.37490      -78.09650    
          Pt              -17.95520      -13.41510      -77.29840    
          Pt              -13.59530      -13.53810      -80.70530    
          Pt              -16.16420      -13.07760      -81.47110    
          Pt              -15.71990      -13.37760      -78.84210    
          Pt              -8.045140      -15.12010      -83.03260    
          Pt              -11.74990      -19.02970      -80.92760    
          Pt              -11.51510      -14.62430      -82.37740    
          Pt              -10.28280      -17.12860      -82.08610    
          Pt              -6.543770      -14.95160      -80.63400    
          Pt              -9.465340      -15.08020      -80.67650    
          Pt              -7.740010      -17.26670      -80.97870    
          Pt              -12.14660      -16.19780      -80.26100    
          Pt              -9.866650      -17.65490      -79.40480    
          Pt              -11.29810      -13.65610      -79.35960    
          Pt              -12.25220      -17.82740      -78.14000    
          Pt              -8.210680      -15.76460      -78.48370    
          Pt              -10.83280      -15.63320      -77.54710    
          Pt              -7.376650      -18.41630      -78.33780    
          Pt              -9.731110      -13.28990      -76.92520    
          Pt              -6.773830      -13.80680      -77.03290    
          Pt              -8.518320      -13.13440      -79.24080    
          Pt              -5.493660      -14.24640      -83.15200    
          Pt              -3.922220      -18.85340      -82.13530    
          Pt              -5.749620      -16.88650      -82.80270    
          Pt              -3.849820      -15.59730      -81.31370    
          Pt              -5.205170      -17.37230      -79.79950    
          Pt              -1.107320      -15.87770      -81.73680    
          Pt              -1.166260      -18.61350      -81.96330    
          Pt             -0.9184660      -13.06460      -81.84600    
          Pt              -5.921350      -16.26980      -77.12540    
          Pt              -1.991720      -14.36740      -79.54400    
          Pt              -2.415280      -17.26960      -79.84870    
          Pt              -4.639610      -14.84560      -78.84320    
          Pt              -1.602080      -18.81590      -77.91310    
          Pt              -4.581350      -18.55600      -77.37470    
          Pt              -1.534320      -14.22980      -76.85070    
          Pt              -3.076470      -16.45880      -77.34980    
          Pt             -0.3277400      -16.78150      -76.83790    
          Pt              -4.157370      -13.04780      -81.04460    
          Pt              -38.66200      -7.709890      -78.50520    
          Pt              -37.94430      -10.34220      -77.86210    
          Pt              -35.61320      -7.960660      -82.13500    
          Pt              -32.74160      -7.349860      -82.21550    
          Pt              -35.91400      -10.89170      -82.00460    
          Pt              -37.92670      -7.061500      -81.00930    
          Pt              -33.70870      -12.11190      -80.87470    
          Pt              -33.91970      -9.483640      -80.67810    
          Pt              -36.17650      -8.736890      -79.42190    
          Pt              -35.83010      -11.40840      -79.27180    
          Pt              -33.38240      -11.94150      -77.78930    
          Pt              -33.75810      -9.307420      -78.09450    
          Pt              -34.20560      -6.772490      -80.03800    
          Pt              -34.26330      -6.770730      -77.41750    
          Pt              -26.21060      -12.73300      -76.96940    
          Pt              -31.68880      -7.773070      -76.95190    
          Pt              -31.71680      -8.033310      -79.65180    
          Pt              -29.64830      -12.36130      -78.71500    
          Pt              -31.23660      -12.29610      -81.74730    
          Pt              -31.72790      -10.78020      -79.47010    
          Pt              -31.53260      -9.686920      -81.93320    
          Pt              -29.50320      -8.160140      -81.28910    
          Pt              -26.48470      -11.31070      -81.82650    
          Pt              -27.06740      -8.996710      -80.70490    
          Pt              -29.15180      -10.84410      -80.88130    
          Pt              -27.31300      -10.88030      -78.94270    
          Pt              -29.54430      -9.376740      -78.54640    
          Pt              -27.16430      -8.521560      -77.41020    
          Pt              -29.36810      -6.684100      -78.23130    
          Pt              -20.42560      -12.79060      -78.32840    
          Pt              -22.83420      -7.633050      -82.97890    
          Pt              -25.14940      -12.34750      -79.35490    
          Pt              -23.69040      -12.31790      -81.49330    
          Pt              -24.91370      -10.00930      -77.99140    
          Pt              -24.48570      -9.803600      -80.72890    
          Pt              -20.86950      -11.70670      -80.91700    
          Pt              -25.22790      -7.635670      -79.17400    
          Pt              -21.87250      -9.194070      -81.00540    
          Pt              -25.15680      -7.216300      -81.83230    
          Pt              -20.26440      -7.533070      -79.43890    
          Pt              -22.76930      -11.10880      -79.08120    
          Pt              -20.35680      -10.08260      -78.86070    
          Pt              -22.66810      -8.434180      -78.39620    
          Pt              -20.08530      -8.347030      -76.83630    
          Pt              -20.54570      -6.605380      -81.92840    
          Pt              -22.83420      -6.700300      -80.35310    
          Pt              -19.21370      -9.408540      -81.28030    
          Pt              -23.47950      -12.26370      -76.82520    
          Pt              -18.82920      -10.82400      -76.93040    
          Pt              -17.56210      -11.08060      -82.79490    
          Pt              -14.80890      -10.89880      -82.59610    
          Pt              -16.40520      -9.218800      -81.16300    
          Pt              -13.57960      -8.997610      -81.10700    
          Pt              -18.09850      -11.64160      -79.69180    
          Pt              -14.94640      -11.07800      -79.95750    
          Pt              -18.05960      -6.886570      -80.86280    
          Pt              -17.96020      -8.929890      -78.88970    
          Pt              -15.16070      -8.690490      -78.77420    
          Pt              -13.28240      -12.16750      -78.17160    
          Pt              -16.23510      -10.97340      -77.62620    
          Pt              -15.26030      -6.783170      -80.53120    
          Pt              -12.61500      -12.40190      -83.11600    
          Pt              -12.57720      -9.403380      -78.50520    
          Pt              -11.56430      -7.721740      -82.51620    
          Pt              -10.04760      -12.46300      -81.46270    
          Pt              -11.07610      -10.31020      -82.73500    
          Pt              -8.809670      -8.549190      -82.36660    
          Pt              -12.28110      -11.26400      -80.55940    
          Pt              -7.329200      -12.72320      -81.71680    
          Pt              -10.55670      -8.954010      -80.24440    
          Pt              -8.277190      -10.56540      -80.27820    
          Pt              -8.193900      -7.761540      -79.83600    
          Pt              -10.47270      -11.23060      -78.60470    
          Pt              -9.061340      -9.066230      -77.69880    
          Pt              -7.936580      -11.35070      -77.22340    
          Pt              -7.103760      -7.003250      -77.47780    
          Pt              -10.34520      -6.876600      -78.35560    
          Pt              -12.48930      -6.980130      -80.05550    
          Pt              -6.364620      -9.510100      -78.56650    
          Pt              -2.967050      -11.35390      -82.94020    
          Pt              -6.196560      -8.690540      -81.22350    
          Pt              -5.656590      -11.03340      -82.94770    
          Pt              -6.023440      -12.32740      -79.16830    
          Pt              -1.610560      -7.175310      -82.47920    
          Pt              -3.695000      -8.925840      -82.38180    
          Pt             -0.5810330      -9.995670      -82.32800    
          Pt              -2.029240      -11.37330      -80.33800    
          Pt              -1.676560      -8.693140      -80.14190    
          Pt              -4.524840      -10.53600      -80.44170    
          Pt              -4.253280      -7.975500      -79.51320    
          Pt              -3.495870      -12.59170      -78.27070    
          Pt             -0.7572220      -12.12160      -78.12440    
          Pt              -3.109100      -10.05690      -78.12950    
          Pt             -0.4004060      -9.602820      -77.69150    
          Pt              -2.338970      -7.586070      -77.68810    
          Pt              -4.248430      -6.463550      -81.75520    
          Pt              -36.57360      -5.956180      -78.76990    
          Pt              -35.92860      -5.131030      -81.35750    
          Pt              -34.97390      -2.571910      -81.44770    
          Pt              -33.13490      -4.618160      -81.35860    
          Pt              -34.43880      -4.190660      -79.08230    
          Pt              -33.79590      -1.349510      -79.28270    
          Pt              -36.05860      -2.159620      -77.89550    
          Pt              -33.58600      -2.749770      -76.82750    
          Pt              -32.40850      -1.694080      -81.70000    
          Pt              -32.11530      -5.571660      -78.51300    
          Pt              -25.90390      -2.305620      -83.11230    
          Pt              -26.34350      -5.184290      -83.14490    
          Pt              -29.15350      -5.876660      -82.79580    
          Pt              -31.74280      -3.105300      -79.52930    
          Pt              -27.63110      -6.374750      -80.54560    
          Pt              -31.60980      -1.096710      -77.55740    
          Pt              -30.69960      -3.674790      -82.27720    
          Pt              -30.80100      -5.820320      -80.70990    
          Pt              -30.87080      -3.685920      -77.04240    
          Pt              -27.69540      -3.754800      -81.41910    
          Pt              -26.99640      -1.182680      -80.88690    
          Pt              -29.62550      -1.865750      -80.71390    
          Pt              -29.18120      -4.285230      -79.32330    
          Pt              -26.67050      -3.148640      -78.74310    
          Pt              -26.72700      -5.859970      -77.99740    
          Pt              -28.98040      -1.781550      -78.17950    
          Pt              -26.59180     -0.3100680      -78.25750    
          Pt              -30.38170     -0.1076890      -82.50170    
          Pt              -22.96540      -2.106560      -82.87130    
          Pt              -20.31770      -1.448840      -82.65710    
          Pt              -23.71010      -4.873900      -82.33550    
          Pt              -25.30040      -5.075100      -80.20320    
          Pt              -23.93490      -5.678690      -77.82340    
          Pt              -21.26690      -5.918030      -77.60900    
          Pt              -21.22120      -3.943350      -81.86830    
          Pt              -24.57320      -2.454430      -80.73250    
          Pt              -24.13840      -2.549770      -77.94350    
          Pt              -19.78330      -4.912760      -79.81110    
          Pt              -22.60260      -4.241610      -79.57050    
          Pt              -21.92750      -1.765170      -80.08780    
          Pt              -20.81280      -3.058080      -77.91190    
          Pt              -19.28790     -0.7535180      -78.25370    
          Pt              -22.17330     -0.8929320      -77.02680    
          Pt              -19.32800      -2.403760      -80.26620    
          Pt              -24.02770     -0.1644190      -79.39220    
          Pt              -24.79100     -3.2297902E-02  -82.34360    
          Pt              -12.97330      -6.367960      -77.51860    
          Pt              -15.25320     -0.1625150      -81.22600    
          Pt              -13.69750      -5.512710      -82.28460    
          Pt              -16.42230      -5.776510      -82.69080    
          Pt              -18.45790      -4.171930      -82.06510    
          Pt              -17.64360      -1.633350      -82.31810    
          Pt              -15.16710      -3.173650      -81.82300    
          Pt              -18.39260      -6.202540      -77.80920    
          Pt              -16.81050      -4.614740      -79.94250    
          Pt              -13.96940      -4.612080      -79.64780    
          Pt              -18.18340      -3.465040      -77.91690    
          Pt              -13.93080      -1.878080      -79.52060    
          Pt              -16.69170      -1.829550      -79.66650    
          Pt              -15.43470      -3.333750      -77.75180    
          Pt              -15.60780      -6.201550      -77.75350    
          Pt              -15.42960     -0.5679230      -77.62510    
          Pt              -11.21700      -4.977500      -83.16900    
          Pt              -12.57200      -3.390080      -77.45830    
          Pt              -12.57630     -0.5356070      -77.67270    
          Pt              -8.152670      -1.695530      -82.64830    
          Pt              -7.325490      -6.255580      -82.25280    
          Pt              -10.38160     -0.7125840      -81.90100    
          Pt              -12.41350      -2.945630      -81.55270    
          Pt              -9.841030      -6.221930      -81.20420    
          Pt              -9.642400      -3.479220      -81.27650    
          Pt              -6.908620      -3.690500      -81.03640    
          Pt              -9.591100     -0.5713540      -77.25550    
          Pt              -8.533310      -4.998050      -79.09710    
          Pt              -11.30890      -4.590890      -79.39550    
          Pt              -11.05530      -1.866970      -79.38060    
          Pt              -8.306400      -2.104590      -79.21510    
          Pt              -9.919120      -3.270980      -77.29390    
          Pt              -6.373900      -3.946690      -77.99680    
          Pt              -5.220220      -4.420380      -83.01070    
          Pt              -1.900410     -0.2999530      -83.00110    
          Pt              -6.132090      -6.101400      -79.87430    
          Pt              -5.385850      -1.728550      -82.32020    
          Pt              -2.100150      -4.506120      -81.94820    
          Pt              -2.887830      -2.174050      -81.36800    
          Pt              -4.308080      -4.193000      -80.10900    
          Pt              -5.484430      -1.735900      -79.53510    
          Pt              -2.325830      -6.073820      -79.83390    
          Pt              -1.634000      -3.304690      -79.36170    
          Pt              -3.040370      -1.166930      -78.61490    
          Pt              -3.618730      -3.425450      -77.44030    
          Pt              -1.485590      -5.129500      -77.35460    
          Pt              -4.534870      -5.878440      -77.66920    
          Pt              -1.065420     -0.5495220      -80.25920    
          Pt              -5.392770      -1.573980      -76.80730    
          Pt             -0.9857010      -2.601340      -76.81870    
          Pt             -0.7169610     -6.3014701E-02  -77.58710    
          Pt              -39.22310      -39.64940      -74.95450    
          Pt              -40.11740      -39.96500      -72.28180    
          Pt              -41.47370      -42.14000      -70.75110    
          Pt              -38.73250      -41.80240      -70.52410    
          Pt              -43.24120      -39.89250      -70.51560    
          Pt              -37.93060      -41.52040      -73.12570    
          Pt              -37.62800      -38.73600      -72.85990    
          Pt              -37.09600      -41.34120      -75.67320    
          Pt              -36.62670      -40.15750      -70.85450    
          Pt              -34.34560      -41.62760      -75.61160    
          Pt              -33.98040      -38.90440      -75.53380    
          Pt              -35.43450      -40.39140      -73.45760    
          Pt              -34.15470      -41.30420      -71.10450    
          Pt              -32.95180      -39.32770      -72.68470    
          Pt              -36.65610      -38.75390      -75.37830    
          Pt              -31.84620      -40.48030      -74.77930    
          Pt              -31.43560      -41.54620      -72.07990    
          Pt              -27.53550      -39.63110      -75.97680    
          Pt              -29.86800      -38.66790      -74.92770    
          Pt              -26.05560      -40.58320      -73.90380    
          Pt              -29.10280      -40.91660      -73.42510    
          Pt              -29.01300      -43.02860      -71.43190    
          Pt              -29.55230      -40.55030      -70.50650    
          Pt              -27.84780      -38.59640      -73.26430    
          Pt              -27.16030      -40.71510      -71.39860    
          Pt              -30.44280      -38.63670      -72.07710    
          Pt              -23.89770      -39.22300      -76.66680    
          Pt              -24.40210      -40.74300      -71.66740    
          Pt              -21.75070      -40.79120      -75.56450    
          Pt              -23.49040      -39.54580      -73.92250    
          Pt              -22.98090      -43.06690      -70.59450    
          Pt              -19.98750      -42.34620      -74.01840    
          Pt              -20.23050      -43.10700      -71.31500    
          Pt              -22.18750      -41.71470      -72.80690    
          Pt              -20.60020      -39.62910      -73.29330    
          Pt              -22.69840      -38.72660      -71.52530    
          Pt              -20.79330      -40.43530      -70.64890    
          Pt              -18.37240      -41.08580      -72.08830    
          Pt              -18.33710      -40.23560      -74.80100    
          Pt              -13.37090      -39.37310      -76.11780    
          Pt              -14.67960      -43.97360      -70.90310    
          Pt              -17.31370      -43.52420      -71.36820    
          Pt              -15.62500      -40.53860      -74.87820    
          Pt              -17.32390      -42.69330      -74.10190    
          Pt              -15.41940      -41.72430      -72.42650    
          Pt              -16.56440      -39.09050      -72.77600    
          Pt              -14.22470      -39.67120      -71.12150    
          Pt              -13.18780      -40.74000      -73.63180    
          Pt              -12.77830      -42.02520      -71.29870    
          Pt              -10.78570      -40.41170      -76.08390    
          Pt              -11.41770      -39.47590      -71.59770    
          Pt              -11.57150      -38.62600      -74.13920    
          Pt              -8.563590      -40.46910      -72.04580    
          Pt              -10.57650      -41.28230      -73.44600    
          Pt              -8.864230      -39.11690      -74.48360    
          Pt              -6.262180      -39.22810      -72.87350    
          Pt              -6.197700      -38.92160      -75.63730    
          Pt              -4.371100      -38.74760      -70.64050    
          Pt              -1.998660      -38.50160      -72.21500    
          Pt              -39.14990      -37.83940      -70.77060    
          Pt              -38.57710      -37.08480      -76.13910    
          Pt              -41.81750      -37.83900      -71.54840    
          Pt              -39.82390      -37.19290      -73.45620    
          Pt              -38.82750      -35.08780      -72.00380    
          Pt              -39.08950      -34.65780      -74.90440    
          Pt              -41.44560      -35.12680      -71.58980    
          Pt              -40.21520      -32.61530      -71.55140    
          Pt              -34.40070      -38.32620      -70.69190    
          Pt              -37.96730      -32.55690      -73.16680    
          Pt              -32.94100      -35.94820      -76.33440    
          Pt              -37.19190      -36.22650      -73.80350    
          Pt              -36.08880      -34.21770      -72.06330    
          Pt              -36.68680      -36.69050      -71.20410    
          Pt              -35.50440      -36.43080      -75.87770    
          Pt              -36.37140      -33.89400      -74.92080    
          Pt              -32.17520      -37.42350      -74.28850    
          Pt              -32.29540      -36.48260      -71.93740    
          Pt              -35.05430      -37.75370      -73.29360    
          Pt              -33.63050      -33.40930      -75.51570    
          Pt              -34.24960      -35.37690      -73.71260    
          Pt              -33.34910      -33.40870      -72.15750    
          Pt              -34.29500      -35.52650      -70.54850    
          Pt              -35.09980      -32.02670      -73.59460    
          Pt              -31.60430      -38.27110      -76.78160    
          Pt              -27.81080      -38.04690      -70.60680    
          Pt              -31.65560      -34.71970      -73.95710    
          Pt              -30.65440      -33.07140      -75.82230    
          Pt              -30.25680      -35.80040      -76.19380    
          Pt              -27.92690      -36.96920      -75.29340    
          Pt              -28.57710      -34.34480      -74.50320    
          Pt              -25.90470      -35.26400      -74.75270    
          Pt              -29.75800      -36.42680      -73.40570    
          Pt              -30.01430      -33.76600      -72.08470    
          Pt              -27.24380      -36.02150      -72.41820    
          Pt              -27.11720      -33.23840      -72.32900    
          Pt              -29.80250      -36.09720      -70.73490    
          Pt              -26.62030      -32.49390      -74.78680    
          Pt              -25.55830      -38.06310      -74.84420    
          Pt              -25.40510      -38.27270      -72.11550    
          Pt              -21.58060      -37.98140      -75.32180    
          Pt              -23.50550      -36.80180      -73.57000    
          Pt              -23.88020      -36.24900      -76.26110    
          Pt              -23.94530      -33.29460      -74.75930    
          Pt              -21.40460      -32.60730      -75.53960    
          Pt              -20.56560      -35.50660      -75.14610    
          Pt              -24.72460      -34.71790      -72.27030    
          Pt              -22.03200      -34.44730      -73.25060    
          Pt              -20.15620      -32.83810      -72.44740    
          Pt              -20.88230      -36.94830      -72.73430    
          Pt              -22.72080      -35.96270      -71.01330    
          Pt              -22.56150      -33.17810      -70.99700    
          Pt              -20.04240      -35.18710      -70.63850    
          Pt              -24.78500      -32.06630      -72.52540    
          Pt              -14.23290      -38.23800      -73.78520    
          Pt              -18.83590      -38.38230      -71.47920    
          Pt              -18.83360      -35.18150      -73.06920    
          Pt              -16.30660      -38.09770      -75.67180    
          Pt              -18.74550      -33.26060      -74.80010    
          Pt              -18.67960      -37.67030      -74.11480    
          Pt              -17.93530      -35.78050      -75.74410    
          Pt              -15.46520      -34.56070      -75.61580    
          Pt              -13.81980      -36.66230      -75.88930    
          Pt              -13.89150      -32.47860      -74.85100    
          Pt              -13.92630      -35.00270      -73.25200    
          Pt              -17.38130      -36.03890      -71.00540    
          Pt              -16.28700      -36.27790      -73.61040    
          Pt              -14.87120      -36.97940      -71.48500    
          Pt              -17.97540      -33.33690      -71.09650    
          Pt              -16.22980      -33.42260      -73.22140    
          Pt              -13.22680      -32.49720      -72.20750    
          Pt              -15.35150      -34.26220      -70.69570    
          Pt              -10.89050      -37.62030      -76.48580    
          Pt              -12.04760      -34.78980      -75.35510    
          Pt              -8.533300      -36.33150      -76.30880    
          Pt              -9.427140      -33.78100      -76.22640    
          Pt              -10.04630      -36.34040      -74.03760    
          Pt              -8.155260      -34.45280      -73.98870    
          Pt              -7.257580      -36.98860      -74.03330    
          Pt              -12.27350      -36.97080      -72.25670    
          Pt              -6.510840      -36.79950      -71.52240    
          Pt              -9.064970      -37.83260      -72.02720    
          Pt              -6.458440      -33.19370      -71.86880    
          Pt              -11.24310      -34.44130      -72.53800    
          Pt              -8.778030      -35.03680      -71.46700    
          Pt              -9.338870      -32.54220      -72.52100    
          Pt              -11.15500      -32.35610      -74.37690    
          Pt              -6.374830      -34.18510      -76.10060    
          Pt              -3.798510      -33.49910      -76.74990    
          Pt              -5.555430      -34.96760      -73.42090    
          Pt              -1.164800      -33.89500      -76.20970    
          Pt              -5.040400      -36.53410      -75.67020    
          Pt              -3.159500      -34.91580      -74.51340    
          Pt              -4.247650      -37.21370      -73.00090    
          Pt              -2.668330      -37.99140      -75.09900    
          Pt             -0.7689810      -36.21000      -74.59220    
          Pt              -1.080140      -33.54810      -73.60980    
          Pt              -1.846360      -35.80660      -72.09150    
          Pt              -3.463600      -33.57870      -72.08720    
          Pt             -0.2571950      -33.24570      -71.05460    
          Pt              -4.311510      -35.66550      -70.62740    
          Pt              -4.898410      -32.43740      -74.24540    
          Pt              -40.06510      -30.25550      -73.44730    
          Pt              -38.48200      -27.99700      -72.71340    
          Pt              -41.17200      -27.84550      -72.28520    
          Pt              -41.16670      -30.16200      -70.79580    
          Pt              -39.61310      -25.95790      -71.14360    
          Pt              -38.31090      -30.50930      -71.40770    
          Pt              -38.17570      -26.76190      -75.17060    
          Pt              -32.88560      -30.83040      -76.27370    
          Pt              -35.87500      -31.62810      -71.05270    
          Pt              -37.09210      -30.02840      -74.10200    
          Pt              -35.84560      -27.28550      -73.93500    
          Pt              -33.52900      -27.15150      -75.35170    
          Pt              -33.51200      -30.41230      -71.72910    
          Pt              -34.38480      -29.59340      -74.24360    
          Pt              -33.31830      -27.75630      -72.44650    
          Pt              -35.95420      -28.99500      -71.90940    
          Pt              -35.10640      -25.86340      -71.66210    
          Pt              -32.52510      -25.95140      -70.47590    
          Pt              -37.15840      -26.96390      -70.42030    
          Pt              -35.87280      -25.60630      -76.51380    
          Pt              -31.96170      -31.67310      -73.76710    
          Pt              -31.60030      -31.88090      -70.68320    
          Pt              -28.66400      -31.58910      -71.05390    
          Pt              -29.09510      -31.70480      -73.77020    
          Pt              -31.68410      -28.88880      -74.36820    
          Pt              -29.43510      -27.69920      -76.14530    
          Pt              -26.12240      -30.79200      -70.61770    
          Pt              -27.40010      -30.04620      -75.65370    
          Pt              -31.08810      -26.15450      -74.69400    
          Pt              -30.63220      -29.93030      -72.04240    
          Pt              -30.10940      -30.38000      -75.82270    
          Pt              -26.48630      -27.59490      -75.35060    
          Pt              -30.60840      -27.27460      -72.15490    
          Pt              -28.86390      -28.80530      -73.77130    
          Pt              -28.34210      -26.16540      -73.96790    
          Pt              -26.26820      -27.45370      -72.60740    
          Pt              -28.22160      -25.96960      -71.22380    
          Pt              -26.82100      -30.35470      -73.00880    
          Pt              -28.14690      -28.80290      -71.12930    
          Pt              -22.43000      -31.46850      -73.24300    
          Pt              -22.28120      -29.83420      -75.53830    
          Pt              -20.89310      -30.47700      -71.32430    
          Pt              -24.24240      -29.23390      -72.44530    
          Pt              -24.72300      -30.56210      -74.82030    
          Pt              -23.85740      -27.50810      -74.67130    
          Pt              -19.85020      -28.88110      -76.20230    
          Pt              -19.97050      -30.69540      -74.18260    
          Pt              -19.78250      -26.23260      -73.18990    
          Pt              -21.62040      -28.50760      -73.24560    
          Pt              -22.37780      -28.24130      -70.61360    
          Pt              -20.91660      -25.70720      -70.62730    
          Pt              -19.13370      -31.36470      -76.76750    
          Pt              -19.09350      -28.75630      -72.16600    
          Pt              -15.82730      -31.58580      -70.97220    
          Pt              -18.31600      -26.43930      -70.83190    
          Pt              -18.29130      -26.81270      -75.46380    
          Pt              -14.76150      -29.94470      -75.92950    
          Pt              -16.70220      -31.71600      -75.42210    
          Pt              -15.74730      -27.48200      -75.25830    
          Pt              -17.56340      -29.30670      -74.55380    
          Pt              -15.22680      -30.66430      -73.40260    
          Pt              -17.05410      -26.80420      -73.08150    
          Pt              -17.88550      -31.24690      -72.76570    
          Pt              -14.17250      -27.97730      -73.11330    
          Pt              -15.52340      -26.52110      -70.82170    
          Pt              -16.47500      -29.01010      -71.62970    
          Pt              -13.70480      -29.89500      -71.13430    
          Pt              -12.90610      -26.06990      -71.59940    
          Pt              -12.98510      -27.66150      -75.53620    
          Pt              -7.909190      -29.56690      -76.75070    
          Pt              -10.03790      -31.12700      -76.67380    
          Pt              -12.53470      -30.03830      -74.17960    
          Pt              -7.655480      -31.85320      -74.76160    
          Pt              -7.512180      -30.74590      -72.07180    
          Pt              -10.33130      -28.50130      -75.74490    
          Pt              -7.953920      -26.79910      -76.19530    
          Pt              -11.27470      -27.55050      -73.30690    
          Pt              -7.131190      -29.05960      -74.22200    
          Pt              -9.555520      -30.09700      -73.87690    
          Pt              -8.774320      -26.63840      -73.77700    
          Pt              -11.14040      -30.65800      -71.81490    
          Pt              -9.955620      -26.09740      -70.95080    
          Pt              -6.985770      -26.36770      -71.50060    
          Pt              -8.790040      -28.46420      -71.80750    
          Pt              -11.56560      -28.29700      -70.68140    
          Pt              -10.73150      -25.90870      -75.70160    
          Pt              -1.120620      -25.96830      -76.67300    
          Pt              -5.677080      -26.86130      -73.97050    
          Pt              -5.709160      -28.68780      -71.71050    
          Pt              -2.363600      -31.56370      -70.51450    
          Pt              -2.870560      -28.35420      -76.32280    
          Pt              -5.396550      -30.94200      -76.39490    
          Pt              -5.585730      -28.22760      -76.38200    
          Pt              -2.665050      -31.19110      -75.88210    
          Pt              -2.624370      -27.05350      -74.05280    
          Pt              -1.161830      -29.35260      -74.44530    
          Pt              -4.283410      -29.45880      -74.21290    
          Pt              -2.510420      -31.39320      -73.24000    
          Pt              -4.039860      -26.57540      -71.97570    
          Pt              -4.738500      -31.13630      -71.83340    
          Pt              -2.862820      -29.08150      -71.93720    
          Pt             -0.3530840      -30.64820      -72.06400    
          Pt             -0.5959640      -27.79390      -72.27950    
          Pt              -3.960120      -25.79240      -76.27210    
          Pt              -40.15270      -25.52510      -73.74330    
          Pt              -39.14630      -21.30490      -74.74180    
          Pt              -38.80030      -23.12520      -72.70570    
          Pt              -40.94480      -21.21790      -72.50640    
          Pt              -41.39260      -23.82870      -71.77080    
          Pt              -42.51270      -19.69050      -70.59770    
          Pt              -39.71990      -19.28670      -70.68590    
          Pt              -37.50200      -25.46160      -72.79770    
          Pt              -37.06420      -20.71500      -76.45450    
          Pt              -37.91410      -23.98090      -75.24030    
          Pt              -33.04230      -21.83470      -76.24510    
          Pt              -33.05060      -25.13950      -73.11460    
          Pt              -37.45510      -20.98910      -71.48230    
          Pt              -37.17100      -19.54380      -74.03240    
          Pt              -33.25900      -24.56080      -75.71160    
          Pt              -35.37670      -24.56250      -74.09830    
          Pt              -34.64050      -20.19190      -74.87610    
          Pt              -35.45460      -22.90200      -76.23410    
          Pt              -32.50820      -23.31440      -71.12500    
          Pt              -36.47450      -22.06100      -73.87910    
          Pt              -34.83610      -20.31900      -72.06730    
          Pt              -33.63680      -22.41880      -73.59590    
          Pt              -32.12760      -20.36080      -71.29470    
          Pt              -35.54240      -23.15130      -71.58140    
          Pt              -31.71910      -20.65100      -74.35010    
          Pt              -29.26660      -24.83840      -76.26810    
          Pt              -26.49610      -24.65340      -75.74340    
          Pt              -31.14210      -23.32540      -74.67460    
          Pt              -26.39120      -24.50690      -72.68060    
          Pt              -29.23500      -21.19310      -74.96490    
          Pt              -26.63180      -21.99390      -75.05050    
          Pt              -30.40150      -24.69190      -72.38630    
          Pt              -28.51450      -23.57640      -74.00970    
          Pt              -30.27720      -21.95510      -72.41180    
          Pt              -28.43950      -23.21950      -70.90730    
          Pt              -27.52710      -21.47750      -72.60430    
          Pt              -28.98180      -20.36580      -70.62810    
          Pt              -27.44450      -19.37190      -74.34300    
          Pt              -25.05130      -19.92500      -75.88370    
          Pt              -25.00530      -20.40540      -73.16260    
          Pt              -19.39260      -19.75960      -76.07220    
          Pt              -14.49930      -25.49040      -76.23900    
          Pt              -17.19360      -22.00330      -75.56300    
          Pt              -14.33180      -22.94630      -75.12110    
          Pt              -16.79580      -24.57360      -75.03850    
          Pt              -15.40390      -20.33390      -74.36140    
          Pt              -18.14720      -20.68240      -73.40210    
          Pt              -15.79840      -22.47160      -72.83500    
          Pt              -12.92290      -23.19030      -72.79280    
          Pt              -17.70230      -24.26400      -72.34360    
          Pt              -15.07430      -25.04630      -73.11000    
          Pt              -13.85170      -21.30430      -71.32490    
          Pt              -17.82550      -21.74540      -70.85640    
          Pt              -14.58880      -23.85040      -70.72620    
          Pt              -16.05330      -19.85050      -71.76160    
          Pt              -12.60870      -21.32340      -76.73880    
          Pt              -12.77550      -20.67340      -73.88870    
          Pt              -8.148560      -20.44470      -76.68250    
          Pt              -12.78910      -25.40150      -74.26320    
          Pt              -10.41060      -20.38740      -75.26170    
          Pt              -9.011480      -24.07880      -75.43510    
          Pt              -11.35240      -22.91080      -74.95900    
          Pt              -7.846820      -19.92050      -73.84400    
          Pt              -11.60730      -23.98940      -70.60620    
          Pt              -9.315600      -22.21310      -73.34560    
          Pt              -10.57350      -24.63370      -73.08200    
          Pt              -11.14640      -21.56470      -71.49600    
          Pt              -7.608690      -24.27950      -73.15060    
          Pt              -9.023560      -23.54310      -70.91820    
          Pt              -8.237970      -21.07590      -71.19650    
          Pt              -7.036570      -22.23900      -74.93800    
          Pt              -10.17730      -19.49610      -72.70020    
          Pt              -6.273370      -24.62580      -75.53800    
          Pt              -6.333790      -23.67750      -70.90840    
          Pt              -5.744630      -21.57880      -72.67770    
          Pt              -1.509670      -25.13050      -72.05090    
          Pt              -4.906100      -24.31820      -73.10470    
          Pt              -5.650990      -20.11070      -75.49900    
          Pt              -4.286370      -22.55010      -75.08550    
          Pt              -3.592320      -20.14840      -73.81220    
          Pt              -1.628510      -21.69630      -74.89440    
          Pt              -2.235780      -24.35480      -74.49750    
          Pt              -1.023520      -19.94830      -73.06230    
          Pt              -2.892620      -19.86720      -71.13450    
          Pt              -3.036970      -22.50300      -72.59670    
          Pt             -0.3276150      -22.85080      -72.75710    
          Pt              -3.562400      -24.43280      -70.47410    
          Pt              -39.66500      -18.85150      -73.29550    
          Pt              -38.80630      -18.66870      -76.02300    
          Pt              -38.56260      -13.88290      -71.50710    
          Pt              -41.17920      -14.92540      -71.79470    
          Pt              -39.03550      -16.54860      -71.60290    
          Pt              -37.88680      -15.94570      -76.67460    
          Pt              -38.17270      -14.02190      -74.17080    
          Pt              -32.65190      -18.86930      -76.23840    
          Pt              -34.01530      -13.93910      -76.14120    
          Pt              -37.90270      -16.86010      -74.08800    
          Pt              -36.02860      -18.04390      -76.14340    
          Pt              -37.12380      -18.33170      -71.67860    
          Pt              -32.75900      -18.53690      -73.34610    
          Pt              -35.79580      -15.36810      -74.82860    
          Pt              -33.49750      -16.51370      -75.29870    
          Pt              -35.28930      -17.80310      -73.62020    
          Pt              -36.05110      -13.21870      -70.94510    
          Pt              -34.19950      -13.56340      -72.86650    
          Pt              -33.53700      -16.01970      -72.68690    
          Pt              -36.25250      -15.62310      -72.12380    
          Pt              -34.56380      -17.75460      -71.13310    
          Pt              -29.94730      -19.18390      -72.80910    
          Pt              -31.99600      -14.21760      -74.20920    
          Pt              -25.94430      -17.47390      -76.55030    
          Pt              -28.70250      -13.80350      -76.58650    
          Pt              -31.72100      -17.62930      -70.96900    
          Pt              -31.72870      -14.68150      -71.21790    
          Pt              -28.40440      -16.54560      -76.28180    
          Pt              -30.92150      -15.95570      -75.93410    
          Pt              -30.85320      -16.60690      -73.23600    
          Pt              -30.05160      -18.52270      -75.38440    
          Pt              -26.42430      -15.31350      -74.87200    
          Pt              -29.21500      -14.63120      -74.17460    
          Pt              -28.19760      -17.00950      -73.42980    
          Pt              -26.44790      -13.81830      -72.41090    
          Pt              -29.01790      -15.13950      -71.60410    
          Pt              -29.07190      -17.55350      -70.62830    
          Pt              -26.96410      -19.02120      -71.74640    
          Pt              -26.48040      -16.42840      -71.43150    
          Pt              -21.89650      -14.58770      -76.59800    
          Pt              -25.45470      -17.70440      -73.80140    
          Pt              -21.02990      -17.38330      -76.39000    
          Pt              -23.53950      -16.38380      -75.19920    
          Pt              -24.30660      -15.45770      -72.65660    
          Pt              -19.96600      -18.32880      -73.81700    
          Pt              -22.03540      -14.25470      -73.76940    
          Pt              -24.57230      -13.36630      -74.62170    
          Pt              -23.69280      -12.86050      -71.76410    
          Pt              -16.71120      -19.02890      -76.38260    
          Pt              -18.71130      -18.96490      -71.41720    
          Pt              -13.12870      -16.38900      -76.00820    
          Pt              -18.49550      -16.89930      -75.64990    
          Pt              -13.90400      -18.92220      -76.10000    
          Pt              -15.21560      -14.08390      -76.21120    
          Pt              -15.70750      -16.64920      -75.44680    
          Pt              -17.54220      -14.53600      -74.71960    
          Pt              -17.10780      -18.17670      -73.67930    
          Pt              -13.34670      -15.23480      -73.60360    
          Pt              -14.35130      -17.91920      -73.44950    
          Pt              -15.49890      -12.95580      -73.57930    
          Pt              -18.59830      -16.17790      -72.66610    
          Pt              -15.86790      -15.61500      -72.81130    
          Pt              -17.57340      -13.66810      -71.96600    
          Pt              -14.12560      -13.67690      -71.50090    
          Pt              -16.66230      -17.31470      -70.77940    
          Pt              -13.92240      -16.49080      -71.14240    
          Pt              -12.63280      -18.96920      -71.70880    
          Pt              -12.38140      -13.80030      -76.05240    
          Pt              -9.706000      -17.95620      -76.51640    
          Pt              -8.538800      -15.56170      -75.82850    
          Pt              -8.035380      -18.31130      -71.23510    
          Pt              -7.146630      -17.94800      -75.55640    
          Pt              -11.75820      -18.10100      -74.46130    
          Pt              -10.89740      -15.46160      -74.53290    
          Pt              -11.33580      -16.63950      -72.06650    
          Pt              -8.627250      -14.79830      -73.06940    
          Pt              -9.029100      -17.33050      -73.70030    
          Pt              -6.592010      -16.21540      -72.07370    
          Pt              -11.05310      -13.88140      -72.14910    
          Pt              -10.12810      -12.87990      -74.44780    
          Pt              -6.284440      -15.12300      -74.59120    
          Pt              -6.235840      -13.60010      -72.39530    
          Pt              -4.229970      -14.30280      -76.14560    
          Pt              -2.224000      -18.63520      -75.46460    
          Pt             -0.6635720      -18.04950      -71.23770    
          Pt              -5.647210      -18.71980      -72.87640    
          Pt              -2.214410      -15.85020      -74.83040    
          Pt              -4.527980      -17.28300      -74.92930    
          Pt              -2.826530      -17.70200      -72.80580    
          Pt              -3.963830      -15.19050      -72.90680    
          Pt              -1.210910      -15.48280      -72.28170    
          Pt             -0.2189600      -17.36170      -73.87410    
          Pt              -2.856520      -13.64240      -71.04630    
          Pt              -1.830410      -13.25770      -73.73930    
          Pt              -4.478670      -17.68050      -70.62870    
          Pt              -40.91000      -12.52990      -70.58260    
          Pt              -39.10260      -8.722690      -75.94010    
          Pt              -41.94640      -7.084240      -70.76000    
          Pt              -39.14080      -9.650760      -73.31710    
          Pt              -41.32760      -9.793470      -71.61950    
          Pt              -39.38450      -8.156870      -70.67190    
          Pt              -38.93550      -10.78740      -70.78530    
          Pt              -40.04870      -12.12380      -73.15240    
          Pt              -40.34390      -7.169050      -73.13470    
          Pt              -35.51310      -10.85790      -76.57540    
          Pt              -36.36960      -8.351750      -76.69020    
          Pt              -38.12050      -11.42150      -75.27400    
          Pt              -35.72520      -12.51280      -74.56890    
          Pt              -33.62740      -9.030220      -75.53320    
          Pt              -33.12910      -11.66430      -74.99320    
          Pt              -37.54210      -7.509150      -74.11190    
          Pt              -35.90200      -9.654950      -74.16740    
          Pt              -35.57760      -6.990740      -72.24650    
          Pt              -37.05370      -9.092210      -71.76530    
          Pt              -33.51290      -8.543740      -72.78130    
          Pt              -37.32740      -11.64090      -72.66690    
          Pt              -34.55630      -11.00350      -72.30840    
          Pt              -34.70490      -8.877380      -70.41710    
          Pt              -32.35060      -10.13030      -70.69020    
          Pt              -34.90640      -6.770730      -74.74720    
          Pt              -33.42510      -12.55850      -70.44250    
          Pt              -31.31250      -10.48420      -76.70990    
          Pt              -28.52310      -11.03740      -76.58130    
          Pt              -31.86080      -7.281870      -74.34270    
          Pt              -31.73950      -12.06350      -72.55010    
          Pt              -31.55190      -7.335490      -71.05070    
          Pt              -27.26750      -12.63650      -74.58930    
          Pt              -29.34380      -8.457480      -75.80790    
          Pt              -25.77010      -10.39540      -75.53380    
          Pt              -31.28820      -9.795440      -74.07560    
          Pt              -26.80630      -8.284200      -74.09350    
          Pt              -30.21460      -12.24560      -74.80110    
          Pt              -28.45640      -10.34350      -74.09420    
          Pt              -29.34730      -7.775890      -73.26040    
          Pt              -29.95210      -9.943220      -71.69180    
          Pt              -28.85770      -12.34570      -72.24390    
          Pt              -27.19620      -9.891790      -71.85490    
          Pt              -28.40090      -7.741220      -70.72580    
          Pt              -25.82790      -7.591980      -71.64830    
          Pt              -25.41020      -11.30490      -73.07840    
          Pt              -24.94690      -7.681430      -76.22610    
          Pt              -24.13120      -9.793290      -71.15720    
          Pt              -24.16150      -8.837670      -73.76720    
          Pt              -22.90260      -9.687660      -76.08300    
          Pt              -22.84130      -11.42540      -74.01880    
          Pt              -23.23840      -6.981170      -71.87140    
          Pt              -17.04380      -8.472390      -76.51840    
          Pt              -18.56860      -6.796370      -75.03440    
          Pt              -14.11710      -8.653760      -76.38050    
          Pt              -17.19140      -11.81300      -75.12950    
          Pt              -14.37740      -11.56440      -75.74750    
          Pt              -18.61110      -7.091550      -70.98120    
          Pt              -18.76860      -9.517800      -74.50140    
          Pt              -15.71660      -9.673620      -74.46290    
          Pt              -15.62960      -6.889320      -74.82520    
          Pt              -12.96610      -9.663290      -74.14580    
          Pt              -17.18130      -8.042910      -72.94130    
          Pt              -17.22070      -10.85750      -72.56730    
          Pt              -14.46110      -10.81870      -72.17760    
          Pt              -16.21630      -8.942590      -70.55560    
          Pt              -14.51710      -7.986480      -72.51550    
          Pt              -12.82940      -6.845730      -74.57180    
          Pt              -12.83070      -12.51080      -73.70760    
          Pt              -11.31990      -8.377450      -76.25000    
          Pt              -11.66850      -11.16260      -76.16920    
          Pt              -8.862560      -7.486620      -75.43150    
          Pt              -9.399950      -10.29200      -75.09340    
          Pt              -6.898890      -9.492090      -75.02220    
          Pt              -7.355670      -12.27800      -74.64360    
          Pt              -12.32230      -9.195400      -71.42650    
          Pt              -12.35000      -11.86480      -70.81040    
          Pt              -10.65360      -8.351260      -73.61020    
          Pt              -10.87960      -10.92150      -72.88900    
          Pt              -8.426700      -9.667290      -72.61060    
          Pt              -7.857110      -7.148200      -72.86450    
          Pt              -8.700550      -12.30770      -72.03600    
          Pt              -9.901550      -7.772450      -71.17630    
          Pt              -7.261150      -8.506220      -70.47940    
          Pt              -12.23850      -6.526710      -71.95260    
          Pt              -5.343740      -11.42850      -76.53890    
          Pt              -4.750680      -8.398310      -76.63850    
          Pt              -6.161030      -10.87240      -72.44510    
          Pt              -6.125250      -6.781110      -74.91980    
          Pt              -4.643070      -12.60740      -74.18040    
          Pt              -2.610930      -11.77580      -75.89500    
          Pt              -2.104090      -9.099690      -75.64050    
          Pt             -0.4771170      -7.046670      -75.74550    
          Pt              -4.295030      -9.980980      -74.38460    
          Pt              -1.352630      -10.49580      -73.62390    
          Pt              -3.459350      -11.30970      -72.14370    
          Pt              -5.410940      -8.256200      -72.52380    
          Pt              -2.822880      -8.006420      -73.28970    
          Pt             -0.8631710      -11.80960      -71.36040    
          Pt             -0.6323250      -7.022810      -70.57940    
          Pt             -9.2226498E-02  -8.244660      -73.16540    
          Pt              -2.086240      -9.310580      -71.16550    
          Pt              -3.438300      -6.875450      -70.76900    
          Pt              -39.46660      -4.706460      -74.02090    
          Pt              -40.48560      -2.234770      -72.43860    
          Pt              -40.58810      -4.847300      -71.51220    
          Pt              -38.28590     -0.9591060      -71.39900    
          Pt              -38.22190      -2.200830      -73.80480    
          Pt              -35.59100      -4.634300      -76.56000    
          Pt              -38.09440      -6.166270      -71.89860    
          Pt              -38.04890      -3.414020      -76.19590    
          Pt              -37.97920      -6.080100      -76.30130    
          Pt              -37.93230      -3.648180      -71.44300    
          Pt              -32.77730      -5.291480      -75.81130    
          Pt              -35.91210      -1.658430      -75.28890    
          Pt              -36.85030      -4.702050      -74.00230    
          Pt              -33.40070      -1.403640      -74.37760    
          Pt              -34.40850      -3.840690      -74.30880    
          Pt              -33.14710      -5.632640      -72.73620    
          Pt              -35.70950      -1.926490      -72.58410    
          Pt              -33.43030     -0.4061620      -71.89840    
          Pt              -32.97820      -2.968960      -72.22880    
          Pt              -35.34650      -4.454200      -71.65420    
          Pt              -28.31740      -4.079880      -76.79400    
          Pt              -26.99330      -1.906600      -75.96480    
          Pt              -27.38950      -6.089080      -75.39120    
          Pt              -30.10140      -5.814740      -75.54290    
          Pt              -29.72460      -1.613840      -75.47910    
          Pt              -31.50040      -3.461660      -74.38060    
          Pt              -28.72820      -3.803930      -74.17010    
          Pt              -30.45190      -5.496980      -72.80930    
          Pt              -26.07950     -0.6869280      -73.82370    
          Pt              -26.20470      -3.553580      -73.58920    
          Pt              -30.95420     -0.9136720      -72.95130    
          Pt              -28.31170      -1.489080      -72.92760    
          Pt              -30.10560      -3.176290      -71.81770    
          Pt              -27.63920      -5.809910      -72.54370    
          Pt              -27.45530      -3.373810      -71.05430    
          Pt              -26.62780     -9.0133101E-02  -71.07430    
          Pt              -31.93600      -4.547320      -70.44440    
          Pt              -25.48420      -4.201720      -76.08870    
          Pt              -22.66940      -3.963150      -75.99270    
          Pt              -25.22120      -4.969740      -71.42150    
          Pt              -25.08520      -6.056280      -73.93630    
          Pt              -19.68550      -1.446950      -75.61400    
          Pt              -19.90380      -5.259070      -73.13830    
          Pt              -21.26270      -2.827770      -73.97270    
          Pt              -25.06600      -2.229660      -71.58060    
          Pt              -20.95460      -5.852310      -70.80570    
          Pt              -22.74330      -4.136760      -72.12860    
          Pt              -20.43960      -2.979460      -71.34100    
          Pt              -20.02180     -0.7719720      -72.71850    
          Pt              -23.89690      -2.174020      -74.20580    
          Pt              -22.59940      -1.293170      -71.95880    
          Pt              -19.83550      -4.366980      -75.80280    
          Pt              -24.64220     -0.2908900      -76.18380    
          Pt              -21.92560     -0.1231380      -74.46170    
          Pt              -15.98340      -6.126300      -70.79580    
          Pt              -14.29320      -4.763220      -75.72290    
          Pt              -17.04880      -1.942720      -75.97250    
          Pt              -17.06460      -4.754700      -75.80720    
          Pt              -14.05260      -2.007140      -75.68320    
          Pt              -18.37700      -4.451920      -70.74140    
          Pt              -14.40050      -5.196300      -72.90980    
          Pt              -15.76930      -3.060160      -74.05840    
          Pt              -18.52560      -2.982690      -73.53120    
          Pt              -17.88260      -1.530710      -71.18290    
          Pt              -17.11760      -5.387400      -73.13180    
          Pt              -13.51970      -2.535920      -72.49290    
          Pt              -15.49040     -0.7623260      -72.50810    
          Pt              -15.97590      -3.487320      -71.53430    
          Pt              -17.72930     -0.4376530      -73.85350    
          Pt              -10.78940      -5.610900      -76.03820    
          Pt              -8.060410      -4.909430      -75.97240    
          Pt              -7.729440      -2.210580      -75.95660    
          Pt              -11.36080      -1.770470      -75.49520    
          Pt              -9.310890     -0.3904550      -74.41870    
          Pt              -12.20490      -3.982330      -74.26840    
          Pt              -9.509250      -3.255470      -74.16620    
          Pt              -10.03050      -5.749430      -73.43400    
          Pt              -7.245000      -4.616470      -73.29730    
          Pt              -7.400790      -1.844590      -73.12160    
          Pt              -11.14320      -1.459570      -72.82640    
          Pt              -11.29740      -4.093680      -71.67410    
          Pt              -8.760680      -5.305020      -70.80500    
          Pt              -9.183710      -2.573520      -71.22060    
          Pt              -6.585070      -3.407990      -70.78830    
          Pt              -3.200350      -6.361260      -75.39320    
          Pt              -6.085220      -6.046520      -71.03970    
          Pt              -5.163270     -0.4540290      -74.31440    
          Pt              -5.388020      -4.176520      -75.48080    
          Pt              -2.852460      -1.033330      -75.77090    
          Pt              -2.663400      -3.735630      -74.80530    
          Pt              -5.075500      -3.093500      -73.10450    
          Pt             -0.4885250      -2.601760      -73.38050    
          Pt              -4.436990      -5.660950      -73.17980    
          Pt              -1.267350      -5.837150      -73.47560    
          Pt              -5.501690     -0.7823630      -71.62890    
          Pt              -2.506350      -4.148030      -72.02640    
          Pt              -2.908160      -1.520930      -72.88830    
          Pt              -3.968940      -2.566740      -70.50720    
          Pt              -1.207960      -2.176990      -70.73820    
          Pt             -0.4217270     -3.9727300E-02  -74.82290    
          Pt              -47.09540      -48.32640      -64.72180    
          Pt              -44.96720      -47.57200      -66.23660    
          Pt              -44.95080      -44.80260      -66.10240    
          Pt              -44.57080      -49.37330      -64.17190    
          Pt              -42.38870      -48.83350      -65.78600    
          Pt              -42.63250      -46.03570      -66.78510    
          Pt              -39.93550      -49.88390      -65.34560    
          Pt              -41.07130      -45.14830      -64.49050    
          Pt              -40.17080      -47.17760      -66.17480    
          Pt              -43.32000      -46.84770      -64.26350    
          Pt              -38.37010      -45.26150      -65.19820    
          Pt              -38.17740      -47.84540      -64.42910    
          Pt              -35.95350      -46.57200      -65.47280    
          Pt              -33.52630      -45.70930      -64.83710    
          Pt              -31.10230      -45.28310      -69.63070    
          Pt              -29.86560      -45.73830      -67.16540    
          Pt              -27.09780      -46.34050      -67.77110    
          Pt              -28.15930      -47.15960      -65.34260    
          Pt              -30.98410      -46.85370      -65.08160    
          Pt              -25.58930      -45.66050      -65.54120    
          Pt              -22.70890      -47.65090      -64.52860    
          Pt              -20.38510      -45.91400      -64.65330    
          Pt              -22.98700      -44.94270      -64.95630    
          Pt              -17.94400      -47.03490      -65.75810    
          Pt              -13.11420      -45.93430      -64.73840    
          Pt              -15.66300      -46.86170      -64.19670    
          Pt              -15.78530      -45.29670      -66.37170    
          Pt              -17.42580      -49.27670      -64.18460    
          Pt              -13.80720      -44.81930      -68.35570    
          Pt              -10.58240      -44.85610      -65.35000    
          Pt              -47.21590      -43.72160      -64.76680    
          Pt              -44.93840      -42.26950      -64.79690    
          Pt              -45.76020      -39.60310      -64.65050    
          Pt              -44.90780      -42.33320      -67.52350    
          Pt              -44.74410      -39.58440      -68.08970    
          Pt              -40.32500      -44.69900      -67.14010    
          Pt              -44.32540      -42.40710      -70.25390    
          Pt              -42.50410      -43.99490      -68.76170    
          Pt              -40.54730      -39.87350      -69.47290    
          Pt              -43.26780      -40.35380      -65.99300    
          Pt              -40.18840      -42.39590      -68.28300    
          Pt              -42.48680      -43.25970      -66.16430    
          Pt              -42.57020      -41.33770      -68.29710    
          Pt              -39.97550      -42.70160      -65.11830    
          Pt              -40.46730      -40.25300      -66.50430    
          Pt              -42.27420      -38.60230      -67.87290    
          Pt              -37.88160      -43.20190      -66.98740    
          Pt              -38.00300      -40.62310      -68.16100    
          Pt              -37.93580      -40.87820      -65.26640    
          Pt              -33.55320      -43.75710      -69.78110    
          Pt              -32.22070      -39.83640      -69.94690    
          Pt              -36.13180      -42.39360      -69.32440    
          Pt              -36.01810      -43.90290      -64.98830    
          Pt              -32.17700      -44.16700      -67.40010    
          Pt              -34.97750      -44.21150      -67.43110    
          Pt              -36.50500      -38.93590      -66.61990    
          Pt              -34.94120      -39.94630      -68.65830    
          Pt              -33.19080      -41.72600      -67.93180    
          Pt              -32.57890      -39.07380      -67.40640    
          Pt              -35.68790      -41.66770      -66.69430    
          Pt              -33.63470      -42.86200      -65.35920    
          Pt              -34.18260      -39.87990      -65.43270    
          Pt              -31.75350      -38.74930      -64.67460    
          Pt              -27.97010      -44.44700      -65.75560    
          Pt              -28.52880      -44.33040      -69.01640    
          Pt              -31.52020      -41.29560      -65.55400    
          Pt              -31.17590      -44.15860      -64.95710    
          Pt              -31.01080      -42.60140      -69.45040    
          Pt              -30.30810      -40.50840      -67.81600    
          Pt              -27.91870      -41.71050      -68.74110    
          Pt              -27.78400      -39.19180      -67.72020    
          Pt              -26.21000      -43.63680      -67.61570    
          Pt              -29.69070      -42.92720      -66.95340    
          Pt              -29.19270      -42.38610      -64.18140    
          Pt              -27.39740      -41.76170      -65.94630    
          Pt              -29.08050      -39.71970      -65.23090    
          Pt              -26.41680      -39.19810      -65.18220    
          Pt              -25.64270      -39.19570      -69.55760    
          Pt              -25.36370      -42.08560      -69.67810    
          Pt              -25.42200      -40.67810      -67.27780    
          Pt              -20.92580      -43.66920      -66.40080    
          Pt              -24.91350      -42.86430      -65.33760    
          Pt              -23.45170      -43.78050      -67.82290    
          Pt              -23.24030      -40.37560      -69.24350    
          Pt              -21.25840      -42.20420      -68.74580    
          Pt              -24.10590      -40.36970      -64.59310    
          Pt              -23.62420      -38.76330      -66.65090    
          Pt              -21.29480      -39.28300      -67.90480    
          Pt              -22.78960      -41.42030      -66.79160    
          Pt              -19.50050      -42.58350      -64.29530    
          Pt              -19.70320      -41.21060      -66.70230    
          Pt              -22.31460      -42.39030      -64.40070    
          Pt              -21.41060      -39.82380      -65.21580    
          Pt              -17.70960      -44.73010      -64.41330    
          Pt              -16.40360      -41.18770      -70.01830    
          Pt              -18.83180      -39.58640      -68.88800    
          Pt              -18.69190      -42.28040      -69.16810    
          Pt              -12.91950      -43.65350      -66.04270    
          Pt              -18.08260      -39.61510      -65.06070    
          Pt              -14.13800      -42.18120      -68.86830    
          Pt              -18.00050      -43.30860      -66.59270    
          Pt              -16.39580      -43.68330      -68.70580    
          Pt              -17.01970      -40.87700      -67.36080    
          Pt              -15.26270      -42.54660      -66.35740    
          Pt              -12.91190      -40.92430      -66.51620    
          Pt              -14.81070      -39.52150      -68.21990    
          Pt              -16.81890      -41.89580      -64.44940    
          Pt              -15.35680      -39.66890      -65.47880    
          Pt              -12.84120      -38.86080      -64.57270    
          Pt              -16.59250      -38.62140      -70.02910    
          Pt              -10.29480      -41.76520      -70.31290    
          Pt              -7.069940      -39.11130      -70.30490    
          Pt              -12.33410      -40.33650      -69.19710    
          Pt              -11.89270      -38.63220      -67.34770    
          Pt              -11.59840      -42.96780      -68.19920    
          Pt              -10.06450      -39.23580      -65.32630    
          Pt              -7.890850      -41.28270      -68.96420    
          Pt              -10.67910      -42.16980      -65.28300    
          Pt              -8.274990      -43.57990      -64.58130    
          Pt              -9.023630      -43.34420      -67.25860    
          Pt              -10.18250      -40.77730      -67.51640    
          Pt              -7.503780      -41.17100      -66.22100    
          Pt              -7.239000      -38.82980      -64.63870    
          Pt              -9.749860      -39.16600      -69.48340    
          Pt              -7.758600      -38.79810      -67.51950    
          Pt              -2.009050      -40.04450      -69.88510    
          Pt              -5.514300      -39.99990      -68.32550    
          Pt              -1.046250      -42.85770      -66.66510    
          Pt              -4.864520      -40.22270      -65.70170    
          Pt              -3.057750      -41.59830      -67.83430    
          Pt              -2.170590      -40.53480      -65.35120    
          Pt              -3.744580      -42.75730      -65.51300    
          Pt             -0.4738430      -40.33390      -67.49320    
          Pt              -3.202590      -38.89540      -67.58370    
          Pt             -0.4553300      -42.28960      -69.30920    
          Pt             -0.4173730      -38.42790      -64.38630    
          Pt              -46.90530      -37.20630      -65.63880    
          Pt              -45.14730      -35.12090      -65.07860    
          Pt              -45.28830      -35.92200      -67.75260    
          Pt              -39.36080      -38.13970      -67.85350    
          Pt              -38.67790      -38.15900      -65.27800    
          Pt              -43.82070      -37.33320      -69.66890    
          Pt              -44.22720      -37.75880      -65.81570    
          Pt              -43.13000      -34.70280      -69.44520    
          Pt              -41.34550      -37.83810      -65.38530    
          Pt              -38.52120      -35.78340      -69.33250    
          Pt              -41.12670      -36.60840      -69.24820    
          Pt              -40.47780      -34.01670      -69.19800    
          Pt              -43.54310      -33.40680      -66.95600    
          Pt              -42.67710      -35.98440      -67.02770    
          Pt              -39.93540      -35.74140      -66.73330    
          Pt              -41.62990      -34.24530      -65.19010    
          Pt              -38.86300      -33.67470      -65.11180    
          Pt              -40.72780      -32.32890      -66.81580    
          Pt              -43.77060      -32.95400      -64.24260    
          Pt              -37.85610      -33.15260      -70.26770    
          Pt              -38.35320      -33.67570      -67.62410    
          Pt              -36.99780      -38.15020      -69.14590    
          Pt              -34.09600      -32.86840      -69.63480    
          Pt              -37.48170      -35.92680      -64.24660    
          Pt              -37.33280      -36.35860      -66.97600    
          Pt              -34.77150      -37.18270      -68.08420    
          Pt              -32.38850      -37.07150      -69.28640    
          Pt              -36.05000      -34.11800      -65.94950    
          Pt              -36.12040      -34.78810      -68.81150    
          Pt              -32.62500      -36.65130      -66.41580    
          Pt              -33.42810      -34.75800      -67.93710    
          Pt              -35.12110      -36.98330      -65.41430    
          Pt              -34.02600      -32.39840      -66.80470    
          Pt              -33.47980      -34.47070      -65.11180    
          Pt              -36.30600      -32.05040      -68.23360    
          Pt              -31.87160      -34.51550      -70.17250    
          Pt              -30.09330      -38.27640      -69.26970    
          Pt              -30.16000      -37.90190      -66.74100    
          Pt              -31.32640      -33.40890      -66.60140    
          Pt              -27.75990      -34.51620      -70.08680    
          Pt              -29.90130      -33.04730      -68.98250    
          Pt              -28.03770      -36.56230      -68.36070    
          Pt              -25.71260      -37.43680      -67.40030    
          Pt              -27.33610      -32.29090      -68.68780    
          Pt              -30.55040      -35.60090      -68.10010    
          Pt              -30.44270      -35.61280      -65.36670    
          Pt              -26.01150      -34.71400      -67.91670    
          Pt              -27.96610      -36.98790      -65.65630    
          Pt              -28.52470      -34.28230      -66.80500    
          Pt              -26.02990      -35.16500      -65.29390    
          Pt              -26.58200      -32.65060      -66.16600    
          Pt              -28.70460      -32.15380      -64.62580    
          Pt              -25.59070      -36.29710      -70.08220    
          Pt              -25.14590      -33.17720      -69.97740    
          Pt              -19.53530      -37.86060      -66.43550    
          Pt              -20.83860      -37.66470      -69.96400    
          Pt              -20.24530      -32.74570      -69.57490    
          Pt              -23.46570      -37.62980      -68.98020    
          Pt              -24.61940      -37.33670      -64.45250    
          Pt              -24.07290      -33.16280      -66.13560    
          Pt              -23.36090      -34.70580      -68.81470    
          Pt              -21.29240      -36.25030      -67.79700    
          Pt              -21.97310      -37.18040      -65.16810    
          Pt              -23.71590      -35.87840      -66.56060    
          Pt              -23.23330      -34.87500      -64.10360    
          Pt              -20.36070      -35.25490      -64.42950    
          Pt              -21.57570      -33.89150      -66.48240    
          Pt              -19.61050      -32.68500      -64.94250    
          Pt              -22.25820      -32.43830      -64.05220    
          Pt              -22.76640      -32.14330      -68.20920    
          Pt              -12.86450      -34.96160      -70.31190    
          Pt              -18.99890      -34.92280      -66.67970    
          Pt              -16.87870      -38.04560      -67.00470    
          Pt              -18.56250      -36.83350      -68.77290    
          Pt              -15.35430      -37.07680      -64.50720    
          Pt              -17.43450      -34.39210      -68.68380    
          Pt              -13.25680      -37.70390      -69.51070    
          Pt              -17.96500      -36.51780      -64.65200    
          Pt              -14.49690      -34.36080      -68.13570    
          Pt              -16.13510      -35.44170      -66.42830    
          Pt              -17.04230      -33.06760      -65.89680    
          Pt              -15.67900      -36.51210      -68.90560    
          Pt              -14.44610      -32.48590      -66.17180    
          Pt              -14.12330      -37.32580      -66.77410    
          Pt              -13.40850      -34.88800      -65.75420    
          Pt              -13.65040      -32.21640      -69.61300    
          Pt              -16.17460      -32.12030      -68.36220    
          Pt              -15.16710      -34.07010      -64.00150    
          Pt              -11.12570      -32.83840      -70.26090    
          Pt              -10.75560      -36.74150      -70.13000    
          Pt              -9.871040      -37.13070      -67.44870    
          Pt              -8.197390      -36.87590      -69.51970    
          Pt              -6.635820      -34.67620      -69.51480    
          Pt              -11.58980      -36.57280      -65.28040    
          Pt              -12.09020      -35.83530      -67.90030    
          Pt              -9.588790      -34.69990      -68.80730    
          Pt              -12.10100      -33.24110      -67.67820    
          Pt              -9.014840      -36.76400      -64.82000    
          Pt              -7.521460      -33.04550      -67.53690    
          Pt              -9.923170      -34.43330      -66.17460    
          Pt              -7.561870      -35.85790      -67.20630    
          Pt              -6.611630      -33.12680      -65.01370    
          Pt              -6.637360      -35.84870      -64.84760    
          Pt              -8.320250      -32.63640      -70.07150    
          Pt              -11.51120      -33.91430      -64.00820    
          Pt              -9.840460      -32.00780      -67.91560    
          Pt             -0.8526560      -37.71260      -66.97990    
          Pt              -2.298230      -37.26120      -69.70050    
          Pt              -5.354820      -37.61420      -66.24500    
          Pt              -4.521880      -32.95410      -69.49080    
          Pt              -5.500200      -37.14550      -68.76670    
          Pt              -2.192090      -34.33140      -69.56640    
          Pt              -5.258310      -34.46510      -67.09870    
          Pt              -3.025230      -37.99440      -65.01470    
          Pt              -2.870060      -33.39630      -67.17010    
          Pt              -3.186220      -36.13300      -67.31890    
          Pt             -0.7389410      -34.97580      -67.40320    
          Pt             -0.3035710      -32.35430      -66.60350    
          Pt              -1.478790      -33.95480      -64.79130    
          Pt              -4.024720      -32.44000      -65.00190    
          Pt              -3.936800      -35.27710      -64.78670    
          Pt             -7.8256398E-02  -35.94530      -70.02590    
          Pt              -45.52260      -31.69050      -65.97930    
          Pt              -45.06710      -29.07800      -65.76390    
          Pt              -46.93770      -27.38510      -64.62950    
          Pt              -41.35010      -31.87660      -64.13030    
          Pt              -42.28970      -31.94800      -68.97670    
          Pt              -44.53630      -26.30590      -65.56550    
          Pt              -39.33980      -28.44830      -69.98170    
          Pt              -43.28930      -28.13190      -67.52380    
          Pt              -39.23080      -31.33050      -68.98290    
          Pt              -41.51560      -27.01870      -69.38210    
          Pt              -41.06700      -29.60510      -68.09940    
          Pt              -38.87990      -26.21410      -68.46870    
          Pt              -42.58520      -28.18610      -64.90730    
          Pt              -38.45330      -28.61550      -67.33150    
          Pt              -42.88150      -30.72740      -66.25530    
          Pt              -40.73030      -27.27900      -66.68030    
          Pt              -40.33780      -29.71570      -65.62020    
          Pt              -39.81280      -27.46110      -64.06190    
          Pt              -38.25880      -31.17000      -66.50700    
          Pt              -37.92920      -26.48240      -65.74370    
          Pt              -34.60720      -27.78660      -69.92640    
          Pt              -36.14640      -31.57580      -64.99530    
          Pt              -37.52610      -28.99690      -64.62550    
          Pt              -32.11180      -28.72290      -69.92190    
          Pt              -36.84100      -29.54450      -69.36460    
          Pt              -36.17150      -26.98820      -67.75210    
          Pt              -34.23620      -30.30670      -68.99630    
          Pt              -35.86260      -29.64590      -66.79800    
          Pt              -33.73280      -28.13370      -67.46230    
          Pt              -33.47160      -29.95300      -65.66830    
          Pt              -35.18940      -27.41050      -65.10570    
          Pt              -32.38520      -27.41920      -65.25240    
          Pt              -31.92810      -31.27010      -67.99890    
          Pt              -31.78870      -26.45910      -67.99660    
          Pt              -31.22260      -31.18670      -65.13770    
          Pt              -29.80190      -27.43320      -69.43040    
          Pt              -29.17530      -31.16810      -66.97670    
          Pt              -30.97560      -28.90120      -67.06220    
          Pt              -27.11710      -26.92450      -69.00650    
          Pt              -27.33670      -29.65600      -68.60380    
          Pt              -29.85840      -30.09260      -69.33580    
          Pt              -29.58800      -26.70640      -65.09920    
          Pt              -26.88440      -30.09900      -65.69270    
          Pt              -28.39300      -28.14630      -66.86810    
          Pt              -29.40990      -29.25390      -64.61340    
          Pt              -26.70980      -25.87380      -66.37500    
          Pt              -27.23720      -27.65270      -64.19600    
          Pt              -29.18580      -25.64170      -67.49970    
          Pt              -25.60710      -28.27860      -66.96570    
          Pt              -23.46230      -30.74990      -70.29480    
          Pt              -25.08350      -28.46060      -69.80220    
          Pt              -25.11670      -30.98220      -67.97760    
          Pt              -19.91610      -28.08840      -69.64310    
          Pt              -21.34800      -30.95930      -66.11030    
          Pt              -21.92690      -26.60230      -68.30470    
          Pt              -20.86960      -30.32360      -68.69420    
          Pt              -23.88440      -30.36500      -65.65480    
          Pt              -23.08330      -29.10480      -67.97380    
          Pt              -20.70850      -28.36610      -66.66740    
          Pt              -23.26600      -27.42880      -65.87550    
          Pt              -24.57280      -26.12790      -68.15140    
          Pt              -19.33900      -25.75270      -68.28190    
          Pt              -21.96360      -29.01670      -64.02880    
          Pt              -18.99630      -30.00830      -65.43470    
          Pt              -18.82620      -31.89510      -67.51810    
          Pt              -18.37890      -30.70540      -70.05720    
          Pt              -18.31410      -29.25520      -67.81020    
          Pt              -18.32040      -27.26760      -66.03870    
          Pt              -13.90930      -27.99340      -69.17680    
          Pt              -17.02100      -27.00580      -68.60430    
          Pt              -15.99820      -29.56560      -69.06600    
          Pt              -12.98030      -27.58590      -66.54850    
          Pt              -13.94840      -30.26990      -67.58270    
          Pt              -16.36460      -30.52400      -66.29810    
          Pt              -15.55280      -28.01340      -66.62510    
          Pt              -14.04410      -29.91740      -64.91080    
          Pt              -16.82680      -28.74080      -64.21850    
          Pt              -8.987260      -31.92320      -65.41060    
          Pt              -11.90450      -31.34190      -65.83960    
          Pt              -7.085930      -28.31720      -69.38580    
          Pt              -11.74840      -30.35780      -69.03830    
          Pt              -9.130350      -30.13260      -69.76830    
          Pt              -9.673360      -27.66350      -68.88020    
          Pt              -11.40490      -28.58510      -64.55740    
          Pt              -10.25400      -29.44840      -66.90150    
          Pt              -8.057630      -27.58230      -66.74130    
          Pt              -7.725370      -30.21300      -67.31920    
          Pt              -10.52040      -26.45450      -66.56660    
          Pt              -8.716330      -29.28610      -64.44360    
          Pt              -9.071950      -26.33730      -64.37710    
          Pt              -12.03140      -26.16350      -68.95120    
          Pt              -12.19060      -26.00430      -64.32120    
          Pt              -6.221550      -30.52290      -64.97600    
          Pt              -6.380140      -27.95030      -64.61780    
          Pt              -6.360960      -30.92290      -69.63640    
          Pt              -2.247750      -26.94290      -70.06000    
          Pt              -1.656440      -31.21210      -64.37660    
          Pt              -1.076010      -29.21480      -69.73960    
          Pt              -5.145400      -31.53130      -67.28600    
          Pt              -4.084140      -29.36890      -69.50610    
          Pt             -0.4282090      -29.69870      -66.60020    
          Pt              -5.026290      -26.65380      -69.44460    
          Pt              -5.878590      -26.02020      -66.83450    
          Pt              -2.461320      -30.90530      -67.88080    
          Pt              -2.531280      -28.09820      -67.50930    
          Pt              -5.457050      -28.69760      -67.20180    
          Pt              -3.602050      -29.84060      -65.70830    
          Pt              -3.904730      -26.97000      -65.10610    
          Pt              -1.657620      -28.35540      -64.45380    
          Pt              -46.34130      -24.38970      -64.58210    
          Pt              -45.23720      -21.58940      -64.77110    
          Pt              -44.80210      -19.20050      -66.40350    
          Pt              -39.58760      -22.11040      -70.31410    
          Pt              -41.73580      -25.59740      -64.59040    
          Pt              -42.63890      -25.39640      -67.31080    
          Pt              -43.81570      -21.05790      -68.29960    
          Pt              -43.59680      -23.65240      -65.31860    
          Pt              -40.65000      -24.42240      -69.19980    
          Pt              -38.42820      -20.30990      -68.54210    
          Pt              -41.74670      -22.90820      -67.18600    
          Pt              -38.98650      -22.83490      -67.82450    
          Pt              -41.12050      -20.71670      -68.53280    
          Pt              -39.96430      -24.73900      -66.34150    
          Pt              -42.64070      -20.83020      -65.77060    
          Pt              -39.85250      -20.95720      -66.14870    
          Pt              -41.02350      -22.90870      -64.55370    
          Pt              -37.71740      -24.32270      -70.16620    
          Pt              -38.21060      -23.16600      -65.15760    
          Pt              -34.06530      -25.43480      -66.71490    
          Pt              -36.00090      -19.55540      -69.48570    
          Pt              -37.11550      -21.13540      -66.44210    
          Pt              -34.90390      -24.71480      -69.23840    
          Pt              -36.60030      -22.20610      -69.12200    
          Pt              -36.98840      -24.41640      -67.27000    
          Pt              -32.49630      -23.73930      -68.27860    
          Pt              -34.00080      -21.64950      -69.63920    
          Pt              -34.81980      -19.77990      -67.08770    
          Pt              -35.98010      -24.79250      -64.76390    
          Pt              -35.53500      -22.23000      -64.53530    
          Pt              -34.87790      -22.67410      -67.16330    
          Pt              -36.11530      -19.62360      -64.43440    
          Pt              -32.89110      -22.88270      -65.43410    
          Pt              -33.50030      -20.25270      -64.80530    
          Pt              -32.43140      -20.98960      -67.40340    
          Pt              -33.27970      -25.13630      -64.04830    
          Pt              -30.28910      -24.70250      -69.73180    
          Pt              -31.29660      -24.95870      -65.92970    
          Pt              -30.71570      -22.04500      -69.44630    
          Pt              -26.25170      -24.44270      -69.89260    
          Pt              -26.55230      -21.48870      -69.76020    
          Pt              -28.62640      -24.12440      -65.13790    
          Pt              -30.33020      -22.62400      -66.70540    
          Pt              -26.02460      -20.67090      -67.04540    
          Pt              -28.56390      -20.71740      -68.02250    
          Pt              -28.14610      -23.29200      -68.21240    
          Pt              -26.31390      -23.26400      -66.16510    
          Pt              -28.17230      -21.36570      -65.37570    
          Pt              -30.25770      -19.79790      -66.14940    
          Pt              -26.11510      -19.75530      -64.44450    
          Pt              -31.05540      -21.37200      -64.11530    
          Pt              -30.79910      -19.39930      -68.91340    
          Pt              -24.09170      -24.71530      -65.78140    
          Pt              -24.17410      -21.83840      -65.23380    
          Pt              -14.78920      -25.57610      -65.60540    
          Pt              -14.75810      -25.45450      -68.34730    
          Pt              -17.07350      -24.85810      -66.78450    
          Pt              -15.59340      -21.68220      -69.16720    
          Pt              -17.07920      -24.24770      -69.62360    
          Pt              -13.05960      -22.78860      -68.77700    
          Pt              -16.19810      -23.17790      -64.41490    
          Pt              -13.89090      -20.24850      -67.23320    
          Pt              -14.89320      -22.92860      -66.82420    
          Pt              -16.49470      -20.45970      -66.27970    
          Pt              -13.34820      -23.60160      -64.56960    
          Pt              -14.31690      -21.26640      -64.80320    
          Pt              -17.26400      -19.56060      -69.07690    
          Pt              -7.624440      -25.55560      -68.96280    
          Pt              -12.48090      -24.63960      -66.82930    
          Pt              -12.41270      -20.28340      -69.38310    
          Pt              -12.05830      -19.62220      -64.98040    
          Pt              -8.142890      -20.21330      -68.38290    
          Pt              -11.92240      -21.97760      -66.34510    
          Pt              -10.27060      -21.83050      -68.84820    
          Pt              -7.744480      -22.83270      -68.55020    
          Pt              -10.81090      -19.58440      -67.34610    
          Pt              -10.06370      -24.44700      -68.46360    
          Pt              -9.105990      -21.96940      -66.30650    
          Pt              -10.54070      -23.82280      -64.71700    
          Pt              -8.398140      -24.78550      -66.43410    
          Pt              -10.16650      -19.31520      -70.09890    
          Pt              -8.539900      -19.21270      -65.87560    
          Pt              -1.619720      -22.18620      -70.36120    
          Pt              -6.328810      -20.65730      -65.51660    
          Pt              -6.342790      -25.30160      -64.34260    
          Pt              -6.348900      -23.16190      -66.17670    
          Pt              -4.380290      -21.90370      -70.22670    
          Pt              -3.165970      -25.56250      -67.76600    
          Pt              -5.990060      -19.75700      -70.16890    
          Pt             -0.8216410      -19.68340      -69.12330    
          Pt              -1.067760      -24.67310      -69.24260    
          Pt              -3.936460      -24.15560      -65.58500    
          Pt              -5.478240      -21.33440      -67.93110    
          Pt              -3.639370      -19.43080      -68.60460    
          Pt              -1.815090      -20.39000      -66.88930    
          Pt              -5.233030      -23.99360      -68.43010    
          Pt              -2.884090      -22.71640      -67.97940    
          Pt              -1.376690      -22.71850      -65.48260    
          Pt              -3.815960      -21.48130      -65.68010    
          Pt              -1.779230      -20.00690      -64.23810    
          Pt             -0.2620160      -22.44290      -67.96180    
          Pt              -46.55030      -19.04970      -64.39480    
          Pt              -46.83610      -16.24840      -64.15320    
          Pt              -44.85200      -14.38920      -64.66820    
          Pt              -39.02740      -18.73070      -65.05000    
          Pt              -41.21230      -17.17230      -69.90310    
          Pt              -43.97160      -16.46220      -66.46110    
          Pt              -39.66310      -15.12290      -69.24300    
          Pt              -40.06170      -18.36800      -67.54130    
          Pt              -42.50660      -14.62140      -69.29220    
          Pt              -42.68360      -18.46250      -67.90480    
          Pt              -40.73390      -13.11550      -67.96110    
          Pt              -41.38100      -15.90180      -67.20150    
          Pt              -43.06930      -13.79490      -66.64580    
          Pt              -38.89240      -16.26600      -66.46270    
          Pt              -40.30120      -13.79370      -65.49840    
          Pt              -41.76850      -18.08400      -65.35740    
          Pt              -42.16420      -15.52580      -64.58310    
          Pt              -42.66640      -12.92030      -64.09080    
          Pt              -34.24880      -15.12670      -70.17950    
          Pt              -38.09510      -17.58400      -69.18990    
          Pt              -33.33400      -18.98760      -69.13950    
          Pt              -37.86810      -13.74510      -66.74010    
          Pt              -37.82510      -14.66970      -64.23250    
          Pt              -36.94270      -15.22370      -69.29930    
          Pt              -35.25750      -13.40130      -68.25980    
          Pt              -35.08480      -17.12200      -68.27820    
          Pt              -37.05360      -18.36860      -66.86160    
          Pt              -36.94950      -17.17840      -64.08630    
          Pt              -33.72880      -15.15740      -66.52330    
          Pt              -32.21610      -18.08590      -66.60960    
          Pt              -36.24540      -15.74590      -66.30100    
          Pt              -34.59730      -17.58800      -65.50560    
          Pt              -35.57020      -13.33160      -65.11010    
          Pt              -32.67560      -13.71890      -64.49840    
          Pt              -32.31750      -16.32100      -64.24980    
          Pt              -32.39630      -16.36550      -68.66610    
          Pt              -32.27880      -13.60340      -68.27060    
          Pt              -27.71040      -13.51460      -69.91510    
          Pt              -27.42140      -16.03180      -69.00050    
          Pt              -27.10440      -18.77720      -69.07670    
          Pt              -29.92710      -14.93620      -69.09620    
          Pt              -31.06540      -15.27140      -66.49430    
          Pt              -29.69280      -17.30920      -67.90620    
          Pt              -26.35800      -14.05150      -67.47060    
          Pt              -25.98480      -16.58940      -66.46210    
          Pt              -27.80700      -18.62320      -66.39720    
          Pt              -28.42420      -15.24990      -66.46960    
          Pt              -29.83030      -17.22580      -65.27320    
          Pt              -26.62400      -14.36340      -64.42680    
          Pt              -27.38850      -16.92890      -64.11150    
          Pt              -29.41410      -14.57840      -64.02520    
          Pt              -25.21910      -14.51730      -70.02630    
          Pt              -14.60940      -18.82420      -69.69630    
          Pt              -15.90780      -14.80760      -69.93630    
          Pt              -14.62270      -18.69190      -65.09370    
          Pt              -13.93970      -15.65580      -68.06760    
          Pt              -15.66180      -17.83670      -67.43370    
          Pt              -12.88530      -17.68900      -66.85330    
          Pt              -17.13820      -17.83180      -64.97860    
          Pt              -14.80260      -16.03860      -65.20330    
          Pt              -13.95730      -12.97220      -68.72060    
          Pt              -9.509590      -15.80750      -70.35190    
          Pt              -7.442850      -13.94810      -70.14350    
          Pt              -12.29310      -15.21310      -65.63030    
          Pt              -6.900390      -16.70710      -69.31870    
          Pt              -12.10630      -14.66270      -69.87570    
          Pt              -11.95640      -17.49820      -69.41070    
          Pt              -9.110050      -17.69160      -68.21320    
          Pt              -8.514480      -14.87190      -67.92630    
          Pt              -10.99130      -15.74830      -67.75060    
          Pt              -10.59740      -13.16680      -67.03550    
          Pt              -7.540840      -16.69210      -66.24640    
          Pt              -7.022970      -14.00820      -65.59710    
          Pt              -9.518520      -14.97210      -65.39460    
          Pt              -10.44410      -17.41750      -65.56540    
          Pt              -11.11720      -13.13240      -64.42150    
          Pt              -9.915220      -12.97290      -69.60280    
          Pt              -4.900900      -15.13790      -70.30960    
          Pt              -6.277050      -18.20360      -64.31120    
          Pt              -6.178040      -18.67690      -67.45720    
          Pt             -0.3093500      -14.14820      -70.18210    
          Pt              -3.989850      -18.68140      -65.90360    
          Pt              -5.819900      -14.48310      -67.82880    
          Pt             -0.5158740      -17.54500      -64.76310    
          Pt              -2.313090      -16.17090      -69.89830    
          Pt              -4.352470      -16.75210      -67.96780    
          Pt              -3.263180      -14.07000      -68.32640    
          Pt             -0.8470090      -14.53550      -67.40150    
          Pt              -1.764890      -17.65560      -67.50230    
          Pt              -2.549150      -15.81640      -65.76260    
          Pt              -5.147720      -16.00580      -65.24350    
          Pt              -1.455630      -13.70410      -64.55910    
          Pt              -4.155000      -13.38220      -65.65200    
          Pt              -43.03640      -11.88920      -68.81560    
          Pt              -40.66730      -7.541300      -68.32970    
          Pt              -40.78400      -10.30580      -68.79300    
          Pt              -40.03730      -8.867380      -66.13020    
          Pt              -40.52270      -11.32340      -64.01770    
          Pt              -41.93190      -11.22200      -66.27120    
          Pt              -39.17990      -11.34920      -66.65490    
          Pt              -38.53090      -6.907760      -64.43960    
          Pt              -38.17030      -12.60970      -69.09210    
          Pt              -38.21550      -9.541670      -68.47330    
          Pt              -37.94980      -7.261190      -67.31160    
          Pt              -36.23890      -10.93140      -69.82650    
          Pt              -36.80610      -7.257660      -69.78240    
          Pt              -37.79690      -11.90930      -64.42030    
          Pt              -33.90790      -10.85100      -68.62550    
          Pt              -37.43150      -9.352250      -65.66740    
          Pt              -32.88270      -8.215960      -68.59230    
          Pt              -35.62420      -8.990730      -67.85670    
          Pt              -36.39670      -11.46400      -67.03670    
          Pt              -35.36400      -7.626720      -65.35420    
          Pt              -33.63030      -12.21030      -66.38680    
          Pt              -33.40670      -9.428680      -66.32530    
          Pt              -35.16590      -10.49000      -64.67120    
          Pt              -32.51860      -11.01690      -64.23140    
          Pt              -32.44470      -8.309710      -64.12230    
          Pt              -32.85780      -6.692120      -66.23790    
          Pt              -35.16700      -6.462250      -67.70480    
          Pt              -25.79490      -11.75800      -70.33680    
          Pt              -30.51920      -12.29570      -70.06530    
          Pt              -30.65380      -12.70080      -65.67800    
          Pt              -28.36320      -10.87690      -69.67460    
          Pt              -26.41970      -9.171760      -69.49880    
          Pt              -30.32880      -8.910540      -69.22180    
          Pt              -31.25940      -10.93800      -67.65530    
          Pt              -26.47530      -11.39650      -67.71040    
          Pt              -30.80730      -8.400280      -66.62800    
          Pt              -28.92470      -12.68230      -67.70340    
          Pt              -26.26430      -7.878140      -67.30630    
          Pt              -30.12220      -10.19630      -64.86590    
          Pt              -27.78420      -11.88120      -65.23450    
          Pt              -27.96850      -8.261810      -65.23310    
          Pt              -25.61630      -9.775670      -65.52780    
          Pt              -28.62400      -9.955960      -67.21230    
          Pt              -28.72190      -7.130390      -67.98600    
          Pt              -25.53140      -7.072470      -64.87570    
          Pt              -24.25930      -7.482180      -69.32060    
          Pt              -24.00520      -12.67010      -68.42500    
          Pt              -25.02870      -12.47880      -65.66800    
          Pt              -21.45830      -7.433340      -68.48440    
          Pt              -24.24340      -9.960470      -68.12770    
          Pt              -23.58730      -7.865250      -66.60270    
          Pt              -21.21070      -7.974740      -65.42210    
          Pt              -19.38130      -6.570590      -66.80640    
          Pt              -16.04700      -11.97500      -70.31340    
          Pt              -18.56830      -8.569600      -68.71030    
          Pt              -13.71160      -7.255590      -69.83640    
          Pt              -18.67720      -7.307930      -64.28050    
          Pt              -14.03650      -10.14900      -69.45950    
          Pt              -15.72330      -8.089970      -68.00340    
          Pt              -13.21780      -12.51030      -66.09210    
          Pt              -15.46400      -10.87040      -65.02850    
          Pt              -15.24180      -8.050560      -65.17600    
          Pt              -17.54610      -9.030210      -66.22740    
          Pt              -13.56980      -9.731860      -66.69940    
          Pt              -12.94040      -7.167530      -67.22320    
          Pt              -10.00340      -10.34170      -70.39090    
          Pt              -12.62820      -8.057210      -64.74690    
          Pt              -7.437650      -11.07570      -70.06730    
          Pt              -7.614450      -12.42240      -67.72880    
          Pt              -8.807570      -11.99860      -65.43420    
          Pt              -8.827150      -7.511690      -68.62360    
          Pt              -11.45840      -8.748170      -68.82020    
          Pt              -9.328020      -10.29800      -67.64260    
          Pt              -11.80040      -11.28340      -68.27430    
          Pt              -6.713420      -9.580730      -67.74850    
          Pt              -10.38280      -8.005080      -66.44430    
          Pt              -11.24210      -10.58010      -65.49360    
          Pt              -8.252790      -9.350490      -65.08100    
          Pt              -8.914420      -6.732910      -64.29530    
          Pt              -7.269300      -6.920610      -66.50710    
          Pt              -5.196660      -12.48140      -70.24610    
          Pt              -4.774050      -9.678240      -70.15500    
          Pt              -6.206350      -11.37960      -65.56240    
          Pt              -5.522460      -8.723480      -65.32300    
          Pt              -2.795020      -11.49850      -69.43060    
          Pt              -5.348090      -7.328030      -68.68510    
          Pt              -4.872290      -11.75850      -67.79590    
          Pt              -1.136870      -9.551430      -68.68870    
          Pt              -3.762970      -9.298190      -67.63130    
          Pt              -2.027060      -11.89920      -66.89140    
          Pt              -1.684690      -8.721190      -66.13230    
          Pt              -3.598720      -10.55600      -65.16830    
          Pt              -1.094480      -11.00100      -64.45310    
          Pt              -2.269670      -6.954120      -68.21150    
          Pt              -3.999530      -6.742010      -66.20750    
          Pt             -1.4233700E-02  -12.03640      -68.55610    
          Pt              -1.630920      -6.406200      -64.80800    
          Pt              -39.93110      -2.686520      -69.83970    
          Pt              -38.95790      -5.597350      -69.37740    
          Pt              -41.42160      -4.793160      -68.82480    
          Pt              -39.93840      -1.038040      -67.76030    
          Pt              -41.16550      -3.172410      -66.30200    
          Pt              -38.85200      -3.652510      -67.62570    
          Pt              -40.12130      -5.740030      -66.43150    
          Pt              -42.54890     -0.7747210      -66.29820    
          Pt              -38.73840      -3.746900      -64.88480    
          Pt              -40.02320      -1.089470      -64.91700    
          Pt              -33.94280      -6.317800      -70.17710    
          Pt              -34.59290      -2.370250      -69.96130    
          Pt              -35.56250     -0.3976620      -67.85990    
          Pt              -37.64220      -1.587920      -66.31570    
          Pt              -36.37740      -4.598970      -69.21400    
          Pt              -37.22550      -2.053660      -69.16670    
          Pt              -37.04360      -5.121920      -66.31320    
          Pt              -33.06380      -1.925470      -67.89260    
          Pt              -33.49530      -4.517980      -68.19060    
          Pt              -35.57930      -3.073530      -67.17960    
          Pt              -36.33070      -2.612430      -64.12940    
          Pt              -33.77920      -2.283770      -65.31340    
          Pt              -34.51290      -4.865250      -65.35590    
          Pt              -35.39370     -0.2092200      -65.14810    
          Pt              -31.79180      -1.629670      -70.26040    
          Pt              -31.94910      -4.208700      -66.01450    
          Pt              -29.30500      -5.305780      -70.19920    
          Pt              -29.08350      -1.408170      -70.13800    
          Pt              -27.24760     -0.7140980      -65.35900    
          Pt              -26.63750      -6.047990      -69.40440    
          Pt              -31.14990      -1.719690      -66.05180    
          Pt              -31.18110      -6.129910      -68.32590    
          Pt              -27.93630      -3.805580      -68.41860    
          Pt              -29.96800      -6.047980      -65.59520    
          Pt              -30.54330      -3.281380      -68.40360    
          Pt              -26.68520      -1.336170      -68.74750    
          Pt              -28.88270      -1.328950      -67.35680    
          Pt              -27.30710      -5.510930      -66.24600    
          Pt              -26.32250      -2.871010      -66.53070    
          Pt              -29.13740      -3.482540      -65.87020    
          Pt              -30.93750     -5.5053800E-02  -68.23940    
          Pt              -25.23710      -3.460630      -69.15260    
          Pt              -20.56970     -0.4439910      -70.00210    
          Pt              -25.21000      -4.531620      -64.70760    
          Pt              -24.89540      -1.793130      -64.07310    
          Pt              -23.08880      -5.144320      -69.36660    
          Pt              -24.81320      -5.533860      -67.30700    
          Pt              -24.05260     -0.8723710      -69.37670    
          Pt              -22.16140      -2.741190      -69.36470    
          Pt              -20.20320      -4.727290      -68.66810    
          Pt              -23.10650      -6.122890      -64.21460    
          Pt              -22.62780      -3.488190      -64.55240    
          Pt              -23.69670      -2.902260      -67.00070    
          Pt              -21.00910      -3.108580      -66.70830    
          Pt              -22.16900      -5.476940      -66.69810    
          Pt              -20.29650      -5.024840      -64.66450    
          Pt              -20.26230      -2.273380      -64.04310    
          Pt              -19.53200     -0.9633010      -66.55630    
          Pt              -21.99270     -0.6609250      -67.58900    
          Pt              -22.50990     -0.8305420      -65.05810    
          Pt              -24.83900     -0.5024710      -66.60860    
          Pt              -19.09960      -2.333980      -68.88220    
          Pt              -13.66340      -4.415130      -70.18100    
          Pt              -14.60860      -1.794190      -70.06640    
          Pt              -17.56730      -6.043790      -68.63110    
          Pt              -15.00500      -5.508180      -67.92170    
          Pt              -18.40560      -3.716620      -66.65950    
          Pt              -17.78220      -1.607340      -64.68450    
          Pt              -14.48020      -2.789540      -67.61060    
          Pt              -16.80920      -1.344190      -67.39570    
          Pt              -16.60200      -3.493540      -68.98540    
          Pt              -16.86270      -5.964170      -65.95040    
          Pt              -13.09130      -2.975290      -65.25730    
          Pt              -14.07980      -5.519080      -65.38110    
          Pt              -15.88940      -3.432650      -65.60330    
          Pt              -15.13180     -0.9240330      -65.21460    
          Pt              -14.15950     -0.1090810      -67.79440    
          Pt              -11.86580      -1.888980      -70.30590    
          Pt              -12.37550     -0.4471340      -65.45750    
          Pt              -7.413990      -1.144400      -69.72930    
          Pt              -11.25000      -6.145040      -69.37790    
          Pt              -10.34270      -3.701910      -69.00490    
          Pt              -7.125070      -5.175370      -68.61090    
          Pt              -9.767770     -0.3965950      -66.01040    
          Pt              -12.42360      -4.497610      -67.49730    
          Pt              -9.820100      -1.055150      -68.74010    
          Pt              -12.02320      -1.819270      -67.71240    
          Pt              -8.132040      -2.903840      -67.56010    
          Pt              -11.39640      -5.676120      -65.15790    
          Pt              -9.491870      -5.397600      -67.09880    
          Pt              -10.40920      -3.036620      -65.87630    
          Pt              -7.917520      -4.250940      -65.17090    
          Pt              -7.360200     -0.2620920      -67.26570    
          Pt              -6.283630      -2.016760      -65.56280    
          Pt              -1.691810      -4.751190      -69.50720    
          Pt              -4.363020      -4.875650      -69.00070    
          Pt              -2.583770      -2.010120      -68.35930    
          Pt              -6.032730      -5.921310      -64.40550    
          Pt              -5.502510      -2.492730      -68.21010    
          Pt              -2.494860      -4.429690      -66.82130    
          Pt              -5.476770      -4.455930      -66.54070    
          Pt             -0.9359660      -1.704470      -66.21690    
          Pt              -3.627130      -2.187420      -65.73510    
          Pt             -0.9786800      -3.790290      -64.48570    
          Pt              -3.678420      -4.621450      -64.31600    
          Pt              -5.096510     -8.5303403E-02  -68.96820    
          Pt              -51.55090      -52.96840      -57.70410    
          Pt              -44.71640      -51.38790      -58.62210    
          Pt              -41.64720      -51.68350      -57.93570    
          Pt              -34.57870      -51.73660      -60.01280    
          Pt              -30.41700      -51.94460      -58.41930    
          Pt              -25.24210      -51.71130      -58.58680    
          Pt              -21.92280      -51.45850      -58.27200    
          Pt              -16.25180      -51.21830      -62.05270    
          Pt              -52.26700      -48.46060      -57.91010    
          Pt              -52.19130      -46.05730      -59.72860    
          Pt              -51.95630      -50.59040      -59.67720    
          Pt              -53.50480      -51.02730      -57.60240    
          Pt              -48.54500      -46.05200      -63.99810    
          Pt              -50.57730      -48.19920      -60.23110    
          Pt              -45.83840      -46.01600      -63.69960    
          Pt              -50.20660      -45.85510      -61.82220    
          Pt              -47.19090      -50.19740      -57.80930    
          Pt              -49.28900      -50.51010      -59.36360    
          Pt              -49.61100      -45.71930      -59.22990    
          Pt              -46.92800      -50.63900      -63.24600    
          Pt              -46.77980      -50.53120      -60.49820    
          Pt              -48.74700      -48.33680      -62.38150    
          Pt              -45.99160      -48.23210      -62.07990    
          Pt              -47.40430      -45.82160      -61.28460    
          Pt              -47.08020      -45.52780      -58.54010    
          Pt              -47.68990      -48.10760      -59.80090    
          Pt              -49.43660      -48.11170      -57.76960    
          Pt              -44.95650      -48.66160      -59.61800    
          Pt              -44.56360      -46.01260      -61.22020    
          Pt              -39.70410      -51.07850      -59.81750    
          Pt              -44.48650      -50.77470      -61.82750    
          Pt              -44.40790      -46.21530      -58.37450    
          Pt              -40.83440      -47.81550      -63.60560    
          Pt              -39.26080      -45.73090      -62.66730    
          Pt              -41.88020      -50.34910      -63.21570    
          Pt              -42.59890      -50.22590      -60.02300    
          Pt              -43.23580      -48.33390      -62.05900    
          Pt              -42.47540      -47.52740      -59.68340    
          Pt              -41.94640      -45.91230      -61.94210    
          Pt              -39.10900      -50.31440      -62.80880    
          Pt              -40.59280      -48.95180      -58.32350    
          Pt              -40.59210      -48.83730      -61.19350    
          Pt              -39.85460      -46.62780      -59.91040    
          Pt              -42.35460      -44.80310      -59.30080    
          Pt              -38.15400      -47.83250      -61.80530    
          Pt              -38.09750      -48.90460      -59.29350    
          Pt              -37.75310      -44.92120      -60.49650    
          Pt              -34.08200      -46.48240      -61.93530    
          Pt              -36.48730      -45.69430      -58.01000    
          Pt              -35.70700      -48.29420      -63.12970    
          Pt              -36.51640      -45.70320      -62.84000    
          Pt              -36.67340      -50.14640      -61.17600    
          Pt              -36.07880      -47.31280      -60.34370    
          Pt              -32.46570      -48.24820      -63.25180    
          Pt              -32.41890      -50.29640      -59.29710    
          Pt              -33.85370      -46.45070      -58.93460    
          Pt              -34.05810      -49.12160      -61.20770    
          Pt              -34.95500      -49.23400      -58.73850    
          Pt              -32.50870      -48.30300      -57.62340    
          Pt              -31.74020      -47.60590      -60.60210    
          Pt              -31.69320      -45.61410      -62.76840    
          Pt              -28.10160      -50.67060      -59.70120    
          Pt              -29.10550      -45.09960      -63.46200    
          Pt              -27.14100      -46.86980      -62.92380    
          Pt              -27.73670      -49.48920      -62.23590    
          Pt              -30.67200      -46.24220      -58.50600    
          Pt              -30.06050      -49.04970      -58.68310    
          Pt              -29.78530      -47.62120      -62.68840    
          Pt              -30.37940      -49.98090      -61.33260    
          Pt              -26.97400      -45.19620      -60.86680    
          Pt              -28.29860      -47.63330      -60.32530    
          Pt              -26.20570      -49.13460      -58.55540    
          Pt              -26.08870      -46.40520      -58.68080    
          Pt              -29.73610      -45.37580      -60.89790    
          Pt              -25.48990      -47.77010      -60.91980    
          Pt              -25.54990      -50.53510      -61.07550    
          Pt              -25.42290      -48.88060      -63.56590    
          Pt              -24.50480      -46.30570      -63.05900    
          Pt              -20.45220      -48.24590      -63.01250    
          Pt              -21.98100      -45.90900      -62.32590    
          Pt              -24.22570      -45.37980      -60.49080    
          Pt              -23.15330      -48.53220      -62.02330    
          Pt              -23.62930      -49.52190      -59.48300    
          Pt              -21.00780      -49.57610      -60.48120    
          Pt              -19.77130      -47.02570      -60.76960    
          Pt              -22.25710      -47.14360      -59.83440    
          Pt              -22.73010      -45.02670      -58.20540    
          Pt              -20.08010      -46.32130      -58.16310    
          Pt              -21.39620      -48.76560      -57.78530    
          Pt              -23.83660      -47.43430      -57.65700    
          Pt              -18.91050      -48.83170      -58.93350    
          Pt              -18.34910      -49.38150      -61.51760    
          Pt              -18.07510      -46.89280      -62.84330    
          Pt              -13.29620      -47.91750      -62.85580    
          Pt              -15.82920      -48.46880      -62.14060    
          Pt              -16.01170      -45.55860      -61.88200    
          Pt              -17.36790      -45.94710      -57.80330    
          Pt              -16.20550      -49.82200      -59.60750    
          Pt              -13.72510      -49.86860      -60.82710    
          Pt              -13.30400      -45.42500      -61.62850    
          Pt              -17.08240      -47.27780      -60.06720    
          Pt              -14.42280      -47.36660      -60.06470    
          Pt              -15.32150      -44.85960      -59.33890    
          Pt              -18.14260      -44.85950      -60.19710    
          Pt              -12.58920      -48.46980      -58.22740    
          Pt              -12.59060      -45.44410      -58.92050    
          Pt              -10.98190      -46.03560      -62.89150    
          Pt              -11.78050      -47.58470      -60.66460    
          Pt              -10.30920      -45.20380      -60.40880    
          Pt              -7.168960      -45.83800      -57.81210    
          Pt              -10.01990      -47.35790      -58.56960    
          Pt             -0.4052340      -45.17870      -59.48620    
          Pt              -2.098340      -47.12070      -58.60220    
          Pt              -4.623330      -45.84470      -59.48080    
          Pt              -2.520130      -45.28150      -61.32460    
          Pt              -52.01880      -43.82780      -58.07630    
          Pt              -50.73480      -43.47990      -60.49960    
          Pt              -50.44690      -41.42370      -58.49370    
          Pt              -49.73590      -38.82800      -59.99810    
          Pt              -47.24700      -41.27840      -63.09230    
          Pt              -45.89470      -43.62520      -62.25550    
          Pt              -49.12500      -41.20630      -61.07100    
          Pt              -48.74120      -43.55950      -62.48840    
          Pt              -45.27170      -43.91380      -59.70350    
          Pt              -48.10580      -43.35730      -59.80150    
          Pt              -46.37410      -41.49010      -60.43840    
          Pt              -47.92900      -40.41000      -58.55660    
          Pt              -46.96380      -38.96980      -60.96870    
          Pt              -45.34030      -39.31260      -58.67790    
          Pt              -46.61770      -42.65580      -57.60820    
          Pt              -48.00320      -38.45590      -63.34140    
          Pt              -42.40200      -41.79100      -63.87950    
          Pt              -44.59000      -41.07710      -62.39610    
          Pt              -39.20090      -44.44710      -58.29730    
          Pt              -44.02460      -38.68390      -60.91050    
          Pt              -40.32360      -39.87300      -63.78510    
          Pt              -43.57060      -44.31760      -63.70810    
          Pt              -43.93590      -41.56160      -59.48120    
          Pt              -42.87570      -43.20250      -61.38760    
          Pt              -43.20430      -39.14150      -63.67440    
          Pt              -40.13860      -42.11150      -62.31440    
          Pt              -42.45980      -39.55160      -58.67660    
          Pt              -40.31920      -44.11380      -60.73090    
          Pt              -41.25870      -42.00670      -59.18250    
          Pt              -42.18550      -40.49970      -61.33990    
          Pt              -39.78780      -39.70410      -60.96700    
          Pt              -38.67910      -42.09320      -60.00690    
          Pt              -39.47280      -39.64850      -58.37390    
          Pt              -32.30890      -44.77180      -60.29950    
          Pt              -35.14590      -44.59860      -60.36340    
          Pt              -35.63590      -41.55120      -63.76920    
          Pt              -36.36140      -38.81710      -63.77280    
          Pt              -37.93350      -43.34630      -63.11520    
          Pt              -37.84420      -40.59240      -62.47900    
          Pt              -34.07280      -43.88480      -62.85890    
          Pt              -33.03370      -41.09170      -63.27250    
          Pt              -36.58630      -43.02060      -58.53140    
          Pt              -37.16360      -39.87250      -59.95510    
          Pt              -34.80690      -40.12130      -61.45390    
          Pt              -34.89300      -40.91130      -58.86550    
          Pt              -36.24950      -42.38330      -61.17750    
          Pt              -33.78230      -43.66260      -58.13800    
          Pt              -33.55260      -42.44930      -60.61230    
          Pt              -33.36350      -38.60460      -59.53720    
          Pt              -32.34640      -41.21390      -58.28640    
          Pt              -28.39010      -44.70680      -58.63720    
          Pt              -31.95350      -40.57520      -60.87210    
          Pt              -30.52670      -42.75710      -59.78630    
          Pt              -31.31720      -43.01350      -62.41730    
          Pt              -26.54240      -44.14820      -63.43730    
          Pt              -30.87850      -38.96920      -58.84220    
          Pt              -30.42240      -40.30850      -62.99760    
          Pt              -26.41610      -41.48790      -63.28910    
          Pt              -27.95460      -39.24020      -62.66140    
          Pt              -28.47030      -42.86740      -61.69780    
          Pt              -27.66430      -42.17110      -59.11780    
          Pt              -28.11460      -38.82030      -58.39570    
          Pt              -25.71270      -42.85520      -60.93300    
          Pt              -26.63800      -40.28280      -60.63100    
          Pt              -29.27400      -40.38810      -60.47460    
          Pt              -29.64620      -40.98480      -57.65170    
          Pt              -25.56050      -43.88420      -58.26560    
          Pt              -25.35720      -39.00650      -62.58660    
          Pt              -19.50970      -44.60500      -62.43500    
          Pt              -20.96860      -44.59150      -60.09970    
          Pt              -25.02530      -41.20490      -58.64640    
          Pt              -21.07130      -40.55210      -62.79720    
          Pt              -22.65200      -38.57280      -62.74640    
          Pt              -23.99680      -43.71810      -62.67830    
          Pt              -21.52890      -42.92040      -61.98510    
          Pt              -23.73850      -41.10890      -62.08470    
          Pt              -24.28000      -39.09770      -60.19070    
          Pt              -19.78720      -38.60890      -61.12230    
          Pt              -19.36210      -42.26090      -60.50290    
          Pt              -21.89230      -40.43280      -60.24290    
          Pt              -23.27780      -42.87520      -59.92480    
          Pt              -21.15450      -42.21550      -58.45040    
          Pt              -20.21800      -39.04180      -58.37460    
          Pt              -22.88570      -39.44520      -57.84200    
          Pt              -15.03930      -44.07810      -63.99120    
          Pt              -14.02510      -41.39110      -63.91570    
          Pt              -19.05020      -43.83800      -58.01000    
          Pt              -18.50370      -40.72470      -62.60920    
          Pt              -18.60350      -41.18340      -57.81690    
          Pt              -15.88400      -40.78880      -61.94940    
          Pt              -17.32540      -43.23050      -62.23620    
          Pt              -14.63270      -38.55240      -62.48750    
          Pt              -14.57070      -43.06910      -61.52260    
          Pt              -14.05890      -42.41520      -58.91540    
          Pt              -16.76620      -42.52120      -59.78370    
          Pt              -17.70630      -39.89180      -60.05680    
          Pt              -13.29330      -40.61670      -61.02510    
          Pt              -15.17260      -38.83350      -59.91780    
          Pt              -13.50400      -39.86160      -57.74200    
          Pt              -15.92350      -40.61780      -58.14070    
          Pt              -17.58240      -38.44980      -57.71780    
          Pt              -9.870490      -44.78010      -57.70920    
          Pt              -8.708240      -41.05220      -63.74690    
          Pt              -12.41430      -43.53270      -63.36360    
          Pt              -11.42030      -40.69500      -63.08420    
          Pt              -11.98050      -43.12730      -60.55610    
          Pt              -11.34300      -40.76050      -59.15570    
          Pt              -6.778430      -39.87030      -62.26650    
          Pt              -10.00720      -43.21420      -62.51210    
          Pt              -7.475200      -42.62970      -61.79760    
          Pt              -9.523090      -40.78740      -61.15400    
          Pt              -9.339280      -42.91000      -59.50580    
          Pt              -7.542720      -40.83290      -59.25400    
          Pt              -6.434170      -43.59440      -59.53670    
          Pt              -8.651030      -38.53560      -57.72190    
          Pt              -9.401940      -38.56850      -62.55990    
          Pt              -11.77840      -42.89280      -57.63990    
          Pt              -1.049550      -42.97970      -63.99520    
          Pt              -5.951760      -41.93820      -63.90080    
          Pt              -5.103760      -44.24350      -61.76910    
          Pt              -4.035300      -40.07430      -63.11600    
          Pt              -3.416680      -42.54540      -62.63650    
          Pt              -1.286030      -40.54120      -62.78510    
          Pt              -1.294350      -42.94430      -61.16170    
          Pt              -2.804570      -40.64700      -60.49240    
          Pt              -5.247390      -41.47910      -58.14790    
          Pt              -3.527560      -43.21430      -59.51100    
          Pt              -1.313840      -42.01580      -58.45350    
          Pt              -5.230560      -41.55040      -60.89830    
          Pt              -3.200340      -39.51360      -58.08400    
          Pt             -7.5533196E-02  -40.64530      -60.38860    
          Pt              -4.920960      -38.59130      -60.71110    
          Pt              -5.905720      -38.63660      -58.19140    
          Pt              -51.31570      -32.59110      -57.97990    
          Pt              -46.55430      -33.02190      -63.77910    
          Pt              -47.59510      -37.78220      -58.56920    
          Pt              -45.31910      -37.40280      -63.04200    
          Pt              -49.91160      -36.28390      -58.52780    
          Pt              -49.46600      -33.88630      -59.81170    
          Pt              -47.44970      -35.65390      -63.40810    
          Pt              -48.45190      -36.49350      -60.91930    
          Pt              -45.67840      -36.56650      -60.31830    
          Pt              -47.08950      -35.03380      -58.50760    
          Pt              -47.07020      -34.05880      -61.11910    
          Pt              -47.43700      -32.24590      -59.07330    
          Pt              -44.83190      -34.72450      -62.47180    
          Pt              -44.92670      -32.02860      -61.82780    
          Pt              -44.71350      -33.92620      -59.81070    
          Pt              -42.94720      -36.20070      -63.92540    
          Pt              -40.07160      -35.91390      -63.75710    
          Pt              -38.56280      -37.83810      -62.46920    
          Pt              -41.10430      -37.57480      -59.59150    
          Pt              -41.37510      -37.78730      -62.31200    
          Pt              -39.16390      -33.62060      -62.41800    
          Pt              -43.64680      -37.12860      -58.53380    
          Pt              -43.06440      -36.12250      -61.09910    
          Pt              -41.88150      -34.00560      -62.40310    
          Pt              -42.09730      -34.92200      -59.01110    
          Pt              -40.22340      -35.66560      -61.02300    
          Pt              -40.10600      -33.24270      -59.54720    
          Pt              -39.57200      -35.69050      -58.20480    
          Pt              -42.82860      -32.66510      -57.70650    
          Pt              -42.59500      -32.28300      -60.30370    
          Pt              -33.87450      -38.36890      -63.03230    
          Pt              -38.39440      -37.58570      -59.75660    
          Pt              -35.67540      -38.11300      -58.40630    
          Pt              -36.86130      -35.53060      -58.62640    
          Pt              -37.33250      -32.95340      -60.36120    
          Pt              -37.62570      -35.54540      -61.53090    
          Pt              -32.26260      -36.31770      -63.63590    
          Pt              -35.05800      -35.86420      -63.15950    
          Pt              -35.91120      -37.60300      -61.08790    
          Pt              -36.41860      -33.51270      -63.09740    
          Pt              -34.12940      -35.73170      -58.50270    
          Pt              -33.19440      -34.12380      -62.40980    
          Pt              -35.25210      -34.66110      -60.71990    
          Pt              -35.23900      -33.17180      -58.45930    
          Pt              -33.35590      -36.43070      -61.12190    
          Pt              -32.53290      -33.93400      -59.84790    
          Pt              -34.71100      -32.21060      -61.21300    
          Pt              -38.18440      -33.14930      -57.74600    
          Pt              -33.75070      -32.03590      -63.88660    
          Pt              -28.42400      -34.76190      -63.84760    
          Pt              -29.66790      -37.35740      -63.46460    
          Pt              -31.51510      -38.17400      -61.70590    
          Pt              -29.18070      -37.48100      -60.67050    
          Pt              -30.90370      -33.47400      -63.60180    
          Pt              -29.94380      -32.97730      -60.68360    
          Pt              -26.87760      -36.88040      -63.08280    
          Pt              -30.68580      -35.39690      -61.61980    
          Pt              -27.80080      -32.71520      -62.24360    
          Pt              -30.54320      -32.49470      -58.10780    
          Pt              -27.92520      -35.15740      -61.14650    
          Pt              -26.50730      -37.53780      -60.47120    
          Pt              -31.54620      -36.48360      -59.28740    
          Pt              -27.51740      -33.01070      -59.39980    
          Pt              -26.93190      -35.69040      -58.37010    
          Pt              -25.73900      -34.47450      -62.78400    
          Pt              -29.44770      -34.93930      -58.77070    
          Pt              -19.92750      -38.15010      -63.68340    
          Pt              -25.28260      -34.48490      -60.13200    
          Pt              -22.07960      -37.70000      -60.12810    
          Pt              -20.41270      -33.73790      -62.17680    
          Pt              -21.58190      -36.24960      -62.23500    
          Pt              -23.63960      -32.41540      -59.34510    
          Pt              -23.35880      -33.43260      -61.88560    
          Pt              -24.25560      -36.51050      -61.74770    
          Pt              -24.32970      -36.67060      -58.99550    
          Pt              -19.90340      -36.27990      -59.57570    
          Pt              -20.10600      -33.55100      -59.27440    
          Pt              -22.40520      -34.97730      -59.96390    
          Pt              -22.11770      -36.73660      -57.67550    
          Pt              -17.27120      -38.32100      -62.58140    
          Pt              -19.00730      -36.17370      -62.18100    
          Pt              -17.88760      -34.04360      -63.39160    
          Pt              -13.21740      -36.00530      -63.17080    
          Pt              -16.18650      -35.79790      -62.25140    
          Pt              -15.90960      -32.80430      -61.72650    
          Pt              -13.38970      -33.94490      -61.39490    
          Pt              -18.01120      -34.36730      -60.67220    
          Pt              -17.29440      -37.01670      -60.15290    
          Pt              -14.15770      -36.46800      -60.68340    
          Pt              -17.74280      -32.51340      -58.22290    
          Pt              -15.31090      -36.75910      -58.12110    
          Pt              -15.63510      -34.42930      -59.64910    
          Pt              -17.89060      -35.24550      -58.10430    
          Pt              -13.31460      -34.91400      -58.26580    
          Pt              -14.62080      -32.26880      -58.48350    
          Pt              -12.69840      -37.67340      -58.91770    
          Pt              -10.31860      -38.38070      -59.86160    
          Pt              -12.12240      -38.16000      -61.86650    
          Pt              -7.632660      -38.31080      -60.32720    
          Pt              -8.730270      -34.24080      -63.61370    
          Pt              -10.47090      -36.05850      -62.65560    
          Pt              -10.36200      -33.46580      -61.43570    
          Pt              -9.037950      -36.09780      -60.23540    
          Pt              -10.57150      -36.36870      -57.88330    
          Pt              -7.683430      -33.91220      -61.05500    
          Pt              -11.62690      -35.60060      -60.26550    
          Pt              -9.512850      -34.02830      -58.70630    
          Pt              -11.90650      -32.90110      -59.16190    
          Pt              -7.584180      -36.60780      -62.44120    
          Pt              -6.934180      -33.37500      -58.46970    
          Pt              -7.677440      -36.05220      -57.77550    
          Pt              -1.261740      -38.33530      -59.53640    
          Pt              -5.089630      -37.49900      -63.27500    
          Pt              -2.567630      -38.24270      -61.94830    
          Pt              -6.074830      -36.00090      -59.96750    
          Pt              -3.541980      -36.84210      -58.99530    
          Pt              -3.164210      -33.58930      -62.65740    
          Pt              -1.793250      -36.19160      -63.31930    
          Pt             -0.8534100      -32.42840      -61.95020    
          Pt              -5.770530      -34.58600      -62.81130    
          Pt              -1.259070      -35.95800      -60.58020    
          Pt              -3.824250      -35.93860      -61.54970    
          Pt              -2.451050      -33.56880      -59.96360    
          Pt              -4.276780      -34.49550      -57.96660    
          Pt              -4.997870      -33.56030      -60.51310    
          Pt              -1.404230      -34.89880      -57.98660    
          Pt              -52.36170      -30.24620      -61.03490    
          Pt              -51.47930      -29.52270      -58.44600    
          Pt              -47.75210      -31.41840      -61.67290    
          Pt              -46.47320      -30.14640      -63.66750    
          Pt              -50.07640      -30.25710      -62.74690    
          Pt              -49.89830      -31.15990      -60.01400    
          Pt              -50.21010      -28.43150      -60.62010    
          Pt              -46.45600      -26.04050      -62.27160    
          Pt              -49.10260      -26.26190      -63.47630    
          Pt              -47.97180      -28.44370      -62.04400    
          Pt              -49.19960      -27.89670      -58.09060    
          Pt              -47.77470      -29.60070      -59.47710    
          Pt              -45.72070      -29.45410      -61.14640    
          Pt              -46.70280      -27.18850      -59.77170    
          Pt              -48.94220      -26.06660      -60.65530    
          Pt              -44.85250      -31.20410      -59.23730    
          Pt              -44.67580      -26.01660      -58.36570    
          Pt              -44.68180      -27.90620      -63.18370    
          Pt              -44.71470      -28.71160      -58.63460    
          Pt              -44.24660      -26.98190      -60.74000    
          Pt              -43.64320      -30.38560      -63.62300    
          Pt              -41.13770      -29.48250      -63.01730    
          Pt              -38.79660      -31.24610      -63.79980    
          Pt              -43.12140      -29.62720      -61.04010    
          Pt              -42.20410      -27.21220      -58.86970    
          Pt              -42.04280      -27.05480      -62.28410    
          Pt              -42.30430      -30.05310      -58.43150    
          Pt              -38.58730      -28.96640      -62.05770    
          Pt              -40.33050      -31.42140      -61.52960    
          Pt              -40.63700      -28.86940      -60.33680    
          Pt              -39.55690      -26.52260      -61.13900    
          Pt              -39.04430      -25.93570      -58.41210    
          Pt              -38.70230      -30.71650      -59.67510    
          Pt              -39.84400      -28.72160      -57.84990    
          Pt              -34.95870      -29.57960      -63.49670    
          Pt              -37.26880      -26.57700      -63.01200    
          Pt              -37.78680      -28.17460      -59.38980    
          Pt              -36.80460      -30.91530      -62.12950    
          Pt              -33.75170      -27.32280      -62.60330    
          Pt              -36.01300      -28.29500      -61.36960    
          Pt              -33.69170      -29.64410      -61.05700    
          Pt              -33.10160      -31.44970      -59.13930    
          Pt              -34.17970      -26.87570      -59.97710    
          Pt              -35.89350      -30.50380      -59.55670    
          Pt              -32.76980      -28.75140      -58.51370    
          Pt              -32.07660      -29.37440      -63.25500    
          Pt              -35.47700      -28.28250      -57.83220    
          Pt              -32.11640      -31.80890      -61.77570    
          Pt              -36.96570      -25.73380      -60.24960    
          Pt              -36.33670      -25.72680      -57.62280    
          Pt              -31.65710      -27.89140      -60.82090    
          Pt              -31.55010      -25.97120      -59.01080    
          Pt              -31.04460      -26.56970      -62.98590    
          Pt              -27.17890      -30.18210      -63.05400    
          Pt              -29.82980      -30.86940      -62.57890    
          Pt              -25.78770      -26.65080      -61.74970    
          Pt              -29.02040      -28.29260      -61.80370    
          Pt              -28.08050      -30.62950      -60.52520    
          Pt              -25.83430      -30.82030      -58.76890    
          Pt              -30.73370      -30.36260      -59.95810    
          Pt              -29.84380      -28.05720      -58.83980    
          Pt              -27.28370      -28.47350      -59.10400    
          Pt              -28.04650      -26.21200      -60.05310    
          Pt              -28.36540      -30.65260      -57.80660    
          Pt              -28.51850      -25.69380      -62.79140    
          Pt              -25.58520      -31.96140      -61.18350    
          Pt              -25.58540      -29.31140      -61.07710    
          Pt              -25.14800      -31.99760      -63.82320    
          Pt              -21.44740      -31.75280      -60.67360    
          Pt              -21.47090      -31.63490      -57.79980    
          Pt              -19.47700      -27.97100      -63.59770    
          Pt              -24.78840      -28.70870      -63.71950    
          Pt              -23.47820      -26.08970      -63.38680    
          Pt              -24.74470      -27.62390      -59.15250    
          Pt              -20.13890      -30.83440      -63.15900    
          Pt              -23.34300      -30.63850      -62.21990    
          Pt              -23.27650      -28.06240      -61.56320    
          Pt              -20.85910      -29.14300      -61.22810    
          Pt              -21.01660      -26.51530      -61.76120    
          Pt              -23.11440      -29.80200      -59.43160    
          Pt              -21.98470      -27.33930      -59.06470    
          Pt              -19.34540      -27.69390      -59.44900    
          Pt              -19.43430      -30.51700      -59.29530    
          Pt              -13.42260      -31.99560      -63.39080    
          Pt              -18.46430      -31.93430      -61.27280    
          Pt              -17.08420      -25.87780      -63.98480    
          Pt              -14.28940      -27.55630      -63.90990    
          Pt              -17.32440      -31.41100      -63.80570    
          Pt              -13.83680      -31.35600      -60.74250    
          Pt              -13.21310      -26.71570      -61.61380    
          Pt              -15.33460      -30.08420      -62.39300    
          Pt              -18.34560      -26.34710      -61.58650    
          Pt              -18.03720      -29.29780      -61.69900    
          Pt              -15.95690      -27.44980      -61.85390    
          Pt              -14.94400      -26.06260      -59.72450    
          Pt              -14.32990      -28.77950      -60.17450    
          Pt              -16.82040      -28.09940      -59.33980    
          Pt              -16.39800      -30.72320      -59.84560    
          Pt              -13.17360      -27.50350      -58.09870    
          Pt              -12.71030      -29.41200      -62.41490    
          Pt              -12.56520      -30.29430      -58.64290    
          Pt              -8.837430      -31.73540      -59.90670    
          Pt              -8.098860      -31.77160      -62.72490    
          Pt              -7.455450      -30.65910      -57.78310    
          Pt              -10.75150      -31.18420      -63.44080    
          Pt              -9.404430      -29.33410      -61.80430    
          Pt              -10.69100      -26.82510      -62.20770    
          Pt              -11.54760      -28.20570      -60.14500    
          Pt              -7.845730      -27.12260      -62.22970    
          Pt              -11.20830      -30.96980      -60.78940    
          Pt              -9.191220      -26.66990      -59.93880    
          Pt              -7.433030      -28.95860      -59.95750    
          Pt              -9.782190      -29.52670      -58.84060    
          Pt              -6.637420      -29.46680      -62.40880    
          Pt              -7.902660      -27.75970      -57.62830    
          Pt              -10.58700      -27.15970      -57.73870    
          Pt              -6.429230      -26.56620      -59.91820    
          Pt              -6.317850      -31.25720      -60.36020    
          Pt              -5.346070      -31.87180      -62.76850    
          Pt              -1.012410      -31.35140      -59.36260    
          Pt              -4.022900      -29.44800      -63.11260    
          Pt              -5.193420      -27.06690      -62.41450    
          Pt              -3.491290      -31.25940      -60.88450    
          Pt              -1.532170      -29.82230      -62.06820    
          Pt              -4.680280      -31.55830      -58.35630    
          Pt              -2.621970      -27.44450      -61.79820    
          Pt              -4.588410      -28.76080      -60.36190    
          Pt             -0.8114990      -28.70420      -59.68140    
          Pt              -2.856450      -29.63560      -58.21010    
          Pt              -4.871000      -25.93590      -57.93530    
          Pt              -2.442300      -26.71000      -58.83510    
          Pt              -5.409930      -28.78410      -57.78920    
          Pt              -50.64300      -25.50460      -58.30670    
          Pt              -47.61070      -21.83770      -63.65300    
          Pt              -47.95290      -25.41590      -58.14320    
          Pt              -49.27090      -23.53220      -59.68620    
          Pt              -45.58120      -23.11140      -62.35560    
          Pt              -48.31630      -23.94940      -62.25900    
          Pt              -45.71070      -20.44500      -62.22750    
          Pt              -46.49210      -24.33540      -60.06370    
          Pt              -47.52510      -21.68560      -60.78270    
          Pt              -47.09290      -22.61690      -58.11180    
          Pt              -44.96200      -21.54740      -59.92330    
          Pt              -49.48670      -20.70420      -59.13900    
          Pt              -47.05820      -20.02340      -57.95300    
          Pt              -48.32870      -19.51470      -62.25840    
          Pt              -43.80000      -19.50030      -63.86320    
          Pt              -44.41120      -23.41870      -58.14480    
          Pt              -41.09700      -20.15700      -63.62260    
          Pt              -39.34680      -24.83300      -63.47320    
          Pt              -43.99820      -25.20050      -63.11660    
          Pt              -43.82090      -24.30050      -60.62780    
          Pt              -43.15300      -22.10270      -62.83950    
          Pt              -42.27320      -22.11860      -60.28650    
          Pt              -40.19520      -22.11350      -62.01560    
          Pt              -41.49620      -24.44750      -61.94110    
          Pt              -38.97520      -23.94750      -60.50410    
          Pt              -42.71020      -19.99510      -58.66740    
          Pt              -41.45090      -24.48900      -59.02850    
          Pt              -39.97980      -21.92840      -58.95880    
          Pt              -43.35370      -19.64310      -61.16800    
          Pt              -40.71090      -19.70250      -60.64550    
          Pt              -40.19080      -19.39700      -57.86080    
          Pt              -38.32200      -20.96890      -63.69390    
          Pt              -38.11210      -20.93680      -60.84500    
          Pt              -37.83730      -23.40590      -58.01040    
          Pt              -35.15680      -25.02540      -62.07440    
          Pt              -37.76900      -20.59390      -57.71080    
          Pt              -33.50120      -22.69850      -62.82290    
          Pt              -32.55210      -24.94650      -61.31420    
          Pt              -32.78080      -20.16710      -62.07930    
          Pt              -37.26790      -23.27710      -62.58780    
          Pt              -35.56470      -20.99930      -62.11620    
          Pt              -33.73840      -21.65600      -59.98840    
          Pt              -36.19980      -22.95210      -60.16460    
          Pt              -34.15620      -24.32520      -59.00170    
          Pt              -35.90380      -20.10080      -59.52210    
          Pt              -33.71380      -19.81890      -57.83410    
          Pt              -35.39790      -22.00740      -57.69070    
          Pt              -26.13900      -25.01320      -63.91510    
          Pt              -28.70430      -19.32790      -63.83120    
          Pt              -31.75090      -23.30590      -59.17480    
          Pt              -26.34620      -22.32570      -63.57290    
          Pt              -30.90360      -23.99040      -63.46220    
          Pt              -31.27250      -22.15770      -61.47020    
          Pt              -31.42260      -20.31550      -59.38700    
          Pt              -28.87990      -22.28570      -62.83500    
          Pt              -27.09100      -20.73860      -61.60030    
          Pt              -27.15870      -23.80310      -61.39740    
          Pt              -29.00170      -22.08160      -60.10060    
          Pt              -29.92030      -24.45670      -60.82860    
          Pt              -27.89630      -23.95390      -58.64360    
          Pt              -28.53960      -19.55290      -59.34220    
          Pt              -30.00510      -19.70540      -61.62890    
          Pt              -25.70980      -22.18160      -59.73270    
          Pt              -27.35890      -21.47800      -57.78170    
          Pt              -25.94660      -19.42410      -59.40000    
          Pt              -25.51750      -24.92960      -59.52060    
          Pt              -23.21500      -25.55680      -60.57510    
          Pt              -24.47730      -23.69020      -62.09300    
          Pt              -23.42470      -23.29310      -58.83190    
          Pt              -17.73010      -25.56160      -58.83530    
          Pt              -14.78540      -24.99690      -62.82210    
          Pt              -16.36750      -20.06980      -63.34690    
          Pt              -13.74300      -19.63460      -62.66530    
          Pt              -16.59600      -24.17380      -60.94630    
          Pt              -13.86420      -23.66220      -60.14800    
          Pt              -14.79330      -22.28060      -62.28640    
          Pt              -13.22950      -20.96140      -60.34700    
          Pt              -15.90050      -21.72930      -59.85760    
          Pt              -15.74880      -23.94950      -58.09910    
          Pt              -13.21910      -24.87300      -57.74250    
          Pt              -15.91590      -19.99540      -57.84210    
          Pt              -14.04980      -21.91720      -57.75420    
          Pt              -7.970590      -22.98390      -63.94970    
          Pt              -9.678820      -20.79750      -63.88450    
          Pt              -11.57220      -25.45640      -59.77730    
          Pt              -12.17500      -21.69080      -63.21610    
          Pt              -9.260020      -24.55830      -62.15520    
          Pt              -11.94820      -24.20120      -62.22440    
          Pt              -7.084320      -20.49000      -62.96520    
          Pt              -10.51540      -21.90110      -61.20220    
          Pt              -11.68620      -22.80640      -58.79250    
          Pt              -8.779260      -19.60090      -61.03130    
          Pt              -7.757080      -22.23290      -61.11800    
          Pt              -9.190490      -23.83470      -59.54640    
          Pt              -6.769230      -20.30320      -59.20800    
          Pt              -9.402680      -21.13140      -58.89920    
          Pt              -6.464910      -24.59390      -61.85760    
          Pt              -7.600510      -25.22060      -57.73940    
          Pt              -11.14740      -19.42070      -59.62090    
          Pt              -1.385470      -25.08800      -61.39300    
          Pt              -4.110880      -25.48550      -60.48880    
          Pt              -5.383560      -22.74840      -63.65600    
          Pt              -4.380460      -20.08780      -63.54230    
          Pt              -3.747550      -24.93790      -63.08460    
          Pt             -0.4937980      -21.36970      -61.23530    
          Pt              -2.681440      -22.37890      -63.12290    
          Pt              -5.923900      -23.71240      -59.38040    
          Pt              -5.232550      -21.60970      -61.17690    
          Pt              -3.090120      -23.99100      -58.25410    
          Pt              -2.996810      -20.18780      -61.18230    
          Pt              -4.436150      -21.64190      -58.50610    
          Pt              -2.930620      -22.94540      -60.56640    
          Pt              -1.762540      -21.27780      -58.65580    
          Pt             -0.5480050      -23.49480      -59.33520    
          Pt              -47.27750      -13.59720      -63.30000    
          Pt              -45.36170      -15.12870      -62.14190    
          Pt              -48.06540      -15.97540      -61.70190    
          Pt              -47.93070      -18.23490      -59.85730    
          Pt              -46.01680      -17.85510      -61.89960    
          Pt              -46.99620      -13.73740      -60.42350    
          Pt              -48.56360      -15.47890      -58.93070    
          Pt              -46.09120      -16.17700      -59.86340    
          Pt              -46.09470      -14.47420      -57.71940    
          Pt              -45.13190      -18.70280      -59.24130    
          Pt              -47.00570      -17.30740      -57.67180    
          Pt              -44.18210      -16.95390      -63.72020    
          Pt              -39.78670      -16.46200      -63.83590    
          Pt              -40.10390      -13.94630      -62.79620    
          Pt              -44.24290      -14.11130      -59.82910    
          Pt              -38.97020      -18.56600      -62.36370    
          Pt              -41.82720      -17.78560      -62.53010    
          Pt              -42.62500      -14.84960      -62.04450    
          Pt              -43.95080      -16.22900      -58.09260    
          Pt              -43.68230      -16.89120      -60.81940    
          Pt              -40.13370      -16.29730      -61.09260    
          Pt              -41.64540      -14.55930      -59.42650    
          Pt              -41.60850      -17.45290      -59.20050    
          Pt              -39.10680      -13.85500      -60.28900    
          Pt              -39.08910      -16.07180      -58.44190    
          Pt              -38.38770      -18.39460      -59.71430    
          Pt              -38.31510      -13.54860      -57.72460    
          Pt              -34.94140      -15.37320      -63.61840    
          Pt              -37.62110      -16.07240      -61.75370    
          Pt              -34.17220      -18.05750      -63.01610    
          Pt              -32.58870      -14.61350      -62.09720    
          Pt              -36.69060      -13.50820      -62.06460    
          Pt              -36.38350      -18.47670      -61.60320    
          Pt              -34.81400      -16.17740      -60.97570    
          Pt              -33.86550      -18.58710      -60.22920    
          Pt              -36.70100      -14.84580      -59.45240    
          Pt              -34.47130      -13.62160      -60.27570    
          Pt              -35.98880      -17.45750      -58.66720    
          Pt              -34.43910      -15.25640      -58.00030    
          Pt              -32.06760      -17.31730      -61.53540    
          Pt              -32.09150      -15.24630      -59.50660    
          Pt              -32.79780      -12.91300      -58.12470    
          Pt              -31.97030      -17.69760      -58.24610    
          Pt              -31.46360      -18.74490      -63.86270    
          Pt              -27.58940      -18.17450      -61.54430    
          Pt              -27.51500      -15.47350      -61.77560    
          Pt              -29.90970      -17.31910      -59.97810    
          Pt              -29.75030      -16.93670      -62.68540    
          Pt              -29.98230      -14.42340      -61.16840    
          Pt              -27.33280      -16.78580      -59.06350    
          Pt              -30.21740      -13.21340      -58.72610    
          Pt              -29.75410      -15.65420      -57.97280    
          Pt              -27.67090      -13.70480      -59.70280    
          Pt              -25.62080      -14.38500      -57.88470    
          Pt              -27.93400      -12.84040      -62.40030    
          Pt              -23.10230      -12.84350      -57.65140    
          Pt              -15.37390      -19.09640      -60.51330    
          Pt              -13.17300      -14.46150      -63.06860    
          Pt              -15.39690      -17.38020      -62.74860    
          Pt              -14.31440      -16.12140      -58.91720    
          Pt              -13.50960      -18.75480      -58.51000    
          Pt              -13.13680      -17.57750      -61.01680    
          Pt              -11.20270      -19.15420      -62.27680    
          Pt              -12.69410      -17.22400      -63.77600    
          Pt              -7.601680      -15.80780      -63.62620    
          Pt              -8.649890      -13.48080      -63.05780    
          Pt              -10.48980      -15.64210      -62.96390    
          Pt              -8.941250      -18.13480      -63.39390    
          Pt              -10.44340      -17.07620      -60.68930    
          Pt              -6.869970      -14.37100      -61.09060    
          Pt              -9.431640      -14.53150      -60.43990    
          Pt              -7.769250      -16.95550      -61.15970    
          Pt              -12.17760      -15.00420      -60.24870    
          Pt              -10.24820      -15.50940      -58.01860    
          Pt              -8.719040      -18.03000      -58.84670    
          Pt              -7.583860      -15.57060      -58.54590    
          Pt              -11.17820      -12.91690      -61.74410    
          Pt              -8.462120      -12.95310      -58.14350    
          Pt              -4.273600      -19.04110      -59.04980    
          Pt              -5.763950      -13.52310      -63.40740    
          Pt              -1.507280      -18.70730      -59.34740    
          Pt              -3.152640      -17.62930      -63.64220    
          Pt              -3.408920      -14.85960      -63.42530    
          Pt              -1.143070      -15.98350      -62.49080    
          Pt              -5.585850      -13.61740      -58.86440    
          Pt              -5.672070      -18.84600      -61.39780    
          Pt              -1.027590      -18.60360      -61.98580    
          Pt              -1.553740      -13.48190      -61.69050    
          Pt              -5.290490      -16.34440      -62.42600    
          Pt              -3.176470      -17.24250      -60.92830    
          Pt              -3.993140      -14.55610      -60.84880    
          Pt              -1.521530      -15.32560      -59.65460    
          Pt              -5.446700      -16.57320      -59.71320    
          Pt              -3.187790      -14.14310      -57.93640    
          Pt              -3.306410      -16.80750      -57.97020    
          Pt              -48.00550      -12.63820      -57.94330    
          Pt              -45.45070      -9.528160      -62.54020    
          Pt              -45.52190      -11.84720      -59.31150    
          Pt              -46.15710      -9.206000      -59.85720    
          Pt              -45.70520      -6.904550      -61.28060    
          Pt              -47.39990      -6.803280      -59.13630    
          Pt              -44.60890      -12.46270      -62.02140    
          Pt              -41.20550      -8.492160      -63.81640    
          Pt              -44.34860      -9.897150      -57.90690    
          Pt              -38.74170      -9.501330      -63.38550    
          Pt              -43.65660      -10.20530      -60.55020    
          Pt              -43.84230      -7.702730      -59.31660    
          Pt              -39.32060      -7.462240      -61.82810    
          Pt              -42.94970      -10.45930      -63.14620    
          Pt              -38.99730      -11.65630      -61.84360    
          Pt              -43.18630      -7.981780      -62.01980    
          Pt              -41.77140      -12.29080      -61.40180    
          Pt              -40.84140      -9.653430      -61.27280    
          Pt              -42.78490      -11.96730      -58.87210    
          Pt              -41.80920      -9.432860      -58.57760    
          Pt              -39.20140      -8.672830      -58.81440    
          Pt              -40.01890      -11.38760      -59.29080    
          Pt              -41.29110      -7.190600      -60.06340    
          Pt              -36.49500      -8.254360      -63.01730    
          Pt              -34.47590      -6.712680      -62.94770    
          Pt              -33.88470      -9.740020      -62.37430    
          Pt              -34.19460      -12.49260      -62.67760    
          Pt              -36.40940      -10.85410      -62.37940    
          Pt              -37.67290      -9.338400      -60.79860    
          Pt              -36.26440      -9.690340      -58.45010    
          Pt              -37.30250      -11.91950      -59.83400    
          Pt              -32.41580      -7.415600      -61.50030    
          Pt              -36.87250      -7.097420      -58.58480    
          Pt              -35.15360      -8.276140      -60.65540    
          Pt              -32.10350      -12.11910      -60.68040    
          Pt              -35.53780      -12.58230      -58.00480    
          Pt              -34.73790      -11.00990      -60.18870    
          Pt              -32.59750      -9.481360      -59.84580    
          Pt              -33.83120      -10.41040      -57.66260    
          Pt              -34.31630      -7.440040      -58.30640    
          Pt              -30.52470      -12.33730      -62.92140    
          Pt              -25.79010      -11.50250      -63.23180    
          Pt              -25.92560      -8.729840      -62.86700    
          Pt              -29.97180      -7.745330      -63.48350    
          Pt              -28.27890      -10.16640      -62.94410    
          Pt              -30.96410      -9.776540      -62.07520    
          Pt              -28.04530      -7.838520      -61.50540    
          Pt              -30.20080      -8.297870      -59.69130    
          Pt              -26.80700      -10.42640      -60.74560    
          Pt              -29.37970      -11.40520      -60.49610    
          Pt              -30.80430      -10.71420      -58.13070    
          Pt              -27.74110      -8.719890      -58.53510    
          Pt              -27.34470      -11.45130      -58.23360    
          Pt              -25.65650      -7.784980      -60.26270    
          Pt              -23.30910      -8.959880      -63.84710    
          Pt              -25.50520      -7.166370      -57.70950    
          Pt              -20.99380      -7.172850      -62.94830    
          Pt              -25.12190      -9.841480      -58.62630    
          Pt              -24.17850      -10.00850      -61.27380    
          Pt              -25.09950      -12.36400      -59.80000    
          Pt              -21.61960      -9.369760      -61.39220    
          Pt              -23.18280      -7.892470      -59.08060    
          Pt              -19.89290      -9.569740      -59.31510    
          Pt              -22.54900      -10.62080      -59.14210    
          Pt              -20.39770      -11.72000      -57.82770    
          Pt              -20.65970      -7.050290      -60.17760    
          Pt              -23.38050      -7.199860      -61.69270    
          Pt              -19.05760      -7.241380      -57.88410    
          Pt              -18.86140      -8.484010      -61.71170    
          Pt              -17.09600      -9.480990      -63.48880    
          Pt              -13.07390      -11.65640      -63.44900    
          Pt              -14.34850      -9.360400      -63.01550    
          Pt              -13.43290      -11.57470      -57.97400    
          Pt              -17.98760      -10.93530      -60.81460    
          Pt              -15.63830      -11.56640      -62.18420    
          Pt              -16.01060      -9.004550      -61.00910    
          Pt              -13.01150      -8.221010      -60.81170    
          Pt              -15.75790      -11.46130      -59.37320    
          Pt              -17.28920      -9.293480      -58.61910    
          Pt              -13.30430      -10.93080      -60.67990    
          Pt              -14.48830      -9.091090      -58.78890    
          Pt              -15.97630      -6.996640      -57.79710    
          Pt              -13.19650      -6.845560      -58.44980    
          Pt              -13.85970      -6.667360      -62.89910    
          Pt              -16.53600      -6.855790      -62.73330    
          Pt              -17.65450      -6.841630      -60.03360    
          Pt              -15.07510      -6.434350      -60.42680    
          Pt              -9.715660      -11.07020      -63.14280    
          Pt              -7.064390      -10.95180      -63.13480    
          Pt              -11.78870      -9.539730      -58.60470    
          Pt              -8.303940      -11.95720      -60.74550    
          Pt              -6.753970      -7.984620      -62.92250    
          Pt              -11.71720      -9.480410      -62.76040    
          Pt              -9.186110      -8.639070      -62.17140    
          Pt              -7.781270      -7.105970      -60.37210    
          Pt              -10.56610      -7.568450      -59.88040    
          Pt              -10.57740      -10.46400      -60.67260    
          Pt              -8.677450      -9.392090      -59.06490    
          Pt              -8.605190      -7.093510      -57.69900    
          Pt              -6.791850      -9.613560      -60.90270    
          Pt              -11.17100      -6.835490      -62.58900    
          Pt              -11.12160      -12.61140      -58.99630    
          Pt              -6.495810      -11.06750      -58.74000    
          Pt             -0.3684690      -12.62450      -59.44620    
          Pt              -3.969830      -7.278800      -63.42860    
          Pt              -6.181670      -8.320830      -58.39500    
          Pt              -1.801490      -8.822550      -63.31090    
          Pt              -3.067370      -12.28740      -59.84440    
          Pt              -3.328820      -12.15550      -63.01070    
          Pt              -4.501350      -9.839140      -62.64810    
          Pt              -1.224110      -10.81810      -61.62540    
          Pt              -5.472640      -12.01280      -61.13830    
          Pt              -4.894790      -7.629620      -60.87450    
          Pt              -2.232440      -8.132360      -60.78150    
          Pt              -4.241660      -9.999420      -59.98580    
          Pt              -1.647180      -10.16520      -59.03030    
          Pt             -0.8583080      -7.638110      -58.22900    
          Pt              -3.395110      -8.249650      -58.29620    
          Pt              -48.14520     -0.2582430      -59.95210    
          Pt              -45.32420      -1.482630      -62.40830    
          Pt              -48.08610      -5.280160      -61.23540    
          Pt              -47.78920      -2.462070      -61.28370    
          Pt              -49.66650      -2.664270      -59.07570    
          Pt              -45.52720      -4.083340      -61.05440    
          Pt              -45.05710      -5.359490      -58.70780    
          Pt              -47.31490      -3.899220      -58.91360    
          Pt              -45.67970      -1.722680      -59.60260    
          Pt              -47.58430      -1.530050      -57.63840    
          Pt              -41.00630      -3.340710      -63.60000    
          Pt              -42.56700      -1.077960      -63.54090    
          Pt              -41.50140      -5.899400      -62.75880    
          Pt              -38.74560      -2.181480      -62.63300    
          Pt              -39.01340      -4.817090      -62.28450    
          Pt              -43.33880     -0.9769080      -60.54940    
          Pt              -43.32310      -5.552500      -60.78600    
          Pt              -43.24580      -3.331010      -59.13650    
          Pt              -43.19610      -3.269660      -62.05280    
          Pt              -43.67960      -1.012930      -57.75560    
          Pt              -40.96520      -1.920140      -61.23250    
          Pt              -42.41340      -5.801540      -58.06920    
          Pt              -38.74820     -0.5650400      -60.36560    
          Pt              -38.99940      -5.857680      -59.43860    
          Pt              -41.07140      -4.412610      -60.53170    
          Pt              -38.76810      -3.191100      -59.92800    
          Pt              -40.87410      -1.639830      -58.50010    
          Pt              -40.36450      -4.170860      -57.77200    
          Pt              -36.97220      -6.302020      -61.16060    
          Pt              -32.05830      -5.642660      -63.65240    
          Pt              -36.58710      -5.323590      -63.65220    
          Pt              -34.15690      -1.130670      -62.82990    
          Pt              -34.26700      -3.926290      -62.88300    
          Pt              -36.58020      -3.684320      -61.51230    
          Pt              -36.50990      -1.100160      -61.71310    
          Pt              -36.52630      -1.645310      -59.14100    
          Pt              -36.52110      -4.386040      -58.91340    
          Pt              -34.52330      -5.524650      -60.46990    
          Pt              -34.20360      -2.830350      -60.41100    
          Pt              -33.79630      -4.365800      -58.09770    
          Pt              -34.11850      -1.631610      -57.89880    
          Pt              -34.37990     -0.2103590      -60.28100    
          Pt              -37.71410     -9.0706602E-02  -63.89300    
          Pt              -31.98840      -4.262500      -61.12260    
          Pt              -29.56470      -1.338840      -63.95440    
          Pt              -31.88350      -2.795450      -63.57000    
          Pt              -31.82600      -2.620320      -58.95060    
          Pt              -31.90810     -0.1249900      -63.84950    
          Pt              -31.92160      -6.149170      -59.10940    
          Pt              -27.38310      -3.124490      -63.81390    
          Pt              -27.72210      -6.185530      -59.27360    
          Pt              -31.86280      -1.357110      -61.24710    
          Pt              -27.90440      -6.048040      -63.67400    
          Pt              -30.07960      -6.138300      -61.33490    
          Pt              -27.28450     -0.6988470      -62.77730    
          Pt              -25.69550      -6.008430      -62.32000    
          Pt              -27.80040      -4.544410      -61.41240    
          Pt              -29.80050      -4.226750      -63.29030    
          Pt              -25.93500      -2.580850      -61.34100    
          Pt              -29.32690      -2.243630      -61.23860    
          Pt              -29.80840      -4.377160      -59.35370    
          Pt              -29.73260     -0.5770570      -59.00590    
          Pt              -27.44390      -2.957340      -59.16040    
          Pt              -27.39620     -0.4303000      -60.16030    
          Pt              -25.42840      -4.827290      -59.81180    
          Pt              -25.11840      -2.560030      -57.96520    
          Pt              -22.57080      -1.722220      -62.43410    
          Pt              -23.91060      -4.164730      -62.21330    
          Pt              -23.55990      -2.492750      -60.05550    
          Pt              -21.19200      -4.146210      -62.06390    
          Pt              -22.62300      -5.176520      -59.97630    
          Pt              -20.96110      -2.138420      -59.96340    
          Pt              -21.54760      -6.307390      -57.74070    
          Pt              -19.72980      -4.636840      -59.53070    
          Pt              -21.79570      -3.610100      -57.90460    
          Pt              -22.68400      -1.123730      -57.73220    
          Pt              -20.24740     -0.3340650      -61.87030    
          Pt              -24.74200     -0.1813480      -61.81550    
          Pt              -24.90470     -0.1697460      -59.13840    
          Pt              -17.83660      -4.268970      -63.76300    
          Pt              -19.09960      -5.726940      -62.01490    
          Pt              -19.01690      -2.407320      -57.92830    
          Pt              -18.82100      -2.717060      -61.56470    
          Pt              -13.66260      -1.644620      -62.99090    
          Pt              -15.17620      -4.260190      -63.18940    
          Pt              -16.44020      -1.955420      -62.39130    
          Pt              -16.63290      -2.501440      -59.53180    
          Pt              -14.17810      -3.215040      -60.88360    
          Pt              -17.45860      -4.751240      -58.05060    
          Pt              -16.87180      -4.503740      -61.09750    
          Pt              -14.31100      -1.449490      -58.44540    
          Pt              -14.84630      -4.473980      -58.59540    
          Pt              -15.11540     -0.4764450      -60.72610    
          Pt              -17.96870     -0.3180180      -60.29090    
          Pt              -8.426140      -1.807600      -63.89710    
          Pt              -12.49140      -5.418790      -60.61030    
          Pt              -12.56910      -4.380890      -63.13300    
          Pt              -11.04430      -1.605350      -63.55470    
          Pt              -12.43970      -3.410570      -58.77070    
          Pt              -9.907880      -4.224680      -63.38940    
          Pt              -12.42670     -0.7125840      -60.49680    
          Pt              -7.420710      -5.228710      -62.25410    
          Pt              -6.994060     -0.5361080      -62.01480    
          Pt              -8.354500      -2.943250      -61.40470    
          Pt              -9.767110     -0.6574440      -61.31560    
          Pt              -11.73890      -1.023130      -57.74810    
          Pt              -11.28750      -2.981370      -61.26530    
          Pt              -9.796050      -5.257830      -60.92590    
          Pt              -7.668160      -1.043670      -59.47630    
          Pt              -8.022440      -4.517140      -59.06190    
          Pt              -9.820460      -2.566380      -59.05690    
          Pt              -10.58780      -5.300890      -58.27660    
          Pt             -0.7692730      -1.140610      -63.44180    
          Pt              -3.041750      -2.340190      -62.95040    
          Pt              -5.869500      -2.974500      -63.06850    
          Pt              -5.751270      -5.686590      -59.22000    
          Pt              -5.905110      -2.994380      -60.20010    
          Pt              -4.798230      -5.141750      -61.85710    
          Pt              -2.206630      -5.606560      -62.15580    
          Pt              -3.163440      -3.394090      -60.52820    
          Pt              -4.420210     -0.8979060      -61.01520    
          Pt              -1.526550     -0.9729980      -60.78460    
          Pt              -5.356830     -0.6468890      -58.12030    
          Pt              -3.121710      -5.844600      -59.60810    
          Pt             -0.8468980      -3.154250      -59.07190    
          Pt              -3.017920      -1.605310      -58.70070    
          Pt              -4.285650      -3.784170      -57.99760    
          Pt             -0.6771260      -3.477040      -61.82850    
          Pt             -0.4471990     -0.6916990      -58.17640    
          Pt             -0.3158470      -5.826640      -60.05400    
          Pt              -4.732730     -0.5022130      -63.78350    
          Pt              -48.40010      -58.43040      -53.38180    
          Pt              -46.49870      -59.26410      -51.65130    
          Pt              -43.90920      -58.59660      -52.14000    
          Pt              -41.35850      -57.60070      -52.53930    
          Pt              -59.06270      -51.50050      -51.69470    
          Pt              -57.03880      -53.38140      -52.02620    
          Pt              -57.01460      -53.20650      -54.82100    
          Pt              -52.65680      -56.28130      -53.33560    
          Pt              -53.34280      -52.49230      -55.32550    
          Pt              -55.05960      -56.73840      -52.19650    
          Pt              -54.74000      -54.63610      -54.14320    
          Pt              -52.28610      -54.95700      -55.57200    
          Pt              -52.32230      -53.60690      -52.92990    
          Pt              -54.91620      -51.93650      -53.21290    
          Pt              -54.50980      -54.19980      -51.40870    
          Pt              -48.75190      -52.44850      -57.33120    
          Pt              -45.84990      -57.44670      -53.89680    
          Pt              -50.69480      -52.62860      -55.11650    
          Pt              -50.39540      -57.14580      -52.09610    
          Pt              -50.63860      -57.39170      -54.94060    
          Pt              -49.77380      -54.97830      -56.54650    
          Pt              -46.85210      -54.78690      -57.01260    
          Pt              -50.18030      -55.03470      -53.76920    
          Pt              -49.67250      -52.38040      -52.71030    
          Pt              -48.04750      -56.43440      -55.17000    
          Pt              -48.17200      -53.54990      -54.81260    
          Pt              -46.15200      -52.34840      -56.24810    
          Pt              -47.75820      -55.78740      -52.66080    
          Pt              -45.81470      -54.68380      -54.36520    
          Pt              -47.06170      -53.11820      -52.36530    
          Pt              -44.89830      -51.88460      -53.79570    
          Pt              -45.54510      -56.60780      -51.25260    
          Pt              -44.76730      -54.09910      -51.83580    
          Pt              -44.10200      -53.81660      -57.42480    
          Pt              -44.20160      -56.14770      -55.96860    
          Pt              -41.68810      -57.27000      -55.29770    
          Pt              -39.04610      -57.26540      -53.94920    
          Pt              -43.24480      -53.84450      -54.67720    
          Pt              -41.78220      -54.91000      -56.76730    
          Pt              -43.48280      -51.51560      -56.00830    
          Pt              -43.47700      -56.07300      -53.23360    
          Pt              -41.94270      -51.60230      -53.67180    
          Pt              -42.12580      -53.84350      -51.68490    
          Pt              -39.17670      -55.41740      -56.15130    
          Pt              -40.55900      -52.82370      -55.58620    
          Pt              -40.91690      -55.05330      -53.97830    
          Pt              -39.81830      -53.02590      -52.71940    
          Pt              -39.84870      -55.60280      -51.39900    
          Pt              -36.08920      -51.45840      -57.59240    
          Pt              -38.06650      -54.70600      -53.80510    
          Pt              -33.13700      -52.26250      -57.23890    
          Pt              -37.25550      -56.59700      -52.00790    
          Pt              -37.71420      -52.91850      -55.87950    
          Pt              -37.07110      -52.13440      -53.09190    
          Pt              -35.33850      -54.54750      -52.80100    
          Pt              -34.98250      -52.68390      -55.13870    
          Pt              -32.41870      -54.05790      -53.38890    
          Pt              -32.63360      -51.46290      -54.38750    
          Pt              -37.69250      -53.92240      -51.28270    
          Pt              -27.83440      -52.40990      -57.34090    
          Pt              -30.66060      -52.91830      -55.75580    
          Pt              -30.43930      -52.03610      -53.05160    
          Pt              -28.27850      -51.87330      -54.54110    
          Pt              -25.95370      -51.65650      -53.12550    
          Pt              -29.42080      -54.35880      -53.81200    
          Pt              -28.01120      -53.03150      -51.78870    
          Pt              -30.44200      -54.26550      -51.39000    
          Pt              -23.76550      -52.61090      -56.25810    
          Pt              -21.26090      -51.96000      -55.37600    
          Pt              -19.60530      -52.99100      -53.34310    
          Pt              -14.47140      -52.60640      -54.91720    
          Pt              -16.84440      -52.26910      -53.20130    
          Pt              -14.34750      -52.56880      -51.98940    
          Pt              -18.95190      -51.25320      -51.28580    
          Pt              -12.03640      -52.21580      -53.49280    
          Pt              -9.798130      -51.37680      -54.95850    
          Pt              -53.88090      -45.99500      -57.59390    
          Pt              -57.38260      -50.56850      -53.72440    
          Pt              -55.61650      -51.05610      -55.83600    
          Pt              -52.31030      -51.02060      -52.83910    
          Pt              -54.72440      -48.66320      -56.74590    
          Pt              -57.04260      -48.12140      -52.28140    
          Pt              -52.62230      -49.86000      -55.34620    
          Pt              -54.86970      -49.26100      -54.00590    
          Pt              -52.24460      -48.30900      -52.87360    
          Pt              -54.63840      -46.65190      -53.06860    
          Pt              -52.98420      -47.18800      -55.25390    
          Pt              -52.12820      -45.66920      -53.08460    
          Pt              -54.50460      -48.96510      -51.37180    
          Pt              -56.76420      -44.99850      -52.40390    
          Pt              -51.07020      -46.07930      -56.96970    
          Pt              -47.56130      -51.03080      -54.02510    
          Pt              -50.54750      -50.46570      -56.87260    
          Pt              -46.41360      -47.73780      -57.33820    
          Pt              -50.31800      -47.33400      -54.53870    
          Pt              -50.16960      -50.07560      -54.16950    
          Pt              -50.11020      -47.09670      -51.61820    
          Pt              -49.79770      -49.99070      -51.43820    
          Pt              -45.55740      -49.77430      -55.64920    
          Pt              -45.50180      -49.26820      -52.88990    
          Pt              -48.41910      -46.02450      -56.15260    
          Pt              -48.24690      -48.98170      -55.63760    
          Pt              -48.34260      -45.80520      -53.33100    
          Pt              -48.20030      -48.50250      -52.96280    
          Pt              -45.76870      -45.13430      -56.31320    
          Pt              -46.38720      -47.25820      -54.67490    
          Pt              -46.15650      -46.83530      -51.74170    
          Pt              -47.04290      -50.61730      -51.31020    
          Pt              -45.80330      -44.85230      -53.60270    
          Pt              -43.25730      -49.24270      -57.51730    
          Pt              -44.23810      -51.16710      -51.24730    
          Pt              -39.18540      -51.01370      -54.33890    
          Pt              -38.81580      -47.03530      -57.51020    
          Pt              -39.02650      -50.70050      -51.61860    
          Pt              -41.62790      -46.49310      -57.34540    
          Pt              -38.76030      -50.63180      -57.11600    
          Pt              -44.06220      -47.35920      -55.96240    
          Pt              -43.97620      -46.89020      -53.26950    
          Pt              -43.15180      -45.05590      -55.26480    
          Pt              -41.19200      -49.93650      -55.83010    
          Pt              -43.25600      -49.33160      -54.24260    
          Pt              -43.04830      -48.77150      -51.48810    
          Pt              -38.98370      -48.48320      -55.35210    
          Pt              -40.60870      -49.15820      -53.04910    
          Pt              -41.46520      -46.59650      -51.93560    
          Pt              -41.52180      -47.21200      -54.72400    
          Pt              -39.18140      -46.85040      -53.25380    
          Pt              -39.67740      -45.36540      -55.62830    
          Pt              -36.74500      -48.59310      -56.97620    
          Pt              -37.06200      -46.43950      -55.31230    
          Pt              -37.47240      -49.11500      -53.15580    
          Pt              -36.68770      -50.50210      -55.19070    
          Pt              -34.76300      -50.58640      -52.94050    
          Pt              -32.32260      -45.80350      -56.39530    
          Pt              -34.60320      -47.24060      -56.48380    
          Pt              -36.59210      -46.15970      -52.71640    
          Pt              -34.22820      -49.97390      -56.18470    
          Pt              -35.35000      -48.14960      -51.55000    
          Pt              -32.66840      -47.35740      -51.81970    
          Pt              -32.64560      -48.59130      -54.68390    
          Pt              -33.60610      -45.86230      -53.91040    
          Pt              -35.29800      -48.23740      -54.21940    
          Pt              -34.38980      -44.99860      -51.48960    
          Pt              -28.21470      -47.35200      -57.56610    
          Pt              -31.96280      -49.89160      -52.28380    
          Pt              -25.96320      -50.96800      -55.91670    
          Pt              -31.24530      -50.33550      -56.47870    
          Pt              -30.92030      -46.72570      -53.88480    
          Pt              -28.37590      -49.81140      -56.55110    
          Pt              -28.27810      -50.39200      -52.07740    
          Pt              -29.88880      -49.43750      -54.04720    
          Pt              -26.75640      -45.35170      -56.31100    
          Pt              -25.98120      -48.01260      -56.21990    
          Pt              -30.35610      -47.83150      -56.16970    
          Pt              -29.96840      -48.23600      -51.58170    
          Pt              -29.23750      -45.61620      -52.23550    
          Pt              -27.04460      -49.35510      -54.13930    
          Pt              -27.35260      -47.75400      -52.03860    
          Pt              -28.27070      -47.04560      -54.60260    
          Pt              -25.77380      -46.51860      -53.92530    
          Pt              -26.73860      -45.12440      -51.49880    
          Pt              -29.48200      -45.34140      -56.11570    
          Pt              -23.65360      -51.14140      -51.54250    
          Pt              -21.23490      -50.90830      -52.79680    
          Pt              -24.99640      -48.95850      -52.46450    
          Pt              -19.32610      -50.58140      -56.91820    
          Pt              -23.69740      -49.92850      -56.80200    
          Pt              -23.63830      -50.70420      -54.23580    
          Pt              -24.30080      -46.36340      -51.49740    
          Pt              -21.72360      -46.60660      -56.03440    
          Pt              -24.14270      -45.19300      -55.90320    
          Pt              -23.72320      -48.01130      -54.80480    
          Pt              -21.36570      -49.29360      -55.08270    
          Pt              -22.92520      -45.69110      -53.60260    
          Pt              -19.51620      -48.68500      -51.97410    
          Pt              -20.53940      -47.05370      -53.77740    
          Pt              -22.39470      -48.49970      -52.36850    
          Pt              -21.54400      -45.97940      -51.28750    
          Pt              -19.21860      -47.99570      -56.05180    
          Pt              -18.98200      -50.37540      -54.13630    
          Pt              -16.91100      -48.53080      -57.27730    
          Pt              -19.06580      -45.39900      -55.64020    
          Pt              -18.96830      -46.09070      -51.45690    
          Pt              -14.71100      -46.93310      -57.29850    
          Pt              -14.65610      -49.90240      -57.07640    
          Pt              -16.64560      -50.61790      -55.42090    
          Pt              -17.78180      -47.01120      -53.72430    
          Pt              -13.08640      -48.42410      -55.43200    
          Pt              -16.36900      -45.47560      -55.46770    
          Pt              -14.22670      -50.26200      -53.64240    
          Pt              -15.64470      -48.13340      -54.96790    
          Pt              -13.78490      -45.97780      -54.78220    
          Pt              -16.83480      -49.51100      -52.68440    
          Pt              -15.40480      -45.09740      -52.80440    
          Pt              -14.08700      -47.67230      -52.76320    
          Pt              -16.43490      -47.03520      -51.31190    
          Pt              -7.835180      -48.86270      -57.37820    
          Pt              -9.857660      -51.04300      -52.15180    
          Pt              -7.276080      -51.10700      -53.14720    
          Pt              -12.34940      -51.04240      -55.91390    
          Pt              -12.51670      -50.45980      -51.27980    
          Pt              -12.54410      -45.28980      -52.46840    
          Pt              -11.43030      -49.47780      -53.58100    
          Pt              -11.78940      -46.36590      -56.60560    
          Pt              -8.970500      -46.80620      -56.03870    
          Pt              -10.58530      -48.93180      -56.22450    
          Pt              -8.412740      -49.01930      -54.52900    
          Pt              -8.108950      -46.46360      -53.57030    
          Pt              -10.92910      -46.88650      -54.08990    
          Pt              -9.407500      -48.35180      -52.14320    
          Pt              -6.512620      -48.34670      -52.73750    
          Pt              -9.916010      -45.66400      -51.58700    
          Pt              -11.83160      -47.73080      -51.22460    
          Pt              -6.310060      -47.40810      -55.54600    
          Pt             -1.4270100E-02  -46.17560      -57.06060    
          Pt              -6.218650      -45.92250      -51.29040    
          Pt              -6.080400      -50.10100      -55.46160    
          Pt              -2.433250      -46.96570      -55.77400    
          Pt              -1.420650      -49.38310      -54.35600    
          Pt              -4.081090      -48.68020      -53.99860    
          Pt              -2.424400      -49.66560      -51.85910    
          Pt              -4.910120      -46.14300      -53.67020    
          Pt              -2.006600      -46.85750      -53.12380    
          Pt              -4.112110      -47.57400      -51.49930    
          Pt              -5.046330      -50.25780      -51.49710    
          Pt             -0.3971790      -48.80230      -56.78680    
          Pt             -0.9332140      -44.81930      -54.97050    
          Pt              -3.334660      -44.90760      -51.90250    
          Pt              -53.07880      -44.42410      -55.44010    
          Pt              -52.35440      -40.02630      -57.04620    
          Pt              -54.89880      -43.44150      -53.63970    
          Pt              -52.15220      -43.01180      -53.19720    
          Pt              -53.73390      -41.60430      -51.55480    
          Pt              -53.52720      -41.16460      -54.64420    
          Pt              -52.68790      -39.36550      -52.56870    
          Pt              -54.07060      -44.45340      -51.30790    
          Pt              -51.32630      -42.29030      -55.90180    
          Pt              -56.25520      -42.42990      -51.29680    
          Pt              -53.32790      -38.44840      -54.95230    
          Pt              -49.22450      -43.67120      -57.37900    
          Pt              -50.99160      -41.12600      -51.43270    
          Pt              -50.93510      -39.77990      -54.63290    
          Pt              -50.33230      -44.55240      -54.83860    
          Pt              -50.13380      -44.26290      -52.01590    
          Pt              -49.77410      -38.74240      -57.06690    
          Pt              -47.81780      -43.58330      -55.03650    
          Pt              -49.66340      -42.01800      -53.62770    
          Pt              -46.45900      -39.85850      -56.34350    
          Pt              -47.68070      -43.33190      -52.28340    
          Pt              -48.79140      -41.20930      -56.11990    
          Pt              -45.30120      -42.70170      -55.25050    
          Pt              -45.18720      -42.35490      -52.70430    
          Pt              -48.40380      -38.60290      -54.63610    
          Pt              -48.27210      -40.65470      -51.60320    
          Pt              -47.03540      -40.93960      -53.95570    
          Pt              -45.42420      -39.94240      -51.72330    
          Pt              -50.07370      -38.61290      -52.29500    
          Pt              -45.72790      -38.46580      -54.09910    
          Pt              -43.86470      -43.56430      -57.45090    
          Pt              -40.96870      -44.46590      -53.49170    
          Pt              -44.07560      -40.98210      -56.90320    
          Pt              -41.30730      -43.64780      -56.92410    
          Pt              -43.39960      -44.23730      -52.66950    
          Pt              -44.14650      -40.52330      -54.22300    
          Pt              -39.05930      -42.00220      -57.21630    
          Pt              -41.40160      -40.85310      -56.62690    
          Pt              -39.07010      -39.68430      -55.58240    
          Pt              -39.49320      -42.80440      -51.73460    
          Pt              -42.07430      -41.73460      -52.43180    
          Pt              -39.98880      -42.19860      -54.59420    
          Pt              -42.66770      -42.51640      -54.93890    
          Pt              -39.25770      -40.34670      -52.70650    
          Pt              -41.46900      -39.80890      -54.20400    
          Pt              -43.36080      -38.52020      -55.97490    
          Pt              -40.98450      -38.40020      -51.65870    
          Pt              -43.35020      -38.40430      -52.84810    
          Pt              -34.93370      -44.68560      -55.95300    
          Pt              -38.23740      -44.19230      -53.54480    
          Pt              -36.98480      -40.25530      -57.28260    
          Pt              -35.69880      -43.58050      -53.65890    
          Pt              -37.46530      -43.85200      -56.10770    
          Pt              -36.93710      -41.52270      -52.09770    
          Pt              -37.41500      -41.59010      -54.66980    
          Pt              -35.32420      -42.10730      -56.29940    
          Pt              -32.71790      -42.10730      -55.78670    
          Pt              -34.20440      -39.63460      -56.63120    
          Pt              -36.45770      -38.95010      -55.09420    
          Pt              -36.74070      -38.96990      -52.45000    
          Pt              -33.18770      -42.94370      -53.29950    
          Pt              -34.84780      -40.84900      -53.93400    
          Pt              -33.88450      -39.58100      -51.85550    
          Pt              -32.08590      -40.30270      -53.74700    
          Pt              -31.71240      -44.65680      -52.04210    
          Pt              -26.95530      -40.67430      -56.84700    
          Pt              -31.67480      -41.72880      -51.47240    
          Pt              -30.91270      -43.51370      -57.31130    
          Pt              -31.21940      -44.12100      -54.59700    
          Pt              -31.50590      -39.54660      -56.21690    
          Pt              -28.20130      -43.00820      -56.51710    
          Pt              -27.64950      -44.31170      -54.04270    
          Pt              -28.92400      -39.27250      -55.57240    
          Pt              -29.60010      -42.84260      -52.75600    
          Pt              -26.98380      -42.54760      -51.92080    
          Pt              -30.20590      -41.64570      -55.13730    
          Pt              -27.65330      -41.36130      -54.27120    
          Pt              -29.61150      -39.98950      -52.83160    
          Pt              -26.24830      -39.12290      -54.79870    
          Pt              -27.04780      -39.52740      -52.11110    
          Pt              -25.68260      -42.85480      -55.56110    
          Pt              -25.50940      -38.63570      -57.57990    
          Pt              -25.11030      -41.22660      -53.25310    
          Pt              -23.48010      -42.69820      -57.11880    
          Pt              -20.63080      -44.42350      -53.67240    
          Pt              -24.96400      -44.06920      -53.17740    
          Pt              -21.17340      -43.93370      -56.29260    
          Pt              -24.25690      -40.61100      -55.81930    
          Pt              -21.35290      -41.16720      -56.11720    
          Pt              -22.96730      -42.85160      -54.44270    
          Pt              -22.40740      -43.38380      -51.87980    
          Pt              -20.51770      -41.80860      -53.55960    
          Pt              -20.15440      -39.10010      -52.97740    
          Pt              -22.61500      -40.09790      -53.73390    
          Pt              -24.59310      -38.55920      -52.61400    
          Pt              -19.75030      -43.47360      -51.20640    
          Pt              -21.40340      -38.48050      -55.61830    
          Pt              -19.17980      -39.59170      -55.58190    
          Pt              -18.74950      -42.66280      -55.48560    
          Pt              -14.05130      -44.33900      -56.86350    
          Pt              -16.54820      -43.15770      -57.24090    
          Pt              -17.98600      -44.14020      -53.24410    
          Pt              -17.91000      -40.94880      -53.32000    
          Pt              -13.97300      -41.79360      -55.97750    
          Pt              -16.81120      -40.77090      -55.78770    
          Pt              -16.05420      -43.00630      -54.62730    
          Pt              -13.69280      -43.05470      -53.48020    
          Pt              -15.12580      -40.47770      -53.76820    
          Pt              -15.99360      -42.32140      -52.10870    
          Pt              -16.56020      -39.30840      -51.58560    
          Pt              -12.97330      -39.25160      -55.05420    
          Pt              -15.31780      -38.56000      -56.14230    
          Pt              -6.693860      -44.70850      -55.15470    
          Pt              -9.492150      -41.25260      -57.29540    
          Pt              -7.620400      -43.15000      -57.13110    
          Pt              -9.374040      -44.45720      -54.98500    
          Pt              -11.12990      -38.90520      -57.06720    
          Pt              -7.154790      -40.44170      -56.54930    
          Pt              -11.99010      -44.05730      -55.19250    
          Pt              -12.52510      -40.76450      -52.86370    
          Pt              -11.28010      -41.38450      -55.13770    
          Pt              -8.032200      -43.98590      -52.64870    
          Pt              -9.255610      -39.43320      -55.14820    
          Pt              -10.84090      -43.12990      -52.96180    
          Pt              -8.407560      -41.93050      -54.55180    
          Pt              -9.871150      -40.62310      -52.58420    
          Pt              -7.463850      -41.56640      -51.74350    
          Pt              -6.424260      -40.12810      -53.76860    
          Pt             -0.2533360      -39.67860      -57.48430    
          Pt              -2.239750      -44.52450      -57.42960    
          Pt              -4.951870      -44.16760      -57.23570    
          Pt              -3.484890      -44.14270      -54.74830    
          Pt              -4.709140      -39.80490      -55.86830    
          Pt              -1.077490      -42.07090      -55.20020    
          Pt              -2.095960      -39.57170      -55.48030    
          Pt              -3.198690      -42.01520      -56.65450    
          Pt              -5.618090      -42.26340      -55.37930    
          Pt              -5.487040      -43.31650      -52.94120    
          Pt              -1.285570      -43.28530      -52.87490    
          Pt              -3.691110      -38.85460      -53.41780    
          Pt              -1.077730      -40.30850      -52.99590    
          Pt              -3.407830      -41.50990      -53.82840    
          Pt              -4.852510      -40.58450      -51.54260    
          Pt              -52.13120      -37.25910      -57.05530    
          Pt              -54.75050      -37.28670      -52.67240    
          Pt              -52.16110      -36.81180      -52.42290    
          Pt              -53.12920      -33.25760      -55.83100    
          Pt              -53.36890      -35.83700      -54.80990    
          Pt              -53.77160      -34.57500      -52.08850    
          Pt              -51.42020      -34.31460      -53.53400    
          Pt              -51.00930      -34.95230      -56.29680    
          Pt              -50.68650      -37.02530      -54.64860    
          Pt              -50.55870      -32.33760      -55.32510    
          Pt              -47.46680      -38.06890      -51.96870    
          Pt              -48.72840      -33.54320      -57.04880    
          Pt              -45.58240      -32.65680      -57.15620    
          Pt              -45.90480      -37.21740      -56.56070    
          Pt              -49.44430      -35.94240      -52.26360    
          Pt              -48.93770      -34.33040      -54.42660    
          Pt              -48.44670      -36.27680      -56.29760    
          Pt              -47.07930      -36.24350      -53.88120    
          Pt              -46.47410      -34.38530      -55.50340    
          Pt              -47.31390      -33.23140      -52.66890    
          Pt              -45.07010      -34.43940      -52.95810    
          Pt              -49.66870      -32.12270      -52.59620    
          Pt              -44.88900      -32.01340      -51.35340    
          Pt              -44.51920      -34.96790      -57.34030    
          Pt              -40.82210      -38.01710      -56.81000    
          Pt              -38.89050      -37.76800      -53.59290    
          Pt              -38.84680      -32.88070      -54.97540    
          Pt              -44.24250      -36.27380      -54.68840    
          Pt              -40.73210      -33.80280      -56.72740    
          Pt              -43.49520      -33.58950      -55.22890    
          Pt              -42.26370      -35.82170      -56.36360    
          Pt              -41.48900      -37.12520      -54.21630    
          Pt              -39.46100      -35.90320      -55.53860    
          Pt              -42.85200      -35.77290      -52.40010    
          Pt              -41.07140      -34.44430      -54.08390    
          Pt              -42.81160      -33.04540      -52.59970    
          Pt              -40.29530      -35.81820      -51.92640    
          Pt              -40.06760      -32.58810      -52.26120    
          Pt              -32.72360      -37.41810      -57.05840    
          Pt              -38.23040      -34.72660      -53.12940    
          Pt              -33.73980      -38.13480      -54.33820    
          Pt              -37.93270      -37.59670      -56.96290    
          Pt              -37.05270      -34.92650      -55.95010    
          Pt              -32.82300      -32.22420      -56.51470    
          Pt              -32.26430      -35.74600      -54.85090    
          Pt              -34.36420      -34.39040      -55.99320    
          Pt              -36.39970      -36.56880      -53.77340    
          Pt              -35.24970      -36.90130      -56.19840    
          Pt              -32.92890      -33.29250      -53.82140    
          Pt              -35.87960      -33.68130      -53.78710    
          Pt              -34.12200      -35.56180      -52.97980    
          Pt              -32.35400      -37.30540      -52.04170    
          Pt              -37.76570      -36.63310      -51.30560    
          Pt              -36.34930      -32.24420      -55.89760    
          Pt              -34.92240      -32.06560      -51.84820    
          Pt              -31.77670      -34.71830      -57.19200    
          Pt              -28.31020      -33.33540      -56.70420    
          Pt              -30.59860      -33.07650      -55.23350    
          Pt              -30.08340      -37.12540      -56.91520    
          Pt              -30.76090      -35.11350      -52.73040    
          Pt              -29.36570      -35.36950      -55.02390    
          Pt              -29.48280      -37.41390      -51.50810    
          Pt              -30.71530      -37.80260      -54.13640    
          Pt              -28.21770      -32.78930      -53.86110    
          Pt              -30.55380      -32.22110      -52.51920    
          Pt              -27.36930      -37.15570      -56.26430    
          Pt              -26.47240      -36.81950      -51.47280    
          Pt              -26.76120      -34.75980      -54.97590    
          Pt              -28.08190      -34.96470      -52.32820    
          Pt              -27.94710      -37.35640      -53.64930    
          Pt              -27.76270      -32.34300      -51.25660    
          Pt              -25.52720      -33.42700      -57.55760    
          Pt              -22.73680      -34.02860      -57.43390    
          Pt              -25.53750      -33.77720      -52.61360    
          Pt              -23.89100      -37.97250      -55.42480    
          Pt              -24.77320      -36.05680      -53.82810    
          Pt              -19.58830      -36.89500      -56.89770    
          Pt              -20.03000      -34.23800      -56.70120    
          Pt              -24.77130      -35.80630      -56.58750    
          Pt              -21.79980      -32.76380      -55.26340    
          Pt              -22.35570      -37.29590      -53.33820    
          Pt              -22.04100      -35.60390      -55.29940    
          Pt              -19.54230      -36.76500      -54.25950    
          Pt              -20.71830      -35.83790      -51.81770    
          Pt              -24.35800      -33.40500      -55.07610    
          Pt              -19.97040      -34.18120      -53.77260    
          Pt              -22.70630      -34.35050      -52.96810    
          Pt              -20.82740      -33.15890      -51.30150    
          Pt              -13.92080      -38.33440      -52.59390    
          Pt              -17.16410      -38.34790      -54.05860    
          Pt              -15.81260      -34.16470      -56.97220    
          Pt              -18.41720      -37.17120      -51.85320    
          Pt              -17.86500      -33.48430      -55.33090    
          Pt              -17.06150      -36.28910      -55.84370    
          Pt              -13.73010      -34.42600      -55.49550    
          Pt              -15.80470      -36.60650      -51.62480    
          Pt              -14.86620      -36.56360      -54.31850    
          Pt              -15.54280      -32.95420      -53.80140    
          Pt              -18.19050      -32.78390      -52.27110    
          Pt              -17.28720      -35.17420      -53.30450    
          Pt              -13.96600      -34.75450      -52.47670    
          Pt              -12.95940      -36.93370      -56.38080    
          Pt              -12.81820      -32.00720      -56.45500    
          Pt              -12.77150      -32.71530      -53.74810    
          Pt              -8.346210      -38.26710      -52.95150    
          Pt              -11.14200      -38.28740      -53.22420    
          Pt              -6.881010      -37.90780      -55.58390    
          Pt              -11.19730      -34.28760      -56.42310    
          Pt              -9.565190      -36.64480      -55.29240    
          Pt              -8.471120      -33.90850      -56.18050    
          Pt              -7.242910      -33.38160      -53.73030    
          Pt              -11.99150      -35.70820      -54.05230    
          Pt              -12.22950      -36.61330      -51.39910    
          Pt              -10.02030      -33.49180      -54.02040    
          Pt              -9.777310      -35.93700      -52.72410    
          Pt              -7.277610      -35.92050      -53.75430    
          Pt              -8.604790      -33.74970      -51.36720    
          Pt              -11.43700      -33.96280      -51.74180    
          Pt              -2.617530      -32.44830      -56.95910    
          Pt              -5.766950      -37.79130      -52.19870    
          Pt              -1.788430      -37.37580      -56.97410    
          Pt              -4.280960      -37.15750      -56.45930    
          Pt             -0.2430940      -37.69040      -52.02880    
          Pt              -5.960150      -35.07760      -55.92760    
          Pt              -2.815320      -34.85750      -55.66140    
          Pt              -3.395370      -36.61090      -51.51430    
          Pt             -0.9298760      -32.89610      -54.55860    
          Pt              -1.868750      -37.09250      -54.14760    
          Pt              -4.497780      -36.22880      -53.96350    
          Pt              -4.509450      -33.42010      -54.06490    
          Pt              -5.513540      -34.84710      -51.78990    
          Pt              -2.341110      -34.63080      -53.05750    
          Pt              -3.554770      -32.81740      -51.41190    
          Pt             -0.8649240      -32.69520      -51.65830    
          Pt             -0.1980970      -35.49970      -55.65000    
          Pt              -6.284200      -32.24340      -51.43230    
          Pt              -5.931600      -32.39860      -56.11420    
          Pt              -52.68440      -31.83730      -53.52430    
          Pt              -52.30860      -30.58600      -56.12760    
          Pt              -51.82890      -30.35830      -51.49930    
          Pt              -54.83820      -29.99210      -52.71720    
          Pt              -54.06990      -27.37900      -52.17060    
          Pt              -52.59940      -29.02770      -53.78590    
          Pt              -51.58070      -26.42970      -53.83430    
          Pt              -51.30030      -27.78410      -51.48300    
          Pt              -45.41000      -31.99360      -54.24300    
          Pt              -46.49540      -30.20760      -57.19370    
          Pt              -51.00930      -28.21890      -55.99350    
          Pt              -49.30510      -30.68390      -57.31180    
          Pt              -47.96030      -31.71400      -55.10320    
          Pt              -50.20490      -30.03210      -54.04750    
          Pt              -46.57060      -27.52410      -57.11460    
          Pt              -49.10790      -26.36500      -55.88610    
          Pt              -49.24170      -29.51100      -51.49690    
          Pt              -46.99870      -30.14400      -52.99950    
          Pt              -49.15010      -27.51460      -53.27690    
          Pt              -48.20050      -28.94990      -55.41720    
          Pt              -45.40850      -29.05660      -54.91980    
          Pt              -47.15700      -26.11380      -52.03790    
          Pt              -46.88880      -26.72050      -54.60930    
          Pt              -45.08500      -27.84250      -52.68410    
          Pt              -40.13230      -31.31110      -57.23080    
          Pt              -41.44990      -31.78290      -54.76070    
          Pt              -43.49590      -30.32240      -53.33650    
          Pt              -40.80360      -26.69420      -56.36160    
          Pt              -43.73760      -30.67260      -56.19580    
          Pt              -43.50050      -27.69660      -56.49580    
          Pt              -43.17590      -26.19580      -51.81620    
          Pt              -42.48870      -27.79320      -53.89430    
          Pt              -41.35840      -29.34300      -55.65010    
          Pt              -38.78060      -30.20190      -54.99460    
          Pt              -39.58270      -27.62440      -54.17730    
          Pt              -40.66780      -27.33370      -51.78080    
          Pt              -40.81800      -29.82300      -52.89240    
          Pt              -42.96330      -28.74640      -51.26160    
          Pt              -44.29450      -25.79780      -54.36870    
          Pt              -38.29400      -29.12220      -52.14710    
          Pt              -33.56100      -26.44900      -57.28990    
          Pt              -37.54920      -30.30640      -57.35820    
          Pt              -34.75160      -30.61640      -57.14560    
          Pt              -37.91990      -27.65310      -56.37000    
          Pt              -36.87750      -27.05750      -53.31530    
          Pt              -34.41240      -31.17560      -54.36850    
          Pt              -33.35560      -28.87400      -55.75970    
          Pt              -35.31410      -26.74030      -55.32300    
          Pt              -32.63170      -26.67840      -54.59380    
          Pt              -36.14860      -29.27300      -55.18690    
          Pt              -34.25030      -28.68620      -53.10160    
          Pt              -34.28910      -25.97450      -52.50320    
          Pt              -26.54040      -26.34140      -57.48090    
          Pt              -31.63990      -29.46140      -52.05350    
          Pt              -26.49650      -31.40050      -55.74290    
          Pt              -31.69960      -30.63070      -54.46280    
          Pt              -30.96990      -30.07000      -57.06790    
          Pt              -31.22030      -26.49950      -52.33160    
          Pt              -31.16570      -27.34190      -56.58610    
          Pt              -28.58000      -28.27310      -56.42850    
          Pt              -27.02970      -28.83940      -54.34770    
          Pt              -27.60590      -26.17740      -54.97770    
          Pt              -30.24470      -28.31840      -54.22680    
          Pt              -29.01210      -30.65600      -55.15270    
          Pt              -28.70290      -30.04210      -52.45130    
          Pt              -26.02070      -31.10740      -52.94210    
          Pt              -28.48520      -27.08230      -52.51740    
          Pt              -25.96240      -26.08720      -52.74360    
          Pt              -25.92330      -28.98090      -56.80640    
          Pt              -26.17180      -28.68600      -51.79950    
          Pt              -29.23680      -25.70170      -57.26880    
          Pt              -23.04340      -31.60720      -53.08280    
          Pt              -19.36940      -31.42350      -56.04520    
          Pt              -20.48830      -28.97820      -57.35800    
          Pt              -20.27260      -31.41500      -53.44370    
          Pt              -23.91190      -31.17330      -56.76870    
          Pt              -23.23560      -28.47000      -56.90910    
          Pt              -21.85100      -30.10060      -55.27950    
          Pt              -24.48510      -29.63030      -54.54670    
          Pt              -21.57060      -29.08270      -52.69770    
          Pt              -19.70870      -27.24830      -51.66470    
          Pt              -24.97960      -26.95900      -55.22680    
          Pt              -23.82200      -27.60930      -52.72700    
          Pt              -19.29010      -28.91590      -54.64500    
          Pt              -22.18690      -25.63160      -51.40860    
          Pt              -23.78470      -25.70600      -57.45990    
          Pt              -14.93130      -29.50430      -57.53550    
          Pt              -17.69570      -29.87530      -57.38890    
          Pt              -15.99590      -31.60820      -56.15070    
          Pt              -15.83850      -30.90060      -51.90760    
          Pt              -15.67580      -26.75830      -57.22470    
          Pt              -17.52510      -30.91450      -54.01550    
          Pt              -18.27810      -27.27600      -56.78740    
          Pt              -14.01230      -30.33840      -54.72400    
          Pt              -16.49550      -28.79890      -55.21840    
          Pt              -18.91960      -26.18430      -54.20410    
          Pt              -16.06760      -26.42820      -54.15980    
          Pt              -17.32540      -28.21800      -52.60010    
          Pt              -14.03910      -27.66730      -55.39950    
          Pt              -18.79920      -30.11790      -51.58760    
          Pt              -14.63010      -28.58320      -52.90310    
          Pt              -13.26030      -25.91390      -53.33210    
          Pt              -15.23990      -26.56060      -51.35140    
          Pt              -12.69130      -30.47340      -52.29470    
          Pt              -10.16170      -31.70130      -57.28630    
          Pt              -9.057270      -31.39600      -52.54160    
          Pt              -12.16330      -29.28730      -56.34420    
          Pt              -8.382530      -31.40240      -55.17050    
          Pt              -9.532720      -29.21830      -56.12030    
          Pt              -8.977070      -26.53380      -55.36840    
          Pt              -10.35920      -29.04220      -51.53020    
          Pt              -7.195460      -29.53170      -51.83840    
          Pt              -11.93870      -28.39110      -53.84240    
          Pt              -10.96990      -30.88680      -54.47230    
          Pt              -8.959110      -28.76000      -53.66830    
          Pt              -6.818120      -29.16420      -55.38200    
          Pt              -10.52730      -26.53230      -52.62890    
          Pt              -11.86370      -26.25850      -55.65390    
          Pt              -6.827560      -27.07340      -53.36900    
          Pt              -12.65450      -27.68170      -51.26230    
          Pt              -1.350970      -30.35200      -55.85940    
          Pt             -0.9440970      -27.88830      -56.96000    
          Pt              -4.193850      -30.29500      -55.75440    
          Pt              -3.575900      -27.65180      -56.17520    
          Pt              -5.879850      -31.11680      -53.71030    
          Pt              -2.029800      -28.51390      -54.15890    
          Pt              -2.886900      -31.03880      -53.43820    
          Pt              -4.808890      -28.82860      -53.55370    
          Pt              -1.104610      -26.17000      -54.74370    
          Pt              -3.843640      -26.50300      -53.52470    
          Pt              -1.351180      -26.12710      -52.13140    
          Pt              -6.134650      -26.55850      -55.80070    
          Pt              -2.726610      -28.33010      -51.62490    
          Pt             -0.2794560      -30.20330      -52.84930    
          Pt              -52.42230      -25.36250      -51.55030    
          Pt              -55.06430      -24.82380      -52.10240    
          Pt              -51.24530      -24.66950      -55.81420    
          Pt              -53.02500      -23.79240      -53.77250    
          Pt              -55.19490      -21.65230      -52.86960    
          Pt              -52.09270      -20.96370      -52.75680    
          Pt              -53.47950      -22.88820      -51.26290    
          Pt              -50.80020      -22.62550      -57.59630    
          Pt              -50.87880      -22.26720      -54.77400    
          Pt              -50.70820      -23.28040      -52.08010    
          Pt              -46.63860      -21.83920      -55.62080    
          Pt              -45.99250      -24.71020      -56.41700    
          Pt              -48.61580      -23.68720      -56.11720    
          Pt              -49.26040      -24.82890      -53.68830    
          Pt              -49.41230      -21.03280      -51.43070    
          Pt              -49.07930      -20.91190      -56.36760    
          Pt              -44.96800      -20.12040      -54.59620    
          Pt              -46.56740      -24.14790      -53.93500    
          Pt              -48.48240      -22.08880      -53.73890    
          Pt              -47.19130      -19.79770      -52.94850    
          Pt              -48.01550      -23.48320      -51.59970    
          Pt              -45.57700      -22.05150      -52.87110    
          Pt              -44.84380      -19.60600      -51.72500    
          Pt              -49.81050      -19.62430      -53.84190    
          Pt              -45.42610      -24.24400      -51.27680    
          Pt              -44.65950      -20.89350      -57.17500    
          Pt              -42.14930      -22.36710      -57.42950    
          Pt              -41.31520      -25.37880      -54.12130    
          Pt              -38.80140      -25.25130      -52.82330    
          Pt              -44.20550      -22.87960      -55.29220    
          Pt              -42.86000      -24.93670      -56.53850    
          Pt              -39.70980      -21.23690      -56.05320    
          Pt              -40.16090      -23.96030      -56.61630    
          Pt              -43.24430      -23.73440      -52.83690    
          Pt              -40.98830      -24.63450      -51.52400    
          Pt              -42.39330      -20.43370      -55.72940    
          Pt              -43.07350      -21.10440      -53.20230    
          Pt              -41.48830      -22.73080      -54.59340    
          Pt              -38.90640      -22.68260      -53.61310    
          Pt              -41.04990      -22.08650      -51.78520    
          Pt              -40.61240      -20.23770      -53.61690    
          Pt              -38.48320      -20.60890      -52.03680    
          Pt              -38.04100      -25.14380      -55.53110    
          Pt              -37.13300      -22.33100      -55.51220    
          Pt              -37.94380      -19.77870      -54.44320    
          Pt              -35.77830      -19.74510      -55.96840    
          Pt              -32.86850      -22.09420      -56.96150    
          Pt              -35.97130      -24.34420      -53.89400    
          Pt              -36.31940      -22.06190      -52.35780    
          Pt              -34.61330      -24.17350      -56.25390    
          Pt              -34.12520      -23.44120      -51.63350    
          Pt              -34.68030      -21.99550      -54.69200    
          Pt              -32.92890      -24.01980      -54.10580    
          Pt              -32.68270      -21.50190      -52.88550    
          Pt              -33.20390      -19.69300      -54.99510    
          Pt              -35.11300      -19.66280      -53.13650    
          Pt              -36.60760      -24.92880      -51.31170    
          Pt              -31.73080      -24.52460      -56.67160    
          Pt              -29.97420      -22.24980      -57.53650    
          Pt              -30.18680      -25.32100      -54.56680    
          Pt              -30.95060      -22.33580      -54.95980    
          Pt              -31.20240      -19.92610      -56.72530    
          Pt              -30.88940      -23.62970      -52.38850    
          Pt              -28.20880      -24.36350      -52.96950    
          Pt              -25.68330      -23.64450      -57.08940    
          Pt              -30.42770      -20.71150      -51.46170    
          Pt              -28.31490      -23.43120      -55.75520    
          Pt              -28.79810      -20.46790      -55.80860    
          Pt              -25.88140      -24.12740      -54.51290    
          Pt              -28.77710      -21.80660      -53.41670    
          Pt              -27.16720      -19.65430      -53.58170    
          Pt              -26.31450      -21.61410      -55.16170    
          Pt              -26.42500      -22.41790      -52.38550    
          Pt              -30.61660      -19.68670      -54.08750    
          Pt              -24.59830      -21.00990      -57.37230    
          Pt              -23.42180      -24.89810      -53.72780    
          Pt              -23.30520      -23.28290      -55.99710    
          Pt              -24.48200      -19.51660      -54.86440    
          Pt              -24.02490      -22.11300      -53.65080    
          Pt              -22.25290      -20.07240      -52.87430    
          Pt              -24.27040      -23.79740      -51.27700    
          Pt              -24.94940      -20.09960      -52.07720    
          Pt              -21.82160      -22.75730      -52.16980    
          Pt              -19.43400      -21.27270      -52.85700    
          Pt              -19.68200      -24.30930      -51.53360    
          Pt              -17.47560      -25.43990      -52.06410    
          Pt              -16.67900      -22.17310      -56.16390    
          Pt              -14.49410      -22.07380      -54.72120    
          Pt              -17.31130      -24.80750      -56.09510    
          Pt              -14.61150      -24.69160      -55.51060    
          Pt              -14.24110      -19.71090      -53.37400    
          Pt              -17.84520      -23.46380      -53.78190    
          Pt              -16.42470      -21.20270      -53.04280    
          Pt              -15.23870      -24.06060      -52.83890    
          Pt              -16.44980      -19.49040      -55.14820    
          Pt              -13.82860      -19.50840      -56.02610    
          Pt              -7.559510      -22.43810      -57.58690    
          Pt              -11.70160      -20.62590      -57.26560    
          Pt              -8.282180      -24.89310      -52.87240    
          Pt              -10.27350      -24.57880      -57.18070    
          Pt              -8.196760      -19.85870      -56.94750    
          Pt              -12.56670      -23.02040      -52.97860    
          Pt              -12.32150      -23.09840      -55.91250    
          Pt              -12.40650      -20.51630      -51.65070    
          Pt              -9.777680      -22.12380      -56.09100    
          Pt              -11.98910      -20.79370      -54.45030    
          Pt              -10.57820      -24.44900      -54.32060    
          Pt              -9.678280      -19.50400      -54.90590    
          Pt              -7.479510      -21.49820      -54.77450    
          Pt              -8.045220      -24.01840      -55.41550    
          Pt              -9.824590      -22.02090      -53.41170    
          Pt              -8.298840      -19.76750      -52.62560    
          Pt              -10.54880      -24.07040      -51.56810    
          Pt              -7.339000      -22.47290      -52.17360    
          Pt             -0.8454910      -25.09160      -57.17180    
          Pt              -5.391550      -23.50780      -56.63730    
          Pt              -5.789040      -20.12390      -52.90120    
          Pt              -3.024970      -22.05580      -56.17160    
          Pt              -1.163970      -23.45590      -54.70670    
          Pt             -0.9838950      -20.59560      -55.03010    
          Pt              -5.474720      -20.48200      -56.41630    
          Pt              -3.406230      -24.80730      -55.52770    
          Pt              -4.860960      -22.27050      -54.27940    
          Pt              -3.577400      -19.85790      -54.43440    
          Pt              -2.486040      -21.86070      -53.10930    
          Pt              -5.803320      -24.65540      -54.03630    
          Pt              -3.309630      -24.20720      -52.59670    
          Pt              -4.753720      -22.13360      -51.46410    
          Pt              -1.828970      -19.31180      -52.48780    
          Pt              -5.939250      -24.78710      -51.46680    
          Pt              -2.667110      -19.35430      -56.91020    
          Pt              -49.45120      -18.46310      -57.46780    
          Pt              -50.79730      -17.28760      -52.70710    
          Pt              -47.41830      -18.95800      -55.50280    
          Pt              -50.27350      -13.66050      -51.37200    
          Pt              -48.95890      -16.11370      -56.10520    
          Pt              -49.63130      -14.87800      -53.72230    
          Pt              -46.37180      -16.05230      -55.47100    
          Pt              -44.95450      -13.77520      -54.68500    
          Pt              -48.20260      -17.22140      -53.56070    
          Pt              -46.62670      -15.06110      -52.84610    
          Pt              -46.44460      -17.37280      -51.30990    
          Pt              -45.35760      -17.58120      -53.67650    
          Pt              -47.67320      -13.69830      -55.34540    
          Pt              -44.97900      -18.22910      -56.45860    
          Pt              -48.78320      -15.88780      -51.26600    
          Pt              -48.90720      -18.53520      -51.28460    
          Pt              -45.15030      -12.91900      -52.00090    
          Pt              -43.51340      -13.79930      -56.96220    
          Pt              -40.26880      -18.34760      -55.33760    
          Pt              -41.44740      -15.55920      -56.90740    
          Pt              -39.23060      -15.07800      -55.64720    
          Pt              -42.43270      -18.06750      -56.77120    
          Pt              -43.32530      -14.84520      -52.77190    
          Pt              -41.81480      -13.65180      -54.78750    
          Pt              -43.58750      -17.28500      -51.47630    
          Pt              -43.64050      -16.11230      -55.19980    
          Pt              -42.76690      -18.47770      -53.87160    
          Pt              -41.17550      -15.78940      -51.30630    
          Pt              -41.29650      -16.24320      -54.07670    
          Pt              -39.59700      -14.30920      -53.10940    
          Pt              -40.05530      -18.28840      -51.72130    
          Pt              -38.72580      -16.99970      -53.61430    
          Pt              -40.87050      -12.86150      -57.19130    
          Pt              -38.01010      -18.02400      -56.69600    
          Pt              -36.81150      -15.70460      -56.75400    
          Pt              -37.08010      -18.31110      -51.82530    
          Pt              -34.19550      -17.46540      -56.42620    
          Pt              -37.03310      -14.88430      -53.92720    
          Pt              -32.29670      -18.99230      -52.26300    
          Pt              -37.26650      -13.54930      -51.62050    
          Pt              -36.62280      -13.13620      -55.67070    
          Pt              -36.20770      -17.41470      -54.55550    
          Pt              -35.63690      -15.95950      -52.01830    
          Pt              -34.58420      -15.15990      -55.15250    
          Pt              -32.14860      -15.19990      -56.75200    
          Pt              -34.68450      -13.41160      -52.99710    
          Pt              -33.66810      -17.20550      -53.68230    
          Pt              -32.14670      -14.51540      -54.07810    
          Pt              -33.12780      -15.41660      -51.60540    
          Pt              -26.67620      -18.94270      -56.56210    
          Pt              -31.49830      -17.52240      -55.54070    
          Pt              -29.70550      -15.29610      -55.23760    
          Pt              -29.20310      -18.37560      -52.12500    
          Pt              -28.19680      -13.75760      -56.94380    
          Pt              -28.83170      -17.84720      -54.73110    
          Pt              -30.94080      -16.69410      -53.09500    
          Pt              -26.63940      -17.64760      -51.43600    
          Pt              -29.24690      -18.09240      -57.26250    
          Pt              -27.19360      -14.08720      -54.53360    
          Pt              -28.32710      -15.86190      -52.90700    
          Pt              -27.26410      -16.19030      -56.40380    
          Pt              -30.52580      -14.36000      -51.68440    
          Pt              -26.22990      -17.21420      -54.23810    
          Pt              -27.40740      -13.54300      -51.58630    
          Pt              -29.57850      -12.95690      -53.61820    
          Pt              -30.76390      -12.84610      -56.07920    
          Pt              -25.57640      -15.38850      -52.40790    
          Pt              -24.80140      -14.98230      -55.19300    
          Pt              -22.84350      -14.82820      -52.87800    
          Pt              -21.39330      -17.19940      -52.10050    
          Pt              -19.91370      -15.63100      -53.94040    
          Pt              -20.77870      -13.74200      -56.02010    
          Pt              -23.96870      -17.61600      -52.83980    
          Pt              -25.03000      -12.97600      -53.21370    
          Pt              -20.69490      -13.06750      -53.32240    
          Pt              -19.09500      -18.35320      -52.98990    
          Pt              -15.53460      -17.54450      -56.92430    
          Pt              -12.94190      -16.83300      -56.60130    
          Pt              -15.24080      -14.89450      -56.45700    
          Pt              -17.99070      -14.22370      -55.57110    
          Pt              -14.60770      -17.19240      -54.39050    
          Pt              -17.45940      -16.93730      -54.85730    
          Pt              -13.14050      -14.90850      -54.69430    
          Pt              -16.38650      -18.37070      -52.69860    
          Pt              -15.75580      -14.86920      -53.78070    
          Pt              -13.32930      -17.73530      -51.85760    
          Pt              -13.53210      -15.00830      -51.69060    
          Pt              -17.74700      -16.04240      -52.23200    
          Pt              -18.12890      -13.59650      -52.89680    
          Pt              -15.95470      -14.04810      -51.23910    
          Pt              -12.78440      -14.27210      -57.48050    
          Pt              -10.68610      -18.18530      -57.06360    
          Pt              -10.62160      -18.45390      -51.83070    
          Pt              -8.117780      -14.52410      -56.00750    
          Pt              -8.431240      -17.11270      -56.34260    
          Pt              -10.57120      -13.24540      -56.19760    
          Pt              -10.59260      -15.83860      -55.40460    
          Pt              -11.93490      -18.07010      -54.39380    
          Pt              -6.862120      -18.78230      -54.81510    
          Pt              -8.913950      -14.40980      -53.27000    
          Pt              -11.49260      -13.26640      -53.39850    
          Pt              -11.28330      -15.93390      -52.77260    
          Pt              -9.020160      -17.19430      -53.59640    
          Pt              -6.762390      -17.74620      -51.74270    
          Pt              -6.579050      -16.24030      -54.33060    
          Pt              -6.204620      -17.88670      -57.53540    
          Pt              -6.350740      -13.59190      -54.08900    
          Pt             -0.5646990      -17.07320      -57.41400    
          Pt             -0.4176670      -14.38950      -57.19180    
          Pt              -6.169520      -15.05040      -51.73050    
          Pt              -5.329750      -15.28260      -56.60530    
          Pt              -2.442940      -15.60710      -55.71320    
          Pt              -1.487710      -17.96930      -54.84770    
          Pt             -0.9806010      -13.47880      -54.71210    
          Pt              -4.376990      -17.52210      -55.52110    
          Pt              -3.775080      -13.13780      -55.48870    
          Pt              -4.183360      -15.31220      -53.69180    
          Pt              -1.587060      -13.13510      -52.25310    
          Pt              -1.659610      -15.83890      -52.94480    
          Pt              -4.184800      -17.71850      -52.69720    
          Pt              -4.200380      -12.89750      -52.69530    
          Pt              -52.94240      -12.54150      -51.53560    
          Pt              -52.71980      -10.12880      -52.80430    
          Pt              -52.79740      -7.636890      -53.89730    
          Pt              -53.68930      -7.930000      -51.21580    
          Pt              -48.23620      -12.76240      -52.76240    
          Pt              -51.14120      -6.637190      -56.01450    
          Pt              -47.12190      -10.00750      -57.52420    
          Pt              -45.65420      -7.651730      -57.18120    
          Pt              -48.82100      -7.805670      -57.03450    
          Pt              -50.89400      -8.446000      -51.93550    
          Pt              -48.77110      -11.24620      -55.47330    
          Pt              -50.81420      -12.06730      -53.67010    
          Pt              -50.12530      -8.713680      -54.59350    
          Pt              -45.58220      -11.98320      -56.50030    
          Pt              -47.44890      -8.933860      -54.94170    
          Pt              -44.84620      -9.538990      -55.24110    
          Pt              -48.69390      -10.11150      -52.84750    
          Pt              -48.12370      -7.517600      -52.63100    
          Pt              -46.40600      -11.35970      -53.96440    
          Pt              -45.82780      -9.009520      -52.57290    
          Pt              -45.80070      -6.958280      -54.57730    
          Pt              -41.64950      -12.71050      -52.29720    
          Pt              -40.11820      -7.022980      -57.00570    
          Pt              -39.18000      -12.37240      -55.04390    
          Pt              -40.36570      -9.658170      -56.37440    
          Pt              -42.73290      -7.969150      -56.30450    
          Pt              -42.68010      -11.15070      -56.26920    
          Pt              -43.69590      -11.66050      -53.84520    
          Pt              -38.69330      -9.677860      -54.14250    
          Pt              -43.06290      -9.059850      -53.19220    
          Pt              -41.40950      -7.098030      -51.53660    
          Pt              -41.14480      -10.84050      -54.07500    
          Pt              -40.90350      -7.907950      -54.23540    
          Pt              -38.82130      -7.551460      -52.11860    
          Pt              -40.69700      -9.576370      -51.84630    
          Pt              -39.17370      -11.69700      -52.26910    
          Pt              -38.55030      -6.633340      -54.59290    
          Pt              -43.25160      -6.495290      -53.65630    
          Pt              -38.23840      -11.00700      -57.21240    
          Pt              -37.76560      -8.419730      -56.35240    
          Pt              -35.94330      -10.56300      -55.83580    
          Pt              -37.38890      -9.717080      -51.59610    
          Pt              -33.82560      -12.62370      -55.62980    
          Pt              -34.24550      -8.595290      -55.75310    
          Pt              -36.71920      -11.60720      -53.47030    
          Pt              -36.34360      -8.608110      -53.83890    
          Pt              -33.83820      -7.288320      -53.49880    
          Pt              -34.78740      -8.695670      -51.39770    
          Pt              -32.13750      -9.436720      -52.34150    
          Pt              -34.35840      -10.42070      -53.56570    
          Pt              -32.18370      -11.99270      -53.37270    
          Pt              -32.07040      -10.48870      -55.59500    
          Pt              -35.93890      -6.446100      -55.62370    
          Pt              -31.87110      -8.326420      -57.44330    
          Pt              -25.70610      -12.31020      -56.04050    
          Pt              -31.66390      -8.018770      -54.74500    
          Pt              -26.32500      -9.551240      -56.23260    
          Pt              -29.52110      -9.029330      -56.29040    
          Pt              -28.37700      -11.43810      -55.75720    
          Pt              -29.44910      -6.968810      -54.16460    
          Pt              -30.08690      -10.32990      -53.85640    
          Pt              -27.37340      -11.40910      -53.23410    
          Pt              -29.39470      -8.840740      -51.75300    
          Pt              -27.72140      -8.930550      -54.04470    
          Pt              -26.53380      -8.439670      -51.65720    
          Pt              -31.26900      -6.826780      -52.23420    
          Pt              -27.45160      -7.107350      -56.02750    
          Pt              -30.47040      -11.47150      -51.21940    
          Pt              -29.67330      -6.571260      -57.46940    
          Pt              -23.04150      -12.73530      -54.93820    
          Pt              -25.37800      -11.18250      -51.35440    
          Pt              -21.42190      -8.992870      -57.16370    
          Pt              -23.55970      -10.37810      -56.41750    
          Pt              -24.83180      -10.53040      -53.95320    
          Pt              -23.37480      -7.507830      -56.15040    
          Pt              -25.22820      -7.979050      -54.20420    
          Pt              -21.00270      -11.08490      -55.24200    
          Pt              -20.57430      -7.126290      -55.24380    
          Pt              -19.60510      -9.178300      -53.73500    
          Pt              -22.33800      -9.084080      -54.19460    
          Pt              -22.78340      -11.43190      -52.54630    
          Pt              -23.88180      -8.886180      -51.91090    
          Pt              -21.27850      -9.395570      -51.49520    
          Pt              -20.62280      -6.909220      -52.31100    
          Pt              -19.24940      -11.22190      -52.03940    
          Pt              -22.90600      -6.626300      -53.49370    
          Pt              -17.61390      -11.95250      -57.29240    
          Pt              -13.10940      -12.28290      -55.32910    
          Pt              -18.88160      -9.626960      -56.44290    
          Pt              -14.18500      -7.583160      -55.81810    
          Pt              -15.47010      -10.22170      -56.63260    
          Pt              -18.52170      -11.66820      -54.66290    
          Pt              -14.61860      -9.965060      -54.14770    
          Pt              -15.82480      -12.47920      -55.11030    
          Pt              -16.97240      -8.856080      -54.70650    
          Pt              -14.16960      -12.66360      -52.84590    
          Pt              -16.56390      -11.40500      -52.65410    
          Pt              -13.86890      -7.953470      -52.33010    
          Pt              -16.38270      -8.759190      -52.18680    
          Pt              -18.22750      -6.746680      -53.12060    
          Pt              -17.78460      -6.403510      -55.65650    
          Pt              -15.69250      -6.508910      -53.88740    
          Pt              -18.82370      -8.632610      -51.23140    
          Pt              -12.65740      -9.737750      -56.16040    
          Pt              -9.792150      -10.72710      -57.07460    
          Pt              -11.27270      -7.450990      -56.80560    
          Pt              -7.240350      -9.866200      -56.40660    
          Pt              -12.47710      -10.55600      -52.77170    
          Pt              -6.961990      -7.028880      -55.41990    
          Pt              -9.401060      -8.548060      -55.39360    
          Pt              -10.70500      -10.81330      -54.56700    
          Pt              -8.385930      -12.07640      -54.94930    
          Pt              -11.82330      -8.120480      -54.17490    
          Pt              -8.021730      -9.803140      -53.63140    
          Pt              -9.445340      -11.88680      -52.44300    
          Pt              -10.24740      -9.206870      -52.19700    
          Pt              -6.679870      -11.55570      -52.17620    
          Pt              -8.830520      -7.088700      -53.22600    
          Pt              -7.409600      -8.327910      -51.37820    
          Pt              -11.28500      -6.498740      -52.05620    
          Pt              -3.975130      -10.95780      -57.42770    
          Pt              -1.548650      -12.08060      -57.05760    
          Pt              -6.243970      -12.51390      -56.55280    
          Pt              -4.797650      -8.821110      -56.03170    
          Pt              -1.820760      -9.402940      -56.34210    
          Pt              -2.335260      -11.23810      -54.25520    
          Pt              -5.223470      -11.03300      -54.57170    
          Pt              -5.743010      -8.667020      -53.44020    
          Pt              -3.059110      -8.656570      -53.82690    
          Pt              -1.171840      -10.54850      -51.54090    
          Pt              -3.945970      -10.41270      -52.09490    
          Pt              -1.545910      -7.719650      -51.69970    
          Pt              -4.312360      -7.810760      -51.37680    
          Pt             -0.4493070      -9.148890      -53.81250    
          Pt              -1.807900      -6.848310      -55.49690    
          Pt              -4.378400      -6.454400      -54.27180    
          Pt              -53.40500      -2.988190      -51.87110    
          Pt              -52.14480      -2.080020      -54.12740    
          Pt              -52.83990      -4.865610      -53.87750    
          Pt              -49.37360      -5.059630      -57.51800    
          Pt              -51.00740      -1.477120      -51.59250    
          Pt              -48.50400      -6.259180      -54.92560    
          Pt              -45.23620      -3.096610      -57.03540    
          Pt              -50.48670      -4.171940      -55.13520    
          Pt              -46.81130      -5.372340      -56.66980    
          Pt              -49.49760      -2.072350      -53.73580    
          Pt              -50.21260      -1.616200      -56.48500    
          Pt              -50.54790      -6.258510      -53.30420    
          Pt              -50.76990      -3.894780      -52.31390    
          Pt              -48.09850      -3.281620      -55.61430    
          Pt              -45.79170      -5.840790      -52.18400    
          Pt              -45.55990     -0.7089000      -55.70230    
          Pt              -45.95720      -4.245770      -54.37470    
          Pt              -48.18120      -4.474240      -52.76060    
          Pt              -46.92970      -1.907430      -53.44210    
          Pt              -45.30050      -3.204330      -51.67160    
          Pt              -48.28520     -0.1428960      -55.11800    
          Pt              -42.39830      -3.051910      -56.40130    
          Pt              -44.14530      -5.442080      -56.09800    
          Pt              -40.13750      -1.120050      -55.79930    
          Pt              -44.33830      -1.100200      -53.11240    
          Pt              -42.75040     -0.5527310      -55.16020    
          Pt              -41.55780      -5.490090      -55.48190    
          Pt              -43.37010      -3.718050      -53.93760    
          Pt              -42.98330      -4.932350      -51.55330    
          Pt              -39.49640      -3.780130      -55.18000    
          Pt              -40.37470      -5.182150      -53.00780    
          Pt              -38.77620      -2.976120      -52.42340    
          Pt              -41.15220      -2.365330      -53.59570    
          Pt              -39.34000     -0.4293330      -53.03000    
          Pt              -42.61800      -2.367460      -51.46410    
          Pt              -36.16430      -6.397940      -52.39790    
          Pt              -38.28210      -2.525980      -57.31780    
          Pt              -38.04280      -5.263690      -56.86860    
          Pt              -37.64320      -1.796230      -54.65750    
          Pt              -36.30720     -0.6327610      -56.63140    
          Pt              -35.79560      -3.485230      -56.39600    
          Pt              -33.22990      -6.143080      -56.16660    
          Pt              -37.08520      -4.359790      -54.04490    
          Pt              -36.76330      -1.091750      -52.09550    
          Pt              -35.80210      -3.522330      -51.64810    
          Pt              -35.03710      -2.126010      -53.98250    
          Pt              -33.13660      -3.036570      -55.67690    
          Pt              -33.91920      -1.160420      -51.75010    
          Pt              -34.40620      -4.772300      -53.99140    
          Pt              -32.50500      -3.235050      -52.69890    
          Pt              -33.71970      -5.553180      -51.41610    
          Pt              -33.75220     -0.2935500      -55.51440    
          Pt              -27.09690      -6.144250      -53.50440    
          Pt              -26.81080      -4.617440      -57.16280    
          Pt              -31.61260     -0.9877640      -56.85220    
          Pt              -31.28450      -4.457530      -56.97020    
          Pt              -31.67530     -0.6520810      -53.48820    
          Pt              -31.53170      -5.173870      -54.28990    
          Pt              -29.38540      -2.642950      -57.29470    
          Pt              -27.06520      -1.741080      -56.27800    
          Pt              -30.56990      -2.605610      -54.83350    
          Pt              -29.35250     -0.2459680      -55.84710    
          Pt              -29.59170      -3.977520      -52.68140    
          Pt              -28.94780      -4.685180      -55.45200    
          Pt              -28.77330      -6.302250      -51.40940    
          Pt              -26.61680      -3.744310      -54.42990    
          Pt              -28.28570      -1.749440      -53.84370    
          Pt              -28.47530      -1.706870      -51.29760    
          Pt              -27.02980      -3.978840      -51.75960    
          Pt              -23.91570      -5.104480      -57.57750    
          Pt              -24.94370      -6.269450      -51.96710    
          Pt              -25.46390      -1.390990      -53.92530    
          Pt              -19.75420      -4.767090      -56.60540    
          Pt              -23.92630      -2.867270      -55.62990    
          Pt              -24.91490      -5.521540      -55.04810    
          Pt              -24.38050      -3.770160      -52.82140    
          Pt              -20.75590      -2.294080      -55.78040    
          Pt              -22.16770      -4.905240      -55.37830    
          Pt              -23.43350     -0.5975100      -52.32710    
          Pt              -21.93530      -4.657580      -51.75850    
          Pt              -19.92440      -4.759510      -53.89370    
          Pt              -21.98460      -2.628830      -53.41960    
          Pt              -22.89060     -0.4012770      -54.94930    
          Pt              -20.80420     -0.1021800      -53.39520    
          Pt              -24.95340     -5.3256501E-02  -56.45750    
          Pt              -19.13810      -2.255660      -53.43210    
          Pt              -16.28690      -2.107680      -56.75750    
          Pt              -18.49900     -0.6554670      -55.58160    
          Pt              -13.61040      -2.592970      -56.16060    
          Pt              -15.46680      -4.858000      -56.06220    
          Pt              -17.86380      -3.574490      -55.32840    
          Pt              -13.14380      -5.835330      -53.89170    
          Pt              -13.60980      -1.131360      -53.63320    
          Pt              -17.14490      -4.211830      -52.76410    
          Pt              -14.71140      -3.681120      -53.82570    
          Pt              -15.05510      -2.352870      -51.60990    
          Pt              -16.39620      -1.563520      -53.92530    
          Pt              -15.01290      -5.432100      -51.57890    
          Pt              -17.69310      -1.760320      -51.27950    
          Pt              -12.80870      -5.091530      -56.46760    
          Pt              -12.76080      -4.074040      -51.79520    
          Pt              -6.865930      -2.755170      -57.36370    
          Pt              -9.045050      -1.056220      -56.73290    
          Pt              -10.82950      -3.198080      -56.60700    
          Pt              -6.616220     -0.3800720      -55.60250    
          Pt              -8.543870      -4.639000      -56.30600    
          Pt              -11.96930      -3.347530      -54.24120    
          Pt              -11.34790     -0.8423290      -55.18890    
          Pt              -7.917390      -4.611060      -53.64520    
          Pt              -10.50000      -5.579610      -54.79650    
          Pt              -9.225890      -2.494800      -54.54010    
          Pt              -10.12800      -3.886940      -52.25130    
          Pt              -8.413150      -1.795980      -52.18310    
          Pt              -11.02260      -1.128750      -52.58560    
          Pt              -6.443050      -3.565300      -51.36830    
          Pt              -6.473980      -2.432260      -54.01960    
          Pt              -6.572560     -6.4551003E-02  -52.79000    
          Pt              -1.736100      -5.107770      -57.44540    
          Pt              -4.371440      -6.270620      -56.92810    
          Pt              -6.196690      -6.093150      -52.40710    
          Pt              -1.819750      -2.469360      -56.54340    
          Pt              -4.452860      -2.083430      -55.86680    
          Pt             -0.6052470      -4.193550      -54.96550    
          Pt              -3.183670      -4.420440      -55.38100    
          Pt              -5.858940      -4.510710      -55.45070    
          Pt              -4.447600      -1.517690      -51.89470    
          Pt              -4.415710      -3.892850      -53.11520    
          Pt              -2.199780      -5.441370      -53.00830    
          Pt              -2.317940      -3.344930      -51.24070    
          Pt              -2.380040      -2.158950      -53.82920    
          Pt             -9.2933699E-02 -0.8272070      -55.24320    
          Pt              -63.67580      -61.40660      -46.87210    
          Pt              -61.79930      -60.08390      -45.36160    
          Pt              -58.71060      -63.30470      -45.08410    
          Pt              -61.26320      -62.72820      -46.15110    
          Pt              -61.03470      -60.60430      -47.95600    
          Pt              -59.14030      -62.80260      -47.84140    
          Pt              -59.37220      -60.79710      -45.91610    
          Pt              -58.28640      -60.22440      -48.45460    
          Pt              -60.02020      -58.01500      -46.34940    
          Pt              -60.31590      -58.09450      -49.08800    
          Pt              -52.97990      -58.04290      -51.03330    
          Pt              -57.42130      -59.07050      -46.16030    
          Pt              -56.82690      -61.89020      -46.58940    
          Pt              -55.50050      -59.93220      -47.83280    
          Pt              -53.07520      -60.58360      -46.79760    
          Pt              -53.23460      -58.36640      -48.34940    
          Pt              -55.69040      -58.44100      -49.98400    
          Pt              -54.94820      -59.17450      -45.04110    
          Pt              -52.88780      -57.69500      -45.75560    
          Pt              -50.78610      -61.86880      -45.81760    
          Pt              -50.70030      -59.24980      -46.17080    
          Pt              -50.19300      -60.52200      -48.48060    
          Pt              -49.50870      -59.73290      -51.09340    
          Pt              -48.30920      -60.65640      -46.35720    
          Pt              -48.73230      -58.21610      -47.65880    
          Pt              -46.20380      -58.96810      -46.80880    
          Pt              -47.28850      -59.83450      -49.12100    
          Pt              -50.75800      -57.76700      -49.41830    
          Pt              -48.35930      -58.22460      -44.91810    
          Pt              -44.48530      -58.51720      -49.34120    
          Pt              -39.15150      -58.33730      -51.14460    
          Pt              -43.52810      -58.77330      -46.20480    
          Pt              -41.93880      -58.87460      -50.13240    
          Pt              -40.74680      -57.83600      -45.97260    
          Pt              -36.36140      -59.05380      -45.47050    
          Pt              -33.90630      -57.78270      -45.53810    
          Pt              -31.60320      -58.07970      -47.22250    
          Pt              -29.42110      -58.56710      -45.44460    
          Pt              -31.84320      -59.57220      -44.85060    
          Pt              -61.47150      -55.41380      -45.93340    
          Pt              -61.78210      -52.80080      -45.03980    
          Pt              -59.53100      -55.55820      -47.75820    
          Pt              -58.70200      -53.61800      -49.65190    
          Pt              -59.09230      -54.12080      -45.30350    
          Pt              -60.32090      -52.92210      -47.36580    
          Pt              -60.95080      -51.63430      -49.72120    
          Pt              -57.69210      -56.40260      -45.81350    
          Pt              -57.76750      -57.50460      -48.46090    
          Pt              -57.65190      -52.27090      -46.80620    
          Pt              -56.98020      -55.64830      -50.45570    
          Pt              -56.73390      -54.93900      -47.84290    
          Pt              -56.31770      -54.12970      -45.25740    
          Pt              -52.13310      -55.43930      -50.69490    
          Pt              -56.09830      -52.96600      -49.45580    
          Pt              -55.46590      -57.35240      -47.03830    
          Pt              -54.17440      -55.12490      -46.74630    
          Pt              -54.50060      -56.13770      -49.32550    
          Pt              -54.89240      -52.59920      -47.06570    
          Pt              -53.33370      -53.65920      -49.03330    
          Pt              -51.97580      -55.81860      -47.98200    
          Pt              -52.27580      -53.33630      -46.49830    
          Pt              -53.98220      -51.61020      -50.70720    
          Pt              -52.61060      -51.29200      -48.27100    
          Pt              -51.34010      -52.39500      -50.61810    
          Pt              -49.65570      -54.60030      -51.07370    
          Pt              -50.25670      -56.49820      -46.06560    
          Pt              -50.47110      -53.34790      -48.39130    
          Pt              -48.18180      -57.43500      -50.50380    
          Pt              -46.45680      -56.83230      -48.50580    
          Pt              -49.46690      -53.85290      -45.71130    
          Pt              -47.12270      -54.82830      -50.18260    
          Pt              -49.16780      -55.75290      -48.49320    
          Pt              -47.59180      -56.07050      -46.22010    
          Pt              -44.94390      -55.63120      -46.34080    
          Pt              -48.54800      -52.43650      -50.11850    
          Pt              -45.77990      -52.64120      -49.79180    
          Pt              -47.62400      -51.62610      -46.15980    
          Pt              -47.53370      -53.74270      -47.73210    
          Pt              -45.08830      -52.90980      -47.13460    
          Pt              -50.37330      -51.42900      -46.40190    
          Pt              -46.64700      -53.86470      -44.89290    
          Pt              -44.51350      -54.99380      -49.04920    
          Pt              -40.06850      -57.40580      -48.71530    
          Pt              -42.89030      -56.40200      -50.67720    
          Pt              -42.66990      -56.83070      -47.85120    
          Pt              -42.78670      -56.26420      -45.01380    
          Pt              -42.95920      -52.77730      -49.26860    
          Pt              -42.77140      -54.32820      -47.00570    
          Pt              -41.29880      -54.93250      -49.28690    
          Pt              -42.68120      -51.73940      -46.47540    
          Pt              -39.86760      -52.75850      -49.87010    
          Pt              -40.36730      -55.32040      -46.81090    
          Pt              -39.98650      -52.30650      -47.08810    
          Pt              -38.50720      -55.15350      -48.92170    
          Pt              -41.17140      -53.57940      -44.90980    
          Pt              -32.57380      -52.24150      -51.12500    
          Pt              -38.21740      -56.97940      -46.78030    
          Pt              -35.19010      -52.59600      -50.80540    
          Pt              -37.20330      -57.46810      -49.29330    
          Pt              -37.94530      -53.90200      -46.48440    
          Pt              -33.10340      -54.87630      -50.82630    
          Pt              -33.68320      -56.40560      -48.39030    
          Pt              -35.69280      -55.30080      -50.14190    
          Pt              -36.06450      -55.34420      -47.58690    
          Pt              -33.88080      -54.99560      -46.05830    
          Pt              -34.00030      -53.60370      -48.55790    
          Pt              -37.17890      -52.75480      -48.84660    
          Pt              -35.44350      -52.90330      -46.32990    
          Pt              -32.40920      -52.83160      -46.42890    
          Pt              -36.24630      -56.33160      -45.08540    
          Pt              -31.41420      -55.41700      -47.11530    
          Pt              -31.25540      -56.43870      -49.63690    
          Pt              -31.13130      -53.35420      -48.93200    
          Pt              -26.35120      -56.64590      -46.73480    
          Pt              -26.44680      -54.45850      -49.74900    
          Pt              -28.94500      -55.86880      -45.85190    
          Pt              -29.67640      -53.38680      -46.64890    
          Pt              -28.19170      -52.40070      -48.96180    
          Pt              -29.05170      -55.13460      -48.72720    
          Pt              -27.08290      -54.07800      -47.02860    
          Pt              -27.79650      -51.67480      -45.99810    
          Pt              -30.64570      -51.39210      -45.05730    
          Pt              -25.39310      -52.44980      -48.38080    
          Pt              -21.97400      -57.04770      -45.56980    
          Pt              -25.08510      -52.62820      -45.72230    
          Pt              -24.43980      -54.79860      -47.60000    
          Pt              -23.31900      -53.45240      -49.75530    
          Pt              -20.54810      -52.89480      -49.51560    
          Pt              -21.66570      -55.06290      -47.66120    
          Pt              -23.09620      -54.34630      -45.32770    
          Pt              -20.43010      -54.85380      -45.21140    
          Pt              -19.84720      -52.87710      -46.95430    
          Pt              -22.62680      -52.37760      -47.34160    
          Pt              -18.03000      -53.83640      -51.16700    
          Pt              -18.80180      -56.81200      -46.21870    
          Pt              -19.04040      -55.13290      -48.55080    
          Pt              -16.46220      -51.40750      -50.70680    
          Pt              -15.50090      -53.99040      -49.92880    
          Pt              -14.05640      -51.63140      -49.48680    
          Pt              -17.70530      -52.71500      -48.67010    
          Pt              -12.93090      -53.88450      -48.54370    
          Pt              -17.58510      -54.39570      -46.39050    
          Pt              -13.64890      -54.48160      -45.78650    
          Pt              -15.34770      -52.96080      -47.29180    
          Pt              -17.36360      -51.46060      -46.25260    
          Pt              -11.69820      -53.11020      -50.91970    
          Pt              -11.42010      -55.63770      -46.95880    
          Pt              -11.44850      -51.55190      -48.75840    
          Pt              -10.13370      -53.98950      -48.65540    
          Pt              -8.859930      -51.95560      -49.85490    
          Pt              -7.117160      -55.99170      -45.49540    
          Pt              -7.292350      -53.91340      -48.75000    
          Pt              -8.686440      -56.13980      -47.70870    
          Pt              -11.44770      -52.90340      -46.47770    
          Pt              -8.890600      -51.61600      -47.18870    
          Pt              -9.724960      -56.59820      -45.07840    
          Pt              -8.996560      -53.95770      -45.80170    
          Pt              -6.472620      -53.04600      -46.37770    
          Pt              -6.309390      -52.75940      -51.05910    
          Pt              -3.060540      -52.31860      -50.81700    
          Pt              -4.251360      -56.29490      -45.05130    
          Pt              -1.960720      -52.47220      -48.07760    
          Pt              -5.416240      -55.49450      -47.48210    
          Pt              -4.547260      -53.13670      -48.64260    
          Pt              -1.263880      -54.21000      -45.85730    
          Pt             -0.8359630      -51.44170      -45.93400    
          Pt              -3.921480      -53.62990      -45.91330    
          Pt              -6.388430      -51.27990      -48.83210    
          Pt              -59.69870      -48.89680      -50.24010    
          Pt              -58.18700      -51.02540      -49.07390    
          Pt              -58.26530      -46.41540      -50.47910    
          Pt              -60.19450      -50.10020      -47.53620    
          Pt              -62.06040      -49.85490      -45.31900    
          Pt              -60.97920      -46.31060      -49.60940    
          Pt              -61.60390      -47.80210      -47.40610    
          Pt              -59.55210      -48.34720      -45.54100    
          Pt              -58.95190      -47.43210      -48.03680    
          Pt              -59.34390      -45.79290      -45.94650    
          Pt              -59.61150      -51.07180      -45.00870    
          Pt              -61.54750      -45.03230      -47.16730    
          Pt              -61.78690      -47.00010      -44.83590    
          Pt              -56.49840      -50.78010      -51.15090    
          Pt              -57.41600      -49.38230      -46.87240    
          Pt              -52.14370      -49.53230      -50.31790    
          Pt              -56.87580      -46.92260      -45.24740    
          Pt              -55.46020      -46.61990      -50.52200    
          Pt              -56.28110      -46.71300      -47.87530    
          Pt              -57.01990      -48.66190      -49.59300    
          Pt              -55.74450      -50.78380      -45.30030    
          Pt              -55.35670      -50.40920      -48.45710    
          Pt              -52.58770      -46.73990      -50.57270    
          Pt              -53.01030      -50.81610      -45.66240    
          Pt              -51.64450      -49.06080      -47.04020    
          Pt              -54.27820      -45.76890      -45.97120    
          Pt              -54.72070      -48.50730      -46.26180    
          Pt              -53.92690      -48.13100      -48.70130    
          Pt              -54.04810      -45.33450      -48.75280    
          Pt              -52.06700      -46.48650      -47.50650    
          Pt              -51.59270      -45.39840      -45.02980    
          Pt              -50.34380      -47.90440      -48.98130    
          Pt              -50.41300      -45.27610      -49.39470    
          Pt              -46.99050      -50.62120      -48.58670    
          Pt              -48.08210      -45.45990      -50.57380    
          Pt              -45.33390      -50.43190      -46.05640    
          Pt              -50.01370      -47.22330      -45.96170    
          Pt              -49.96760      -50.59560      -48.86970    
          Pt              -47.90940      -48.32800      -50.05050    
          Pt              -48.20910      -46.51640      -47.93330    
          Pt              -45.30920      -48.72860      -50.10190    
          Pt              -48.68800      -49.18360      -46.98570    
          Pt              -46.02080      -48.25110      -47.48930    
          Pt              -47.48880      -47.31900      -45.26350    
          Pt              -45.81500      -46.17770      -48.98830    
          Pt              -46.45770      -45.00370      -46.35930    
          Pt              -41.59950      -51.11090      -51.12480    
          Pt              -39.07270      -45.41920      -50.90940    
          Pt              -44.22160      -50.47860      -48.47580    
          Pt              -43.96430      -46.37950      -46.77670    
          Pt              -43.63330      -46.17340      -50.57150    
          Pt              -40.63880      -48.62920      -50.13320    
          Pt              -41.49180      -50.55880      -48.53390    
          Pt              -42.81490      -49.16490      -46.34700    
          Pt              -38.78030      -50.35830      -48.97050    
          Pt              -43.04810      -48.01780      -48.77440    
          Pt              -41.08910      -46.13670      -49.31960    
          Pt              -38.73830      -47.08310      -48.47920    
          Pt              -39.86990      -49.40510      -46.73530    
          Pt              -41.19820      -46.98540      -46.80090    
          Pt              -39.40520      -44.97870      -46.62300    
          Pt              -41.55050      -44.96320      -44.88790    
          Pt              -38.41850      -47.32630      -45.83660    
          Pt              -32.52070      -51.10160      -48.37970    
          Pt              -38.13710      -48.09190      -50.87830    
          Pt              -35.19690      -51.09240      -48.32700    
          Pt              -37.46890      -50.98420      -46.62070    
          Pt              -36.58710      -50.39180      -50.77540    
          Pt              -33.86880      -50.63460      -45.80610    
          Pt              -33.87480      -49.93710      -50.35040    
          Pt              -33.92110      -47.02150      -49.59770    
          Pt              -36.44270      -46.30360      -50.01830    
          Pt              -36.13950      -46.35250      -47.21680    
          Pt              -36.51260      -48.74380      -48.69620    
          Pt              -36.02630      -48.66690      -45.76420    
          Pt              -34.02830      -48.71750      -47.62850    
          Pt              -33.19780      -48.00040      -44.98220    
          Pt              -33.39860      -46.07910      -47.03430    
          Pt              -37.28270      -44.90330      -44.95970    
          Pt              -30.24470      -51.11140      -50.44900    
          Pt              -26.21160      -50.98760      -50.47670    
          Pt              -31.65010      -48.83760      -49.50180    
          Pt              -31.54030      -49.13230      -46.53760    
          Pt              -29.89940      -50.82720      -47.77100    
          Pt              -31.06800      -46.15070      -45.86340    
          Pt              -31.18530      -46.01410      -49.69980    
          Pt              -26.42220      -50.05720      -47.72090    
          Pt              -25.75070      -48.28150      -49.85800    
          Pt              -28.31570      -49.40250      -49.45550    
          Pt              -28.32680      -46.62370      -49.93130    
          Pt              -28.68350      -49.12010      -46.05130    
          Pt              -27.15150      -47.48440      -47.60990    
          Pt              -29.86650      -47.71100      -47.91490    
          Pt              -28.96890      -45.17010      -47.89780    
          Pt              -28.48920      -46.52430      -45.51530    
          Pt              -25.79150      -47.12430      -45.15490    
          Pt              -26.14190      -49.71010      -44.95370    
          Pt              -25.65370      -45.70200      -49.06890    
          Pt              -24.38760      -48.03820      -47.55150    
          Pt              -21.44720      -50.14300      -50.22140    
          Pt              -19.26900      -50.61960      -48.49070    
          Pt              -23.89570      -50.35910      -48.90050    
          Pt              -19.72680      -50.45580      -45.52940    
          Pt              -23.68710      -50.24110      -45.99140    
          Pt              -22.87660      -47.81590      -49.72470    
          Pt              -24.17760      -45.52220      -46.55940    
          Pt              -20.11570      -47.77380      -49.42360    
          Pt              -23.15640      -45.05100      -49.29650    
          Pt              -21.54560      -49.36840      -47.49290    
          Pt              -21.70800      -46.58720      -47.53930    
          Pt              -20.17340      -47.75380      -45.48530    
          Pt              -22.91610      -47.73710      -45.44730    
          Pt              -21.59870      -45.37980      -45.14450    
          Pt              -13.40880      -51.11210      -46.87870    
          Pt              -18.93760      -45.66490      -46.54090    
          Pt              -14.90630      -49.24900      -50.75330    
          Pt              -18.25220      -48.34650      -47.41280    
          Pt              -14.00310      -46.38560      -50.29380    
          Pt              -17.69950      -49.00550      -50.06330    
          Pt              -16.11820      -50.30090      -48.26200    
          Pt              -13.03640      -49.05390      -48.80570    
          Pt              -15.71420      -47.67330      -48.61880    
          Pt              -17.86160      -46.20960      -49.02430    
          Pt              -17.23680      -49.05710      -45.16230    
          Pt              -14.61930      -48.71210      -46.38590    
          Pt              -13.45150      -46.55890      -47.54200    
          Pt              -16.06040      -46.43680      -46.16060    
          Pt              -15.18630      -50.81970      -44.86190    
          Pt              -10.94390      -47.11860      -45.75850    
          Pt              -7.641490      -49.80670      -50.78060    
          Pt              -8.373390      -47.24220      -49.94420    
          Pt              -10.86820      -49.48110      -47.10880    
          Pt              -10.23790      -49.46490      -49.82740    
          Pt              -8.707010      -49.30350      -45.57380    
          Pt              -8.046330      -49.23570      -48.17490    
          Pt              -10.97080      -47.07430      -48.63480    
          Pt              -6.569790      -45.84600      -48.25460    
          Pt              -8.710460      -46.97620      -47.05760    
          Pt              -9.320860      -44.90610      -48.66860    
          Pt              -6.685730      -45.00640      -45.53990    
          Pt              -6.411600      -47.66370      -46.14850    
          Pt              -11.53820      -44.80760      -47.03600    
          Pt              -6.229910      -50.26450      -46.34530    
          Pt              -3.530340      -50.96120      -46.40120    
          Pt              -3.685870      -50.48650      -49.00530    
          Pt             -0.9278610      -50.42830      -49.76580    
          Pt              -5.759940      -48.37500      -49.52230    
          Pt              -1.291490      -46.20910      -50.55190    
          Pt              -2.509430      -48.27070      -49.55960    
          Pt              -4.101630      -45.96360      -49.31580    
          Pt              -1.455910      -49.20780      -47.20010    
          Pt              -1.855180      -46.42300      -47.82080    
          Pt              -4.085130      -48.28550      -47.24220    
          Pt              -4.235060      -45.70870      -46.39660    
          Pt              -2.293450      -47.24990      -45.33340    
          Pt             -0.8362880      -44.99980      -45.02100    
          Pt              -59.01800      -44.63240      -48.37600    
          Pt              -58.75710      -42.55690      -50.05850    
          Pt              -61.10590      -42.80780      -48.57530    
          Pt              -59.40000      -42.96080      -46.12480    
          Pt              -59.40850      -40.78510      -47.90720    
          Pt              -59.08530      -40.02130      -45.17090    
          Pt              -57.32910      -40.15960      -49.72650    
          Pt              -57.11060      -42.31610      -47.95140    
          Pt              -57.11750      -39.69500      -46.95530    
          Pt              -57.06280      -44.52490      -46.47540    
          Pt              -56.61910      -44.43720      -49.53440    
          Pt              -54.43650      -39.12950      -50.53780    
          Pt              -52.37190      -43.81870      -47.35130    
          Pt              -51.98780      -43.24030      -50.03090    
          Pt              -54.87450      -42.99490      -46.47050    
          Pt              -54.40660      -42.76760      -49.16230    
          Pt              -54.97520      -40.42240      -48.21790    
          Pt              -54.42110      -39.34370      -45.82760    
          Pt              -52.42100      -40.69100      -49.13300    
          Pt              -52.77090      -41.29760      -46.42060    
          Pt              -57.10060      -41.98030      -45.11600    
          Pt              -51.09900      -39.29320      -47.26020    
          Pt              -50.70090      -42.57900      -45.15260    
          Pt              -49.78800      -44.58180      -46.95670    
          Pt              -50.32200      -41.92290      -47.74390    
          Pt              -45.49930      -44.32510      -50.89410    
          Pt              -49.52800      -39.73000      -49.44450    
          Pt              -47.44590      -43.81150      -48.44080    
          Pt              -46.57470      -41.97110      -50.14280    
          Pt              -49.20060      -42.72540      -50.02190    
          Pt              -49.17760      -40.30440      -45.68380    
          Pt              -48.18020      -42.80520      -45.81180    
          Pt              -46.70170      -38.99610      -49.44740    
          Pt              -47.65530      -40.93170      -47.79430    
          Pt              -45.72650      -42.17560      -46.32180    
          Pt              -45.79570      -39.32920      -46.45420    
          Pt              -44.79940      -40.76800      -48.48040    
          Pt              -44.65930      -43.65990      -48.29090    
          Pt              -42.20580      -44.52560      -47.65990    
          Pt              -41.76300      -43.95270      -50.68760    
          Pt              -43.88690      -43.87490      -45.57700    
          Pt              -40.76910      -42.67160      -46.33180    
          Pt              -43.85920      -42.25600      -50.53410    
          Pt              -43.33260      -40.95990      -46.05230    
          Pt              -43.08020      -39.60330      -50.36740    
          Pt              -40.61170      -40.87650      -50.30510    
          Pt              -39.98370      -43.39200      -48.85390    
          Pt              -41.53530      -38.97510      -48.25600    
          Pt              -42.27880      -41.85770      -48.49830    
          Pt              -40.83260      -39.89650      -45.61000    
          Pt              -39.71110      -40.84890      -47.85570    
          Pt              -38.54420      -39.11870      -50.29230    
          Pt              -38.29610      -40.57470      -45.22830    
          Pt              -36.83530      -43.88350      -51.01730    
          Pt              -34.66050      -42.28220      -51.19360    
          Pt              -37.53800      -44.43730      -48.52330    
          Pt              -34.82230      -44.56610      -48.90110    
          Pt              -38.03770      -41.85740      -49.64710    
          Pt              -37.89330      -42.69690      -46.65900    
          Pt              -32.82270      -44.04170      -45.30650    
          Pt              -37.32460      -40.04820      -47.80180    
          Pt              -32.60530      -43.52120      -49.77250    
          Pt              -35.39300      -43.87650      -46.42010    
          Pt              -35.93830      -39.89000      -50.11490    
          Pt              -36.51090      -38.58310      -45.86640    
          Pt              -33.42630      -42.12670      -47.25210    
          Pt              -33.32850      -40.74980      -49.51620    
          Pt              -35.68850      -42.08490      -48.59180    
          Pt              -34.81000      -39.39440      -47.71110    
          Pt              -32.07310      -39.50090      -47.36790    
          Pt              -35.60200      -41.21370      -45.84350    
          Pt              -33.72400      -38.87370      -45.11850    
          Pt              -26.70350      -44.73290      -46.69140    
          Pt              -31.31640      -44.03360      -47.54360    
          Pt              -31.18580      -41.73390      -45.91590    
          Pt              -31.00070      -41.52940      -48.72060    
          Pt              -31.17000      -39.34760      -50.67780    
          Pt              -28.80600      -41.10280      -50.34280    
          Pt              -29.34570      -43.87340      -45.42650    
          Pt              -27.14120      -43.39380      -49.30350    
          Pt              -29.75680      -43.69770      -50.16230    
          Pt              -29.34460      -39.95370      -46.86180    
          Pt              -27.05780      -42.41630      -45.50610    
          Pt              -28.90040      -42.48260      -47.57480    
          Pt              -26.82160      -40.73040      -47.73480    
          Pt              -26.03070      -40.93020      -50.13050    
          Pt              -27.59140      -38.65090      -49.48040    
          Pt              -27.17090      -39.60280      -45.28090    
          Pt              -23.49800      -40.72330      -51.13050    
          Pt              -20.91940      -40.90400      -51.03260    
          Pt              -20.25950      -44.79240      -48.91600    
          Pt              -24.83610      -40.79540      -45.93220    
          Pt              -24.85340      -42.92580      -47.81290    
          Pt              -24.74680      -43.33080      -50.57370    
          Pt              -22.27470      -43.83670      -47.10250    
          Pt              -24.30270      -43.26240      -45.04000    
          Pt              -22.37590      -42.45580      -49.31820    
          Pt              -19.90550      -41.65470      -48.62680    
          Pt              -23.87670      -40.30200      -48.47680    
          Pt              -19.88800      -43.21680      -46.43790    
          Pt              -21.36760      -39.35160      -48.47700    
          Pt              -20.38670      -39.85900      -45.95390    
          Pt              -22.36500      -41.32740      -46.64600    
          Pt              -22.88340      -38.63550      -46.04860    
          Pt              -24.79290      -38.53920      -50.07260    
          Pt              -25.45000      -38.45580      -47.18030    
          Pt              -15.42140      -44.79920      -48.37790    
          Pt              -19.10670      -39.22440      -50.27480    
          Pt              -14.38390      -40.71090      -50.89460    
          Pt              -18.63980      -38.68840      -47.62270    
          Pt              -14.13420      -44.25580      -45.94840    
          Pt              -16.97780      -44.33870      -50.66770    
          Pt              -14.12830      -43.66770      -50.82840    
          Pt              -18.07440      -38.95140      -44.88490    
          Pt              -17.98490      -41.60530      -50.54740    
          Pt              -17.96910      -43.58480      -48.25990    
          Pt              -13.30180      -43.08250      -48.29780    
          Pt              -16.54310      -39.76970      -48.94600    
          Pt              -17.07540      -43.71510      -45.54840    
          Pt              -15.77050      -42.27630      -49.20910    
          Pt              -13.92520      -40.30490      -48.31420    
          Pt              -15.19120      -41.88160      -46.56790    
          Pt              -17.80070      -41.16800      -46.85330    
          Pt              -15.85500      -39.18840      -46.38790    
          Pt              -13.07400      -38.47590      -46.58440    
          Pt              -11.80050      -44.76780      -49.81460    
          Pt              -9.333880      -44.78110      -45.64320    
          Pt              -7.158310      -43.82120      -49.92780    
          Pt              -12.42850      -41.60930      -46.18830    
          Pt              -12.11560      -39.25300      -50.66810    
          Pt              -9.465000      -40.51570      -49.99570    
          Pt              -12.03430      -41.89930      -50.38120    
          Pt              -7.255070      -38.92740      -50.32280    
          Pt              -9.625950      -43.05730      -50.62160    
          Pt              -7.667410      -43.23560      -47.30640    
          Pt              -10.56000      -42.56710      -48.11040    
          Pt              -11.37950      -40.06210      -48.19160    
          Pt              -9.750060      -42.23100      -45.47570    
          Pt              -8.515020      -40.70190      -47.51460    
          Pt              -7.656080      -39.63810      -45.29810    
          Pt              -10.40200      -39.69480      -45.65890    
          Pt              -6.707840      -38.49600      -47.58740    
          Pt              -6.362430      -41.30410      -49.30100    
          Pt              -2.341290      -41.78130      -50.91650    
          Pt              -2.427960      -38.99530      -50.92620    
          Pt              -2.409030      -44.00610      -49.34730    
          Pt              -2.505880      -43.66660      -46.71760    
          Pt              -4.679050      -43.16790      -50.50800    
          Pt             -0.1554410      -40.13120      -50.46640    
          Pt              -5.688720      -40.95260      -46.79800    
          Pt              -4.649200      -43.00150      -45.21050    
          Pt              -5.064990      -43.64490      -47.91190    
          Pt              -3.593850      -41.53950      -48.56360    
          Pt              -4.577850      -39.23780      -49.27810    
          Pt              -1.818920      -39.50670      -48.24610    
          Pt              -2.709020      -41.01690      -46.16480    
          Pt              -3.964600      -38.59700      -46.72790    
          Pt             -0.8467490      -42.02020      -48.48890    
          Pt             -0.1337020      -39.75640      -45.86580    
          Pt             -7.3256701E-02  -42.44710      -45.99980    
          Pt              -58.87790      -38.04040      -48.36120    
          Pt              -57.99840      -37.42450      -45.85990    
          Pt              -61.57680      -33.87810      -45.57670    
          Pt              -60.00670      -35.76560      -46.87580    
          Pt              -58.74930      -33.24220      -46.05710    
          Pt              -60.71500      -37.77510      -44.87450    
          Pt              -51.58750      -33.11920      -51.09450    
          Pt              -57.52360      -35.59310      -48.02360    
          Pt              -57.39590      -32.76190      -48.41390    
          Pt              -56.88400      -35.05840      -45.36490    
          Pt              -53.39020      -38.21060      -47.99610    
          Pt              -51.64960      -38.31310      -50.17060    
          Pt              -55.98210      -34.42390      -50.15400    
          Pt              -56.15660      -37.84030      -48.85780    
          Pt              -52.78040      -37.21470      -45.28820    
          Pt              -56.02440      -32.53880      -45.51930    
          Pt              -55.34540      -36.88430      -46.64170    
          Pt              -55.28550      -34.23760      -47.47830    
          Pt              -53.93650      -36.45370      -50.02310    
          Pt              -53.44280      -33.81790      -49.36590    
          Pt              -52.95220      -35.52320      -47.50340    
          Pt              -53.02310      -32.77830      -46.67560    
          Pt              -54.05480      -34.85470      -45.08230    
          Pt              -51.24110      -35.54050      -50.16740    
          Pt              -46.88200      -35.54640      -51.19690    
          Pt              -51.06710      -35.04830      -45.57460    
          Pt              -50.92750      -33.62790      -48.24740    
          Pt              -50.70420      -36.85060      -47.80110    
          Pt              -44.92310      -37.39820      -50.85670    
          Pt              -48.20500      -38.12750      -47.30070    
          Pt              -49.98830      -37.62830      -45.26960    
          Pt              -48.97380      -34.04820      -50.40050    
          Pt              -48.84280      -37.08280      -49.87700    
          Pt              -49.09070      -33.12060      -45.77020    
          Pt              -48.66550      -35.09480      -47.83470    
          Pt              -46.42680      -36.39020      -48.58970    
          Pt              -45.32970      -36.61260      -45.90650    
          Pt              -47.99460      -35.79080      -45.22360    
          Pt              -48.18820      -32.42240      -48.11820    
          Pt              -46.23620      -33.70950      -49.29520    
          Pt              -46.38790      -34.18260      -46.65100    
          Pt              -39.17700      -38.22450      -46.82650    
          Pt              -44.17790      -38.00020      -48.25040    
          Pt              -44.05400      -32.89330      -46.34790    
          Pt              -44.05310      -35.21440      -47.90890    
          Pt              -44.23460      -34.73690      -50.48030    
          Pt              -43.07310      -38.17220      -45.88840    
          Pt              -39.72340      -36.79690      -49.40040    
          Pt              -42.38340      -36.79690      -49.88950    
          Pt              -43.62430      -32.60160      -48.94030    
          Pt              -41.55050      -34.04930      -50.17190    
          Pt              -42.76680      -35.34000      -45.50850    
          Pt              -41.30770      -36.44830      -47.26930    
          Pt              -41.73830      -33.76260      -47.44430    
          Pt              -40.05960      -34.81930      -45.27750    
          Pt              -39.78060      -32.33540      -46.22070    
          Pt              -39.19160      -34.56160      -47.78590    
          Pt              -38.58070      -34.13430      -50.35140    
          Pt              -35.15840      -37.29420      -51.06960    
          Pt              -35.88490      -34.59510      -51.12980    
          Pt              -32.88660      -34.05770      -51.17360    
          Pt              -37.66900      -36.20890      -46.08830    
          Pt              -37.62100      -33.60430      -45.72580    
          Pt              -36.81240      -37.44020      -48.62560    
          Pt              -33.11510      -38.02670      -49.36690    
          Pt              -34.75840      -32.81950      -49.18660    
          Pt              -36.43510      -34.66560      -48.08880    
          Pt              -34.72810      -36.83910      -46.77650    
          Pt              -34.11300      -35.54100      -49.23510    
          Pt              -32.19070      -36.30640      -47.33110    
          Pt              -33.81920      -34.16900      -46.84400    
          Pt              -35.48530      -34.99600      -45.02590    
          Pt              -35.27010      -32.09010      -46.00140    
          Pt              -37.40650      -32.11670      -47.97410    
          Pt              -30.23860      -37.85280      -48.62750    
          Pt              -31.90730      -33.50880      -48.57390    
          Pt              -31.32590      -33.99530      -45.93180    
          Pt              -30.83750      -37.89050      -45.66260    
          Pt              -31.39300      -35.91370      -49.92120    
          Pt              -28.04390      -37.46980      -47.05890    
          Pt              -29.88690      -33.85380      -50.44930    
          Pt              -28.67560      -33.08230      -46.02860    
          Pt              -28.25490      -35.97560      -49.56230    
          Pt              -29.79980      -35.00420      -47.75900    
          Pt              -29.29470      -35.68350      -45.16440    
          Pt              -28.10010      -32.89580      -48.68210    
          Pt              -27.03140      -34.97830      -47.03140    
          Pt              -26.22260      -34.21170      -50.10840    
          Pt              -25.88600      -32.67800      -46.35530    
          Pt              -25.70640      -36.43100      -48.81510    
          Pt              -26.83250      -36.74430      -44.81670    
          Pt              -22.08530      -38.27440      -50.85970    
          Pt              -23.90860      -36.06970      -51.11580    
          Pt              -23.66140      -32.88540      -50.68780    
          Pt              -24.53630      -36.04340      -46.21730    
          Pt              -22.10470      -34.99300      -49.66480    
          Pt              -20.16550      -36.98930      -49.38160    
          Pt              -20.71040      -37.05940      -46.70880    
          Pt              -23.10820      -37.17740      -48.41110    
          Pt              -24.37210      -34.07420      -48.22100    
          Pt              -22.19300      -34.58340      -46.79480    
          Pt              -19.69030      -34.93050      -45.29260    
          Pt              -21.78450      -32.51550      -48.69130    
          Pt              -20.44140      -32.59760      -46.32910    
          Pt              -19.83570      -34.50830      -48.26450    
          Pt              -23.09060      -32.03170      -46.28940    
          Pt              -16.05880      -33.77550      -51.11830    
          Pt              -14.44540      -38.08640      -49.84480    
          Pt              -18.49030      -34.81350      -50.56190    
          Pt              -13.75160      -32.50140      -50.68410    
          Pt              -13.98720      -35.33920      -49.73320    
          Pt              -17.24380      -37.19450      -49.50420    
          Pt              -19.07740      -32.12880      -49.38920    
          Pt              -14.48310      -37.06450      -44.84560    
          Pt              -15.19460      -36.89260      -47.60540    
          Pt              -18.01200      -36.17460      -47.04160    
          Pt              -17.89540      -33.36770      -46.81120    
          Pt              -14.33200      -33.20840      -47.70930    
          Pt              -16.44500      -34.67250      -48.63730    
          Pt              -15.64170      -34.81320      -45.90390    
          Pt              -12.98640      -35.47270      -47.00810    
          Pt              -7.729490      -36.24670      -51.10460    
          Pt              -9.501660      -38.17830      -47.81520    
          Pt              -9.815900      -37.96230      -50.67460    
          Pt              -6.694610      -34.01740      -49.36850    
          Pt              -10.12010      -35.50850      -50.06200    
          Pt              -11.90480      -33.77390      -49.03310    
          Pt              -11.97440      -37.17220      -48.74320    
          Pt              -10.93550      -37.02690      -45.66880    
          Pt              -7.971210      -36.21020      -48.53580    
          Pt              -8.142570      -36.75580      -45.85080    
          Pt              -9.345680      -33.23840      -48.52710    
          Pt              -7.572860      -34.17860      -46.52440    
          Pt              -10.20220      -35.36710      -47.43170    
          Pt              -11.49890      -33.05370      -46.52460    
          Pt              -9.028940      -32.02630      -45.70190    
          Pt              -9.760710      -34.57700      -44.86030    
          Pt              -5.675770      -37.71300      -44.94510    
          Pt              -1.285490      -35.24120      -50.64080    
          Pt              -1.398720      -37.48200      -46.51340    
          Pt              -5.537690      -36.78700      -49.68810    
          Pt              -4.028330      -34.64510      -49.32860    
          Pt             -0.9425230      -35.16520      -47.93130    
          Pt              -2.923820      -37.03160      -48.83120    
          Pt              -2.002100      -32.95290      -49.16680    
          Pt              -5.618860      -36.06060      -47.21920    
          Pt              -3.211670      -35.24440      -46.75840    
          Pt              -4.660460      -32.90680      -46.58860    
          Pt             -0.7467340      -35.23340      -45.06420    
          Pt              -1.784460      -32.89080      -46.40140    
          Pt             -0.2379210      -37.48870      -49.30590    
          Pt              -5.425290      -34.93210      -44.81980    
          Pt              -60.42970      -31.00560      -45.86660    
          Pt              -58.93440      -28.49970      -44.88770    
          Pt              -54.20850      -31.98370      -51.07490    
          Pt              -54.97220      -31.43920      -48.04820    
          Pt              -57.46870      -26.45180      -47.70740    
          Pt              -57.51280      -30.49360      -46.73510    
          Pt              -56.47720      -30.45420      -50.30360    
          Pt              -53.99910      -29.28270      -50.22560    
          Pt              -52.47660      -31.30890      -48.98330    
          Pt              -55.77950      -28.80680      -48.09150    
          Pt              -56.32120      -27.94290      -45.61710    
          Pt              -54.86930      -30.13510      -45.60970    
          Pt              -52.19110      -30.49320      -45.43790    
          Pt              -55.58780      -26.79240      -49.97030    
          Pt              -54.65070      -26.32200      -47.25880    
          Pt              -52.83970      -26.99840      -49.26660    
          Pt              -53.13480      -29.09060      -47.57880    
          Pt              -53.35510      -27.79550      -45.22860    
          Pt              -51.96310      -25.86490      -46.93710    
          Pt              -50.86780      -29.13480      -49.14130    
          Pt              -50.70850      -28.32200      -46.48660    
          Pt              -47.44950      -31.50740      -50.58380    
          Pt              -50.43890      -31.13800      -47.18510    
          Pt              -49.97540      -31.45950      -49.81280    
          Pt              -46.72330      -31.57330      -45.97640    
          Pt              -45.65960      -29.48930      -50.62710    
          Pt              -45.36610      -26.67800      -50.15020    
          Pt              -50.10090      -26.67990      -48.67870    
          Pt              -47.93280      -27.79080      -49.84280    
          Pt              -45.85220      -31.06370      -48.44140    
          Pt              -47.85560      -26.74750      -47.14240    
          Pt              -48.32380      -29.60790      -47.77990    
          Pt              -46.67090      -28.82250      -45.56310    
          Pt              -45.78380      -28.36300      -48.06770    
          Pt              -49.02290      -30.36470      -45.03810    
          Pt              -46.23800      -26.12070      -44.96110    
          Pt              -49.64580      -25.61270      -51.08890    
          Pt              -40.04990      -31.98600      -49.10440    
          Pt              -44.34230      -30.12780      -46.42110    
          Pt              -42.04350      -31.21000      -50.78050    
          Pt              -44.11250      -27.48700      -46.13680    
          Pt              -43.40250      -29.80520      -48.88060    
          Pt              -40.82190      -25.80070      -49.16790    
          Pt              -42.11950      -25.81860      -46.81690    
          Pt              -40.61720      -28.97200      -49.62190    
          Pt              -41.87060      -31.08300      -47.11030    
          Pt              -39.22120      -30.02220      -47.40930    
          Pt              -43.05570      -27.25150      -48.86420    
          Pt              -41.57610      -28.47230      -46.92170    
          Pt              -39.19960      -27.31220      -47.69170    
          Pt              -40.06070      -26.61290      -45.19300    
          Pt              -40.12450      -30.13160      -44.92880    
          Pt              -38.42520      -26.90830      -50.36170    
          Pt              -32.54240      -31.50880      -50.54200    
          Pt              -37.92140      -28.43690      -45.63210    
          Pt              -35.84610      -27.66600      -50.91990    
          Pt              -32.63940      -31.84060      -45.47130    
          Pt              -37.63170      -30.98730      -45.21300    
          Pt              -37.66480      -29.48920      -49.52750    
          Pt              -33.11310      -27.68280      -50.71040    
          Pt              -34.74880      -29.97590      -49.99750    
          Pt              -37.54010      -25.86010      -46.03080    
          Pt              -33.32500      -31.00010      -47.88620    
          Pt              -36.07520      -29.72850      -47.25930    
          Pt              -34.05510      -29.56780      -45.50350    
          Pt              -36.54330      -27.16760      -48.26070    
          Pt              -35.25550      -27.26620      -45.78600    
          Pt              -33.91290      -28.14160      -47.99490    
          Pt              -32.84370      -25.72850      -46.91020    
          Pt              -34.66650      -25.63880      -49.56240    
          Pt              -30.51350      -31.28100      -47.27380    
          Pt              -31.81230      -29.40870      -49.19890    
          Pt              -31.65090      -28.83280      -46.65860    
          Pt              -29.79890      -28.24080      -50.58050    
          Pt              -27.64370      -29.98190      -49.85740    
          Pt              -27.44240      -27.15900      -49.80860    
          Pt              -31.21940      -26.83510      -48.69080    
          Pt              -27.76250      -30.68170      -47.17220    
          Pt              -30.20740      -26.71130      -45.87270    
          Pt              -29.21160      -29.29560      -45.30240    
          Pt              -29.36250      -28.66780      -47.98590    
          Pt              -26.91270      -27.87450      -46.94500    
          Pt              -29.97080      -31.18450      -49.97760    
          Pt              -28.68170      -25.88200      -47.90460    
          Pt              -23.95870      -30.02930      -51.14850    
          Pt              -25.37960      -28.78950      -49.12330    
          Pt              -25.57300      -31.62630      -49.01240    
          Pt              -23.15550      -30.03000      -48.39460    
          Pt              -24.72710      -26.52810      -50.42440    
          Pt              -25.18340      -30.10300      -46.63140    
          Pt              -24.25040      -27.53770      -47.14470    
          Pt              -21.20390      -30.56820      -50.43060    
          Pt              -22.27660      -28.04410      -50.11410    
          Pt              -22.98500      -25.80780      -48.67690    
          Pt              -21.38370      -27.69970      -47.52820    
          Pt              -22.64910      -26.68550      -45.32490    
          Pt              -20.61160      -30.32100      -47.52780    
          Pt              -22.77580      -29.32440      -45.74920    
          Pt              -19.40070      -28.59880      -49.14600    
          Pt              -20.36740      -25.94040      -49.41620    
          Pt              -15.91320      -31.89020      -45.99010    
          Pt              -19.12950      -28.65130      -45.80050    
          Pt              -19.11940      -26.24460      -47.16010    
          Pt              -13.34390      -31.30820      -45.56140    
          Pt              -16.15670      -31.77300      -49.20210    
          Pt              -17.85910      -30.48590      -47.54520    
          Pt              -16.71490      -29.08050      -49.99830    
          Pt              -14.11480      -29.66730      -50.18290    
          Pt              -17.02180      -27.90420      -47.50660    
          Pt              -17.32820      -26.47520      -44.94900    
          Pt              -14.74650      -27.13600      -48.86310    
          Pt              -14.77230      -27.18160      -46.12560    
          Pt              -15.15080      -29.78190      -47.63370    
          Pt              -18.32780      -31.27180      -45.00610    
          Pt              -17.65520      -26.38190      -49.61360    
          Pt              -16.45830      -29.21550      -45.24870    
          Pt              -12.83240      -28.92620      -46.73120    
          Pt              -12.77860      -31.20420      -48.28490    
          Pt              -8.297790      -26.99370      -51.12080    
          Pt              -7.111220      -31.83130      -47.75400    
          Pt              -12.38810      -26.36580      -47.53400    
          Pt              -11.05280      -31.51960      -50.27140    
          Pt              -8.390240      -31.24710      -50.04210    
          Pt              -10.14680      -30.73670      -47.74690    
          Pt              -11.67370      -28.87340      -49.11050    
          Pt              -10.64470      -26.45480      -49.84740    
          Pt              -8.968510      -28.77800      -49.30530    
          Pt              -8.443380      -26.43060      -48.25000    
          Pt              -10.28580      -28.06800      -46.78950    
          Pt              -7.794850      -29.35150      -46.85160    
          Pt              -8.223920      -26.72180      -45.62320    
          Pt              -6.536850      -31.38950      -45.10380    
          Pt              -11.02350      -30.26930      -45.14300    
          Pt              -12.20700      -27.33070      -44.80980    
          Pt              -4.555650      -30.22040      -51.19890    
          Pt              -6.352000      -29.54950      -49.21850    
          Pt              -5.564200      -27.56810      -50.98290    
          Pt              -3.609610      -25.97020      -50.63280    
          Pt              -4.764590      -31.95340      -49.11800    
          Pt              -1.860220      -30.51660      -50.21930    
          Pt              -2.800020      -30.80330      -47.68720    
          Pt              -3.637950      -28.43720      -49.08140    
          Pt              -1.386420      -26.42720      -49.36870    
          Pt              -3.511770      -25.86850      -47.67450    
          Pt              -5.175490      -30.09830      -46.92160    
          Pt              -1.127400      -30.25500      -45.57300    
          Pt             -0.9321410      -28.89170      -48.19930    
          Pt              -5.830710      -27.53580      -47.27130    
          Pt              -3.048430      -28.40730      -46.33250    
          Pt              -3.067390      -26.04680      -45.00780    
          Pt             -0.9370190      -26.56320      -46.62860    
          Pt             -0.1010530      -31.39130      -47.88660    
          Pt             -0.1201940      -28.31920      -50.81610    
          Pt              -59.31280      -25.57330      -45.25380    
          Pt              -58.45430      -23.14650      -46.33940    
          Pt              -59.28330      -20.57320      -46.84510    
          Pt              -56.43140      -25.36090      -45.31440    
          Pt              -57.42660      -20.90300      -44.88330    
          Pt              -56.81430      -21.24880      -47.78040    
          Pt              -56.26140      -23.97680      -47.87740    
          Pt              -56.42380      -20.26040      -50.52410    
          Pt              -53.86340      -20.13880      -50.80920    
          Pt              -55.85810      -22.88550      -45.34010    
          Pt              -51.65470      -21.56290      -50.06770    
          Pt              -54.15400      -24.61210      -49.37320    
          Pt              -56.18850      -22.96060      -50.46000    
          Pt              -54.52970      -20.93160      -46.26090    
          Pt              -53.74370      -23.62150      -46.83560    
          Pt              -51.46570      -24.33150      -49.36650    
          Pt              -54.23590      -21.88790      -48.82070    
          Pt              -51.56240      -22.39590      -47.61520    
          Pt              -52.55150      -19.89150      -48.05240    
          Pt              -51.89860      -20.76800      -45.47720    
          Pt              -51.23370      -23.57120      -45.11270    
          Pt              -45.05770      -25.53320      -47.65090    
          Pt              -46.84800      -21.26120      -50.55810    
          Pt              -49.30330      -21.81450      -46.35150    
          Pt              -45.42360      -23.13040      -48.83650    
          Pt              -49.79720      -20.12390      -48.64090    
          Pt              -49.23230      -22.70240      -49.32730    
          Pt              -47.49920      -25.05580      -49.27040    
          Pt              -47.28360      -21.30070      -47.97850    
          Pt              -46.92330      -21.09340      -45.29660    
          Pt              -49.59530      -24.43770      -47.30580    
          Pt              -46.88680      -23.72410      -46.60020    
          Pt              -48.68370      -24.93770      -44.86410    
          Pt              -44.80530      -20.32980      -49.05210    
          Pt              -45.87980      -19.23190      -46.95950    
          Pt              -42.20660      -19.69390      -51.14110    
          Pt              -44.73280      -21.70120      -46.59520    
          Pt              -44.10840      -24.37930      -45.26430    
          Pt              -43.76210      -22.08940      -50.79360    
          Pt              -38.55930      -23.05790      -50.85170    
          Pt              -43.16780      -24.57120      -49.74910    
          Pt              -42.79380      -23.34820      -47.43780    
          Pt              -40.68700      -23.14020      -49.23440    
          Pt              -39.91140      -20.44430      -49.89060    
          Pt              -39.86120      -24.20950      -46.82760    
          Pt              -42.25270      -20.98790      -48.70150    
          Pt              -42.22780      -21.11710      -45.90540    
          Pt              -40.12220      -19.95990      -47.19390    
          Pt              -39.36690      -21.82040      -45.29030    
          Pt              -38.45510      -21.93720      -48.13480    
          Pt              -37.91270      -24.73470      -48.69750    
          Pt              -37.26110      -23.19080      -46.19330    
          Pt              -36.95010      -20.27760      -49.88950    
          Pt              -32.19790      -19.56300      -49.57560    
          Pt              -32.27000      -24.97950      -50.32200    
          Pt              -34.44080      -20.88660      -50.62670    
          Pt              -36.01590      -22.99290      -49.60060    
          Pt              -35.33600      -24.69740      -47.09010    
          Pt              -35.72170      -21.28620      -47.59420    
          Pt              -34.64730      -22.33790      -45.56630    
          Pt              -33.62130      -23.24460      -48.34030    
          Pt              -34.51400      -19.54710      -45.74740    
          Pt              -32.65140      -20.89700      -47.23070    
          Pt              -32.08620      -22.31370      -50.19790    
          Pt              -32.07410      -23.22820      -46.05790    
          Pt              -25.92520      -25.50220      -48.19200    
          Pt              -27.68090      -20.25040      -50.99340    
          Pt              -29.56840      -25.35870      -50.51140    
          Pt              -26.85430      -24.53340      -50.55490    
          Pt              -30.76550      -24.05440      -48.33420    
          Pt              -28.84920      -22.74920      -50.80380    
          Pt              -30.13800      -21.40500      -48.52250    
          Pt              -26.79280      -25.06920      -45.70140    
          Pt              -29.41610      -23.96390      -45.96520    
          Pt              -25.99000      -21.95910      -49.75160    
          Pt              -28.07750      -23.25960      -48.28490    
          Pt              -27.58610      -20.45220      -48.23060    
          Pt              -27.78940      -20.26170      -45.57080    
          Pt              -26.00960      -22.52160      -46.80520    
          Pt              -30.25920      -21.27880      -45.60840    
          Pt              -31.80930      -19.20340      -45.04200    
          Pt              -23.33780      -21.40060      -50.28940    
          Pt              -21.36930      -24.59020      -46.94310    
          Pt              -24.17220      -24.90200      -46.39870    
          Pt              -21.65940      -19.74150      -48.24930    
          Pt              -24.15870      -23.40580      -48.58290    
          Pt              -21.61810      -23.58040      -49.57050    
          Pt              -24.23530      -20.63270      -47.72750    
          Pt              -22.59220      -19.85590      -45.39720    
          Pt              -22.99360      -22.40720      -46.27720    
          Pt              -20.36380      -22.13650      -47.56430    
          Pt              -20.59520      -19.50240      -50.87190    
          Pt              -19.69860      -21.89470      -50.25900    
          Pt              -19.98370      -19.88700      -45.99700    
          Pt              -25.16560      -20.57820      -44.95450    
          Pt              -20.57390      -22.40140      -44.80420    
          Pt              -17.32650      -22.79620      -51.18630    
          Pt              -14.43590      -22.23100      -51.07020    
          Pt              -18.88660      -19.85560      -48.53530    
          Pt              -15.07460      -19.66160      -50.76670    
          Pt              -13.12730      -24.84800      -50.73680    
          Pt              -13.31740      -24.58320      -45.46100    
          Pt              -16.49760      -25.20400      -47.25420    
          Pt              -13.58980      -20.97200      -48.76590    
          Pt              -16.45440      -21.35610      -49.11310    
          Pt              -15.67310      -24.33260      -49.64830    
          Pt              -18.53750      -23.88520      -48.87740    
          Pt              -17.69150      -21.56200      -46.70140    
          Pt              -15.02980      -19.92420      -46.95370    
          Pt              -18.66580      -23.91450      -46.12950    
          Pt              -15.43910      -22.74030      -47.11940    
          Pt              -13.12500      -23.76400      -48.11860    
          Pt              -13.16880      -21.79060      -45.66520    
          Pt              -17.84920      -19.96530      -51.03030    
          Pt              -10.63440      -25.26490      -45.64890    
          Pt              -9.715280      -21.14420      -50.91730    
          Pt              -11.74830      -22.53730      -49.96740    
          Pt              -8.342440      -24.39530      -50.10630    
          Pt              -8.845780      -22.04150      -48.64220    
          Pt              -11.22380      -21.57690      -47.46800    
          Pt              -10.40130      -24.30950      -48.15470    
          Pt              -6.847670      -21.25350      -47.11610    
          Pt              -9.121110      -19.74160      -47.06830    
          Pt              -9.231330      -22.49110      -45.91950    
          Pt              -7.584080      -24.13100      -47.26010    
          Pt              -6.943500      -20.57700      -50.30270    
          Pt              -6.737420      -22.90250      -44.91850    
          Pt              -11.26170      -19.56090      -49.33440    
          Pt              -5.786440      -25.50000      -45.42200    
          Pt              -5.875310      -25.52130      -48.93920    
          Pt              -6.264210      -22.89650      -49.32550    
          Pt              -4.351590      -19.42790      -50.63940    
          Pt              -2.382950      -21.18170      -50.51360    
          Pt              -1.309970      -23.77830      -50.68810    
          Pt              -2.195140      -23.64110      -46.04030    
          Pt              -4.914580      -20.80870      -45.25560    
          Pt              -3.713180      -23.58800      -49.43710    
          Pt              -1.665500      -22.27120      -48.29790    
          Pt              -2.355140      -20.73040      -46.30560    
          Pt              -4.857020      -23.25600      -46.90290    
          Pt             -0.2040830      -20.11990      -44.90490    
          Pt              -4.360210      -20.99740      -48.42770    
          Pt             -0.2255840      -19.55230      -50.19970    
          Pt             -3.9992601E-02  -20.02460      -47.61770    
          Pt              -58.10110      -19.04190      -48.78560    
          Pt              -59.69650      -17.80990      -46.98530    
          Pt              -60.01560      -14.48840      -45.47560    
          Pt              -58.16760      -16.62070      -45.06750    
          Pt              -55.04790      -19.11350      -48.46820    
          Pt              -57.42110      -16.50840      -47.69120    
          Pt              -57.30420      -14.27550      -46.24140    
          Pt              -53.74330      -17.49720      -50.31010    
          Pt              -51.40710      -18.83760      -50.46430    
          Pt              -53.93360      -14.81860      -50.23710    
          Pt              -56.83000      -18.76820      -46.34410    
          Pt              -53.84340      -18.48780      -45.99380    
          Pt              -56.35080      -17.04940      -50.04560    
          Pt              -56.16040      -14.40620      -48.81820    
          Pt              -54.51790      -13.81650      -46.53540    
          Pt              -55.55540      -16.31140      -45.40730    
          Pt              -52.20190      -17.26480      -48.15710    
          Pt              -52.36960      -14.57670      -47.89880    
          Pt              -52.86220      -16.07700      -45.67670    
          Pt              -54.62810      -16.39680      -47.84830    
          Pt              -51.75270      -13.73070      -45.35580    
          Pt              -51.41950      -16.04730      -50.40210    
          Pt              -51.05920      -18.26800      -46.01360    
          Pt              -47.25230      -18.91800      -49.23900    
          Pt              -44.99360      -15.16790      -50.56970    
          Pt              -47.33020      -13.85900      -50.43710    
          Pt              -50.30520      -15.70710      -46.50030    
          Pt              -48.51360      -19.02280      -46.60820    
          Pt              -47.09800      -16.12110      -48.96020    
          Pt              -49.61620      -14.68720      -48.89700    
          Pt              -49.49250      -17.41670      -48.68180    
          Pt              -47.73880      -16.42460      -46.38530    
          Pt              -47.32360      -13.81770      -47.54620    
          Pt              -45.08450      -16.92740      -46.13640    
          Pt              -46.04360      -14.49410      -45.32350    
          Pt              -44.76460      -17.57950      -48.99150    
          Pt              -44.73870      -14.82970      -47.85670    
          Pt              -39.84170      -13.72800      -50.43310    
          Pt              -42.89280      -13.45270      -50.18660    
          Pt              -43.29000      -18.91820      -47.19470    
          Pt              -43.42080      -14.35460      -45.12310    
          Pt              -40.00410      -15.63200      -48.58810    
          Pt              -38.73180      -18.09070      -49.17790    
          Pt              -42.67160      -15.88040      -49.20160    
          Pt              -42.37060      -16.39590      -46.65850    
          Pt              -41.36550      -18.16780      -49.08490    
          Pt              -39.88130      -17.43170      -46.68270    
          Pt              -41.78750      -18.58240      -45.03470    
          Pt              -39.89720      -14.66790      -46.03050    
          Pt              -42.09370      -13.72170      -47.45480    
          Pt              -38.91700      -19.10780      -44.83340    
          Pt              -38.39840      -16.02200      -51.10170    
          Pt              -34.34450      -18.07460      -50.98240    
          Pt              -37.23810      -19.06000      -47.07730    
          Pt              -35.08100      -14.09440      -50.03360    
          Pt              -36.37950      -16.83560      -49.35510    
          Pt              -37.63540      -16.13610      -46.94840    
          Pt              -37.55300      -14.22240      -48.85060    
          Pt              -34.67520      -19.03980      -48.56390    
          Pt              -33.66680      -16.21140      -49.05310    
          Pt              -35.13320      -17.14780      -46.88030    
          Pt              -32.41350      -17.97800      -47.37630    
          Pt              -35.30500      -14.60620      -47.27510    
          Pt              -33.48380      -17.08790      -44.83350    
          Pt              -32.64210      -15.28500      -46.79740    
          Pt              -37.45300      -13.16620      -46.17400    
          Pt              -33.46310      -13.00020      -48.14970    
          Pt              -29.61500      -18.85350      -49.58170    
          Pt              -29.78540      -18.99550      -46.95860    
          Pt              -25.92370      -18.83590      -46.81050    
          Pt              -31.54600      -14.60120      -49.29680    
          Pt              -31.44200      -17.09900      -50.42540    
          Pt              -30.71810      -16.69810      -45.49460    
          Pt              -27.50430      -17.60420      -48.54310    
          Pt              -26.11440      -15.33670      -49.76410    
          Pt              -28.80990      -15.98280      -50.32190    
          Pt              -30.08720      -16.56220      -48.11090    
          Pt              -30.31570      -14.04650      -46.89650    
          Pt              -28.33830      -14.49430      -45.15840    
          Pt              -27.89320      -14.98130      -47.82930    
          Pt              -27.96630      -17.11720      -45.91560    
          Pt              -25.68290      -13.65370      -46.47160    
          Pt              -29.10250      -13.21450      -49.50650    
          Pt              -25.62350      -16.26440      -47.11190    
          Pt              -20.06180      -15.07140      -51.17850    
          Pt              -25.58020      -19.17100      -49.53490    
          Pt              -23.12460      -18.79070      -50.52500    
          Pt              -21.44750      -17.52640      -46.40050    
          Pt              -21.18910      -17.15380      -49.28270    
          Pt              -24.12620      -17.63550      -45.22470    
          Pt              -23.63310      -14.83720      -48.18050    
          Pt              -23.65190      -16.23410      -50.52800    
          Pt              -23.63720      -17.80250      -48.05500    
          Pt              -24.13600      -13.44500      -50.63610    
          Pt              -15.63490      -16.79450      -50.69470    
          Pt              -16.59960      -18.39410      -48.74020    
          Pt              -18.67620      -17.52590      -50.23990    
          Pt              -17.42070      -18.97580      -46.13730    
          Pt              -13.76030      -18.14870      -48.94960    
          Pt              -18.88580      -17.22620      -47.51320    
          Pt              -14.37880      -15.11220      -48.98940    
          Pt              -17.22940      -15.37310      -49.01710    
          Pt              -14.87100      -17.32980      -46.25600    
          Pt              -15.62090      -14.59690      -46.73200    
          Pt              -18.53920      -13.04970      -50.10390    
          Pt              -17.38210      -16.28590      -45.26450    
          Pt              -12.92350      -14.20430      -45.60080    
          Pt              -9.138420      -16.11530      -51.10030    
          Pt              -12.51030      -16.42050      -47.33930    
          Pt              -6.703420      -18.50360      -45.86930    
          Pt              -10.81950      -13.89820      -50.77170    
          Pt              -8.126950      -13.41270      -50.48460    
          Pt              -12.27970      -19.09900      -46.79170    
          Pt              -8.700260      -18.63300      -49.84950    
          Pt              -11.69480      -16.42130      -49.97390    
          Pt              -7.281220      -16.41400      -49.26140    
          Pt              -9.500210      -14.99330      -48.52900    
          Pt              -10.15430      -17.45900      -47.78910    
          Pt              -6.922950      -14.02110      -47.98260    
          Pt              -11.95580      -13.96040      -48.22920    
          Pt              -9.643270      -17.92300      -45.08170    
          Pt              -8.906140      -13.10500      -46.42400    
          Pt              -7.986940      -16.12760      -46.52840    
          Pt              -10.43610      -15.32370      -45.92850    
          Pt              -2.430550      -19.08870      -48.62300    
          Pt              -6.111170      -18.83770      -48.49950    
          Pt              -3.395190      -14.83860      -50.95160    
          Pt              -2.169280      -17.46990      -50.74260    
          Pt             -0.8222950      -15.01920      -50.09480    
          Pt              -4.740030      -16.89930      -49.97800    
          Pt              -2.573470      -16.28660      -48.43110    
          Pt              -1.586790      -13.28010      -47.77920    
          Pt              -4.103410      -14.08800      -48.23100    
          Pt              -5.372440      -16.41030      -47.32230    
          Pt              -1.447470      -17.74370      -46.24080    
          Pt              -4.063660      -18.62710      -46.64610    
          Pt              -5.686880      -14.55380      -45.45920    
          Pt              -3.014120      -15.29200      -46.05650    
          Pt             -0.2942590      -15.47480      -46.93730    
          Pt             -1.3011000E-02  -17.38260      -48.78930    
          Pt              -58.84180      -11.99570      -45.45500    
          Pt              -58.14980      -7.240820      -45.76790    
          Pt              -57.02340      -11.99480      -47.62560    
          Pt              -57.00610      -10.00660      -45.43790    
          Pt              -52.88540      -10.19030      -49.95610    
          Pt              -54.24390      -12.42470      -48.90260    
          Pt              -52.36700      -11.75190      -46.94680    
          Pt              -53.77710      -6.738600      -48.64850    
          Pt              -54.83680      -10.93560      -46.69750    
          Pt              -55.69620      -8.181960      -47.17780    
          Pt              -52.95260      -9.058730      -47.41990    
          Pt              -51.61890      -9.912990      -45.13390    
          Pt              -53.02870      -6.840670      -45.87690    
          Pt              -51.53140      -12.60070      -49.33460    
          Pt              -51.36790      -7.943670      -49.44130    
          Pt              -54.36000      -8.928260      -44.96380    
          Pt              -50.61790      -10.98470      -51.18090    
          Pt              -49.79340      -12.70510      -46.98680    
          Pt              -46.92130      -11.05200      -51.09200    
          Pt              -48.77460      -9.164920      -50.16580    
          Pt              -46.67490      -7.384300      -50.15700    
          Pt              -48.86880      -12.00120      -49.44540    
          Pt              -50.63140      -7.878640      -46.54040    
          Pt              -47.34510      -12.18020      -45.33380    
          Pt              -48.92690      -7.104720      -48.41570    
          Pt              -45.18060      -9.720610      -49.63880    
          Pt              -48.88090      -9.978450      -46.30220    
          Pt              -50.60530      -10.22560      -48.33620    
          Pt              -45.31580      -12.54610      -49.36880    
          Pt              -46.81200      -8.521870      -47.69100    
          Pt              -46.97750      -11.08640      -47.85480    
          Pt              -45.10220      -7.293150      -45.74750    
          Pt              -48.17770      -7.282180      -45.67220    
          Pt              -46.51010      -9.688830      -45.04050    
          Pt              -44.87240      -12.44190      -46.73840    
          Pt              -43.29590      -10.84170      -51.17980    
          Pt              -44.00400      -7.601270      -50.97400    
          Pt              -44.39890      -7.408350      -48.29320    
          Pt              -39.60520      -12.71690      -47.88330    
          Pt              -44.52200      -9.791970      -46.94940    
          Pt              -39.75480      -6.666240      -49.43280    
          Pt              -40.87740      -11.42610      -49.91640    
          Pt              -39.22800      -9.280030      -49.55430    
          Pt              -42.30680      -8.021730      -46.53050    
          Pt              -43.09380      -11.36450      -48.47170    
          Pt              -42.11440      -8.831830      -49.40870    
          Pt              -42.58320      -11.58700      -45.62420    
          Pt              -39.54380      -8.015310      -47.08630    
          Pt              -39.57230      -11.69970      -45.38230    
          Pt              -40.86800      -10.28460      -47.39680    
          Pt              -32.82120      -12.77910      -50.86100    
          Pt              -35.32610      -11.49600      -50.98510    
          Pt              -38.15430      -10.49030      -47.30320    
          Pt              -37.96890      -11.69680      -49.79220    
          Pt              -37.17620      -7.403910      -49.93900    
          Pt              -32.19370      -12.52910      -45.88430    
          Pt              -32.54320      -7.658210      -50.20710    
          Pt              -33.09780      -10.29630      -49.90440    
          Pt              -36.89520      -7.828830      -47.08960    
          Pt              -36.12150      -9.694880      -49.06880    
          Pt              -35.92000      -12.06620      -48.06670    
          Pt              -35.91520      -10.09970      -46.01940    
          Pt              -34.64160      -7.659360      -48.60550    
          Pt              -34.16450      -7.814050      -45.86380    
          Pt              -34.84990      -12.40070      -45.47290    
          Pt              -33.54290      -10.41600      -47.31350    
          Pt              -32.03810      -8.075150      -47.56310    
          Pt              -27.96180      -10.85530      -50.65910    
          Pt              -26.43720      -12.66610      -49.03800    
          Pt              -28.12070      -12.51330      -46.75930    
          Pt              -31.29670      -7.685140      -45.10530    
          Pt              -30.89060      -10.18080      -46.39840    
          Pt              -31.12870      -11.86630      -48.48680    
          Pt              -30.50250      -9.450020      -49.37770    
          Pt              -25.83750      -10.02370      -49.08000    
          Pt              -27.91440      -8.068950      -49.40980    
          Pt              -29.29980      -8.038810      -46.98300    
          Pt              -26.51760      -8.289580      -46.97270    
          Pt              -28.39860      -10.35700      -47.97600    
          Pt              -28.36660      -10.04220      -45.36130    
          Pt              -25.93530      -10.89570      -46.56140    
          Pt              -30.19400      -6.617220      -49.26250    
          Pt              -26.69150      -6.520020      -45.05370    
          Pt              -21.32940      -12.64000      -50.57360    
          Pt              -24.92170      -7.667590      -49.48170    
          Pt              -24.15700      -7.459440      -45.35020    
          Pt              -23.01550      -10.46830      -49.84510    
          Pt              -19.89650      -10.63220      -49.35000    
          Pt              -21.31670      -8.569960      -48.55330    
          Pt              -23.99480      -12.04450      -47.98830    
          Pt              -21.63550      -10.94380      -47.16440    
          Pt              -23.59680      -10.39830      -45.06300    
          Pt              -23.80550      -9.142600      -47.47070    
          Pt              -19.75630      -6.982280      -46.87120    
          Pt              -21.66160      -8.484120      -45.64410    
          Pt              -19.34630      -9.582070      -46.37320    
          Pt              -22.54360      -6.911430      -50.43850    
          Pt              -19.95780      -6.487360      -49.58410    
          Pt              -16.04490      -12.68750      -48.92610    
          Pt              -13.49070      -12.79490      -50.09600    
          Pt              -14.47620      -10.47850      -50.89560    
          Pt              -14.05440      -12.50400      -47.32910    
          Pt              -18.22340      -8.504150      -48.69220    
          Pt              -15.21770      -8.124360      -49.82600    
          Pt              -16.85840      -7.721660      -46.64910    
          Pt              -17.16110      -10.53360      -50.13960    
          Pt              -18.05800      -11.65850      -47.64670    
          Pt              -13.95440      -7.704820      -47.23180    
          Pt              -13.97140      -10.27790      -45.80560    
          Pt              -15.70340      -9.931220      -47.90310    
          Pt              -16.81230      -10.26110      -45.45110    
          Pt              -13.04740      -10.25640      -48.39600    
          Pt              -17.28760      -6.502450      -50.51980    
          Pt              -11.36790      -11.18780      -50.48190    
          Pt              -8.544770      -10.52490      -50.41450    
          Pt              -9.699690      -7.585160      -50.18290    
          Pt              -12.23220      -8.620300      -50.37800    
          Pt              -7.688630      -8.686810      -48.64320    
          Pt              -9.793660      -12.22110      -48.68830
[truncated: 11,010,931 more chars]
